# Supplementary material for: The gene expression profiles of primary and metastatic melanoma yields a transition point of tumor progression and metastasis
Source: BMC Med Genomics. 2008 Apr 28;1:13. doi: 10.1186/1755-8794-1-13 (PMC2408576; doi:10.1186/1755-8794-1-13)
Supplement: Additional file 2 — Final Supervised Gene List. The data in this file describes the following: Supervised Gene list, symbol, GenBank reference ID #, Entrez Med ID #, UniGene ID #, Human Protein Atlas Tissue Staining Link for each gene. [file 1755-8794-1-13-S2.xls]

## Sheet: Sheet2
Final Supervised Gene List
Classifier call		Primary	MM	MM	MM	MM	MM	MM	MM	MM	MM	MM	MM	MM	MM	MM	MM	MM	MM	MM	MM	MM	MM	MM	MM	MM	MM	MM	MM	MM	MM	MM	MM	MM	MM	MM	MM	MM	MM	MM	MM	MM	MM	primary	MM	MM	Primary with met features	Primary with met features	Primary with met features
Pathology call	melanocytes	Metastatic Melanoma	Metastatic Melanoma	Metastatic Melanoma	Metastatic Melanoma	Metastatic Melanoma	Metastatic Melanoma	Metastatic Melanoma	Metastatic Melanoma	Metastatic Melanoma	Metastatic Melanoma	Metastatic Melanoma	Metastatic Melanoma	Metastatic Melanoma	Metastatic Melanoma	Metastatic Melanoma	Metastatic Melanoma	Metastatic Melanoma	Metastatic Melanoma	Metastatic Melanoma	Metastatic Melanoma	Metastatic Melanoma	Metastatic Melanoma	Metastatic Melanoma	Metastatic Melanoma	Metastatic Melanoma	Metastatic Melanoma	Metastatic Melanoma	Metastatic Melanoma	Metastatic Melanoma	Metastatic Melanoma	Metastatic Melanoma	Metastatic Melanoma	Metastatic Melanoma	Metastatic Melanoma	Metastatic Melanoma	Metastatic Melanoma	Metastatic Melanoma	Metastatic Melanoma	Metastatic Melanoma	Metastatic Melanoma	Primary Melanoma 90 mm	Primary Melanoma 90 mm	Primary Melanoma 14.4 mm	Primary Melanoma 12.8 mm	Primary Melanoma 10.2 mm	Primary Melanoma 9.8 mm	Primary Melanoma 5.6 mm	Primary Melanoma 5 mm
Sample identifier	NHEM	T7129A	T8244A	T6952B	T7859A	T6933A	T7051B	T7322B	T7510A	T7838D	T6611A1	T6611A2	T6611A3	T6611B	T6685A	T6685B	T7838B	T7838D	T6425A	T6435A	T6807A	T6829A	T6851A	T6950B	T7126D	T7133B	T7223A	T7336A	T7784A	T7851A	T8032D	T8122A	T8202A	T8248C	T8268A	T8486D	T6519A1	T7533A	T7711A	T7746D	T8647A	T7838A	T7838A	T6950A	T6924A	T6516I	T7062A	T7682B	T6705A
Affymetrix probe ID	Signal values	Signal values	Signal values	Signal values	Signal values	Signal values	Signal values	Signal values	Signal values	Signal values	Signal values	Signal values	Signal values	Signal values	Signal values	Signal values	Signal values	Signal values	Signal values	Signal values	Signal values	Signal values	Signal values	Signal values	Signal values	Signal values	Signal values	Signal values	Signal values	Signal values	Signal values	Signal values	Signal values	Signal values	Signal values	Signal values	Signal values	Signal values	Signal values	Signal values	Signal values	Signal values	Signal values	Signal values	Signal values	Signal values	Signal values	Signal values	Signal values
214549_x_at	811.1	30389.4	364.1	559	343.6	344.8	509.3	322.1	483.1	502.7	280.2	378.7	2498.2	183.7	1734.9	202.6	382	449.9	477	333.4	469.4	445.2	387.3	548.2	367.9	360	371.3	420.5	569.2	322.4	467.9	640.9	210.5	497.1	212	329.2	300.4	407.8	717.8	546.7	584.1	286.4	379	53474.5	2143.3	807.5	7314.2	22607.1	17509.9
213796_at	8.5	43210	7.6	10.1	17.2	8.8	11.9	10.4	16.9	16	4.9	9.5	3311.9	6	1619.3	7.8	7.8	14.1	12.6	20.2	8.8	11	12.7	51.8	8.8	12	5.5	24.4	12.2	15.1	20.4	25.5	11.6	8.8	12.5	19.3	24.4	27.5	15.8	12.5	16.7	18.1	11.1	57810.1	4469.8	215	13396	42125.7	25379.6
231771_at	7.7	18035.2	9	8.1	9.1	10.9	10.3	11	18.1	10.2	4.5	9.8	814.9	8.4	285.9	5.5	7.5	6.1	16	203.2	153.8	20.4	10.2	164.7	10.9	5.7	6.8	11.8	8.6	14.7	101.1	16.7	7.5	10.8	9.4	8.8	16.8	6.6	8.4	13.7	331.1	41	4.5	7579.1	59.3	249.5	4257.1	10835.9	14767.6
204855_at	40.3	23249.3	11.3	31.9	156.1	20.4	22.6	24.1	21.8	24.5	32.6	19.8	2175.7	26.5	548.6	16.5	24.1	30.5	10.7	41.4	25.8	30.7	23.8	35	14.8	17.4	13.5	17.1	10.1	19.8	13	14	14.5	34.3	21	11.4	17.4	20.7	40.7	23.5	20.4	23.6	7.1	2463.1	272.9	519.9	4946.8	3807.2	4638.2
220414_at	111.8	16268	19.3	175.7	80.3	27.9	49.1	24.1	138.1	42.4	55.5	27.5	1465.5	118.2	2083.5	144.3	29.8	24.4	104.4	39.2	15.2	24.1	37.4	87.7	41.7	71.5	16.6	17.4	32.8	19.6	123.6	49.3	115.5	78.6	54.6	78.8	111.4	199.4	17.4	77.7	147.2	204.8	34.7	15517.1	150.9	138.4	3977.7	1135.5	6531.8
206192_at	70.1	6755.3	12.7	50.2	55.6	49.9	49.1	57	59.7	87.5	39.3	83.5	942.4	72	562.9	54.6	81.4	60.1	44.6	27.7	45.4	38.4	45.1	65.5	18.5	24.9	25.4	55.3	42.5	24.7	33.8	78.2	23.9	34.5	17.9	29.9	49.2	40.8	36.5	40.6	57.6	32.9	35.7	4878.8	53.2	76.6	886.2	2613.2	3304
206193_s_at	20.9	7482.6	19.3	35.8	27.8	17.7	22.8	31.1	16.4	17	22.2	21.4	575.9	17.5	396	27.2	12.2	15.8	14.8	28.1	14.4	33.8	30.3	53.6	19	29.2	7.8	23.4	14.7	26.6	12.2	31.8	31.6	30.8	13.2	16.2	24.7	15.5	24.6	28.5	42.7	30.8	11.4	5809.3	15.4	47.6	602.7	88.6	3186.2
205064_at	187.1	45348.3	113.9	85.1	151.7	119.4	127.3	179.7	87.9	55.5	16.1	57.8	6711.3	91.9	4254.5	79.4	197.1	109	187.2	22.7	62.2	25.8	119.2	328.6	155.3	200.8	35.4	65.8	145.6	75	65.5	105.6	143.6	90.9	74.9	145.3	129.5	75	116.7	246.6	137	114.8	34.4	53225.8	3758.8	1292	16844.5	44316.4	33827
207324_s_at	12.3	13925.5	18.9	12.8	21.8	24.9	15.7	20.7	8.1	56.5	30.6	18.7	1905.8	19.2	1661.6	48.8	15.9	84.1	31.6	14.8	15.2	18	18.8	65.4	16.6	6.8	11.8	71.7	46.7	25.7	8.7	9.7	11.4	29.5	52.1	6	40.2	9	57.9	22.3	21.5	28.2	4.1	769.8	8.3	118.7	2093.9	1901.7	2191.4
220620_at	112.8	9546	17.8	94.2	27	104	39.4	10.2	11.9	27.8	28.2	18	583.6	9.1	245.1	14.4	75.8	126.3	10.7	32.9	16.1	19.7	127.1	66	17.1	24.9	17.1	20.8	33.4	24.9	16.6	32.4	20.6	20	35.1	18.1	19.3	15.5	28.8	23.3	44.6	24.9	15.6	6833.6	288.1	32.4	825.3	1769.4	3676.4
209800_at	47.9	44077.8	16.6	9.2	52.1	14.3	11.4	69.8	45.9	41.6	6.6	10.2	2820.8	17.4	4663	11.2	61.4	9.1	10.9	37.9	51.1	16.6	9.7	55.3	12.2	220.1	6.3	11.1	33.9	17.4	16.3	23.2	7	27.7	51.5	8.8	11.2	9.5	23.1	10.8	70.1	18.8	9.8	67428.8	969.9	739.8	8278.8	1985.4	21364.6
207710_at	52.2	22744.4	20.9	18.7	9.9	62.7	26	85.6	96.2	97.4	61.4	95.9	1096.6	25.2	839.2	123.3	99.6	65.9	85.7	160.1	55.8	42.3	17	57	100.4	121.8	83.7	158.9	118	56.1	61.2	54.1	41	87.4	47.4	76.3	7.1	121.3	57.9	104.1	96.5	71.5	84.6	2457.5	73.2	88.3	908.7	1116.8	3427.9
212236_x_at	390.6	25869.6	337.1	297.8	261.4	378.8	163.9	377.4	451.5	418.1	482.3	443.5	4598.1	425.1	4512.1	334.7	243.1	402.6	237	312.9	244.3	360.2	320.8	564.4	183.8	495.6	270.5	265.7	390	541.5	263.1	769.3	255.2	462.3	288.3	389.5	261.7	238.3	398.5	600.6	521.7	519.6	328.2	68616.9	2296	2691.6	5898.3	8098.6	22424.7
205157_s_at	148.4	13980.4	23	44.6	84.1	34.7	86.8	39.9	29	45.3	74.3	194.7	1775.5	153.9	1880.9	162.2	33.7	46.5	66.3	25.5	14.7	31.5	31.2	218.3	111.6	200.6	37.9	112.1	87.5	183.4	251.7	48	7	121.2	18.7	55.8	63.8	37.1	34.3	27.9	47.3	172.3	35.7	52470.4	820.8	1220.3	2067.3	2041.6	11865.4
206166_s_at	124.2	6729.2	109.2	243.2	365.1	164.7	153.3	48	164.3	157.1	135	134.3	1068.3	25.9	386.6	76.7	128.4	114.8	28	201.9	27.3	371.4	66.8	153.6	119.9	164.4	123.8	145.2	115.3	140.5	182.8	288.6	42.5	233.9	145.9	28.2	238.4	276.3	102.4	238	296.1	273.5	104.1	1371.6	273.6	277.7	1057.3	1010.7	2064.8
206165_s_at	101.9	14117.2	107.8	84.6	69	32	76.7	119.3	29	112.8	83	153.2	2612.9	142.9	742.6	97.6	72.7	79.7	85.1	154.4	86.7	143.1	89.9	191.6	139.1	128.6	47.2	65.1	81.6	103.9	103.8	108.3	100.6	194.5	52.3	68.7	55.8	90.9	103	187.6	224.4	154.2	24.5	2507.9	263.8	347	3678.7	2862.9	6082.7
206164_at	29.2	8363.7	7.8	19.6	32.7	16.1	22.6	67.4	35.3	79.7	4.9	104.3	806.1	11.3	291	13	32.7	9.6	24.2	20.5	20.4	20.8	21.3	25.5	13.6	10.9	24.1	15.9	81.9	21.3	9.5	80.4	76.8	32.4	24.4	38.9	9	14.3	8.6	66	25.7	90.6	44.9	793.2	66.5	85.7	1095.2	753.6	1957.2
217528_at	6.8	14838.3	17.8	21.6	16.2	27	10.8	17.5	22	17.8	3.5	18.2	2129.5	7.7	796.3	64.8	17.7	15.3	8.9	8.7	8.8	7.5	11.6	18.2	13.2	10	3.5	13.1	9.8	12.8	15.7	34.5	49.6	7.5	17.2	8.8	78.6	20.5	17.4	16	16.5	15.1	5.4	1108.8	106.8	151.3	1593	3190.8	3068.4
215704_at	73.9	26493.7	40.6	4.3	158.9	104	62.2	32.2	40.3	112.5	3.4	63.4	5806.1	32.2	3974.4	38.7	42	46.8	15.9	62.5	74.5	112	54.6	11.9	11.4	21.7	7	58	40.7	78	34.2	68.9	8.3	96.4	61.9	34.9	55.6	128.3	32.8	24.6	59	82.1	54.2	2711.6	65	134	8958.1	14715.4	17463.8
209719_x_at	242	37956.2	226.8	387.9	271.2	289.8	271.7	274.8	321.5	182.5	64.4	196.6	2627.9	22.1	1167.6	139.1	192.5	205.6	170	188.8	286.9	325.1	210.7	484.5	248.1	348.2	213.5	173.6	332.4	283.3	245.7	526.9	271.5	306.7	221.8	248.2	455.7	389.8	235.2	334.7	391	90.4	16.5	6838.4	663.6	940.9	6508.3	14565	15449.7
209720_s_at	11.1	20275.8	5.7	10.8	13.8	10.7	17.2	3.2	67	10.1	2.9	4.3	2271.5	7.7	958.5	40	39.5	23.6	3.6	27.6	42.2	8.8	11.6	89.2	7	11.3	7.1	10.5	8.4	6	14.1	21.4	8.5	36.1	8.3	14	9	28.5	11.2	25.8	15	7.5	5.2	4526.1	321.7	495.8	3525	14902.8	7903.7
208539_x_at	53.4	50849.9	75	189	24.4	400.7	65.2	62.5	38.7	429.1	118.2	57.1	1153.1	157	583.9	35.8	367.1	362.1	14.6	29.2	297.9	42.3	45.7	105.7	324.9	94.9	127.6	47	184.5	56.5	56.7	202.3	45.4	35.2	58.9	30.7	16.9	77.6	106.4	70.4	204.1	41.7	50.9	64199.5	1748.2	300.3	2249.9	12642.5	18135.3
206421_s_at	35	4733.3	35.2	22	31.9	28.3	51.7	26.7	31.7	20.8	33.1	28.2	290.3	30.2	176.1	14.1	17.7	18.3	15.6	24.8	11.3	45.8	16.7	23.9	10.2	102.6	39	21.1	35.7	41	13.9	65.1	19.7	23.8	31.3	17.4	26.9	37.3	45.4	43.1	23.1	17.6	14.1	297.2	26.3	40.3	94.6	1918.6	868.4
209125_at	150.4	59158.1	18.4	100.1	112.6	45.1	26.9	56.1	54	57.3	99.7	54.7	15122	23.4	15015.1	23	22.6	28	9.2	120.7	43.2	175.7	42.4	240.7	76.8	37.6	87.6	116.4	118.6	59.5	41.4	143.9	28.9	104.7	58.3	12.3	111.1	106.1	72.6	64.8	98.6	91.8	107.3	63864.2	7249.7	3721.4	37628.2	59398.5	42272.9
214580_x_at	28.6	53886.5	16.4	28.3	127.7	15	22	22.4	37.7	19.7	21.7	25.7	11350.8	122.3	6461.4	15.1	135.7	33.7	11.7	12.6	15.4	96	8.6	62.2	18.7	29.2	44.2	20.6	21.3	21.5	47.2	19.8	20.4	16.7	43.4	19.5	37.3	28	25.3	21	31.5	26.3	47.7	64520.4	1756.6	3412.9	17989.1	53441.6	41213.8
206642_at	26	17384.3	20.7	33.5	48.4	28.5	19.4	22.4	18.1	23.4	19.2	21.4	1974.8	62.1	857.3	112	15.9	24.7	37.8	17.8	13.9	11	18.8	13.8	28.5	27.8	50.3	21.9	16.2	25.9	31.7	15.8	11.8	33.9	10	8.3	64.3	83.2	5.1	14.2	47.8	19.1	19.8	1789	29.4	102	2813.2	862.7	3741.9
221854_at	11.3	7205.8	9.4	14.2	19.9	28.5	14.9	13.6	12.7	15.4	9.1	24.6	935.3	23.8	1253.1	12	12.9	15.8	8.1	11.8	12.7	31.8	28.5	42.4	24.1	21.1	10	12.6	9.4	11.3	11.6	41.9	12.9	15.6	17.7	14.2	15.2	37.3	15.8	33.1	51.7	20.9	8	4067.8	14.9	65.7	925.6	476.8	1427.1
236119_s_at	399.7	56011.6	116.2	112.2	544.2	355.7	450.2	619.5	292	471.7	269	161.3	2599.5	221.3	903.7	95.1	292.6	106.5	314.3	145.5	71.5	606.9	127.8	724.9	59.5	161.7	9	237.2	399.9	126.2	329.8	237.6	126.5	689.6	15.9	277.9	732.5	572.7	361.3	359.3	615.2	214.8	51.5	57034.2	169.9	1029.2	8993.6	28885.6	27503.2
207720_at	25	23799	20.5	40.5	24.7	22.9	33.8	32.4	42.1	27.4	27.2	42.7	7292.7	17.7	5383.7	21.2	23.4	34	154.3	24.8	24.7	26.3	29.7	61.3	22.2	30.6	28.4	34.2	28.1	35.9	34.4	45.1	16.4	28.4	18.9	30.6	22.2	56.2	26.6	51	32.9	54.4	14.4	14253.9	134.4	40.3	4899.9	24811.5	10398.4
209126_x_at	48.9	44263.1	43.6	81.5	26.4	54.1	89.1	49.9	67.5	62.2	51.4	262.6	6317.8	19.4	7005.8	122.5	99.6	186.9	43.6	25.7	52.8	68.1	53.5	285.5	57.4	122.5	54	70.8	69.3	47.8	145	173.9	157	95.3	88.4	171.7	28.9	67.5	48.4	48.9	188.7	74.9	42.9	61420.4	2071.3	2451.2	20285	2758	32874.2
213680_at	661.2	47789.9	266.4	576.8	364.7	238.3	349.1	292.8	401.1	582.8	146.1	150	7414.2	254.7	6241	117.5	286.3	241.9	159.3	261.3	331	555.8	181.9	797.6	363.3	495.4	264.3	428.5	255.3	287.5	329	634.1	181.1	404.9	344.5	371.7	318.4	465.5	453.8	491.5	610.2	473	30.9	59222.3	6592.1	5224.8	39197.3	60845.9	41814.6
1569410_at	126.4	34864.4	54.5	37.1	166.3	24.7	14	9.1	58.1	10.2	10.6	6.7	9005.4	26.7	3370.3	95.5	55.5	37.8	46.4	19.8	17	158.6	58	45.5	88	21.7	89.9	5.6	7.6	12.7	46.1	18.9	21.1	12.3	91.4	15.9	137.8	7.2	84.6	101.8	16.1	120.2	2.2	1334	9.6	162.2	4301.1	16104	8473.9
219995_s_at	33	3215	1	6.3	4.4	5	31.6	3.9	22.5	17.1	24.9	6.4	1208.2	5.1	244.2	2.6	6	11.5	2.3	2.4	5.5	23.4	7.3	3.7	5.6	2.3	5.6	30.1	8.4	7.2	4.9	4.1	4.4	26.2	35.3	3.1	10.1	43.4	4.6	4.2	9.2	7.7	44.3	465.8	6.6	57	423.4	1162.8	914.9
235272_at	120.8	36625.4	115.4	243.7	282.4	162.6	147.7	175.8	67.2	231.3	97.7	154.9	3316.5	96.9	3246.1	92.1	12.5	24.2	290	101.9	233.4	287.7	215.4	404.4	129.3	245	154.3	187.2	185	405.3	43.9	67.8	177.8	188.6	62.7	106.6	107.2	210.3	195.1	297.8	465.2	227.5	42	22357.5	478.9	617.3	4562.1	6709.1	9696.6
206276_at	49.7	10646.5	27.7	35.6	40.2	36	71.5	41.2	39	74.2	28.6	45.8	1569.5	16.4	1871.6	44.2	25.7	31.9	16.5	30.3	40.1	54.5	46.9	57	179.3	8.4	29.6	19.8	23.5	52.7	42.3	75.7	26.3	30.8	86.7	43.5	18.6	37.3	37.6	61.2	24.2	56.3	8.7	6799.4	258.1	70.1	1697.5	358.5	3825.5
205916_at	20.3	53934.6	17.2	22	26.3	20.2	33.6	25.8	22.8	25.8	14.6	15.7	15294.3	15.4	12732	21.4	20.8	20.4	9.6	30.3	27.6	38.3	15.9	77.3	43.8	41	13.5	27.7	70	16.2	128.1	33.8	12.5	813.7	9.8	18.3	30	45.7	22.9	52.9	18.8	47.3	18.2	44421.7	4795.5	2757.9	27982.9	63057.6	40990.5
206595_at	53	6424.2	215.8	40.7	211.9	116.5	111.7	72.6	73.5	73.3	79.2	281.4	2846.7	73.5	4531.2	110.9	46.1	18.4	86.7	76.9	171.5	140.7	108.5	31.1	12.2	135.6	76.4	73.7	413	138.1	113.5	89.7	64	131.4	67.8	142.8	11.2	224.3	127.5	65	171	143.6	12.5	2881.3	144.8	271.1	1468.3	8055	964
1553602_at	236.6	6685.7	314.7	334.1	357.9	268.9	192.9	309.7	292.4	336.8	120.2	306.2	1749.4	346.5	1240.1	178	252.4	274.5	134.7	190.5	560.8	359.3	237.8	381.2	270.8	234.8	233.3	407.1	172.6	259.1	170.5	342.8	207.4	225.1	717.9	230.8	272.3	242.2	292.4	277.4	571.4	127.8	136.9	2574.1	222.2	1360.9	1964	12600.5	2344.1
206400_at	38.9	43618.5	70.5	7.9	37.3	23.5	30.1	61.4	144.8	36.8	41	22.6	8757.2	22.5	8643.8	131.6	78.6	16.9	28.7	160.1	30.1	22.4	26.9	45	76.1	39.8	20.6	10	31.4	7.7	418.6	56.8	26.3	66.5	43.2	80	130.5	50	37.2	39.6	137.6	34.8	31.2	38273.7	194.9	324.7	10479.2	2085.4	12607
239381_at	385.4	13364.7	309.6	491.1	592.3	376	278	454.4	615.5	697.6	280.2	395.9	1513.2	514.6	1061.2	307.8	290	240.1	273.1	518.5	452.4	929.8	663.9	662.5	468.6	508.1	318.1	382.5	283.3	548.8	341.1	199.4	260.9	511.6	212	314.7	234.5	581.7	663.1	649.8	605	329.4	143.2	2684.1	792	661.2	3057.1	10506.4	3644.7
205778_at	168.5	3362	50.2	328.5	21.5	37.8	21.7	14.4	24.4	136.3	27.1	69.6	925.7	47	590.5	63	18.1	60.7	20.4	53.3	26.6	144.4	121.2	246.2	63.2	235.7	54.2	135.7	88	91.6	102.2	137.2	9.4	56.6	38.9	19.3	119.4	45.5	185.4	69.1	47.8	21.7	21.6	3415	66.1	379.3	1000.7	2013.3	1236.9
228865_at	119	1859.3	121.1	212.1	316.1	149.5	54.7	16.2	95.5	14.7	97.8	180.8	202.1	181.1	135.3	141.7	202.3	146.2	58.2	116.1	196.5	237.5	30.4	132.9	81.4	149.4	212	229	362.2	152	138.4	319	131.8	162	72.5	255.8	353.8	266.4	279.6	183.1	219.4	312	141	1132.6	178.9	241.6	411.1	559.1	755.8
219856_at	17.7	792	20.1	11	26.7	19	17.9	18.1	24.4	15.4	7.1	14.9	13.8	7.1	12.2	11.5	10.4	17.6	13.3	18.1	9.1	9	16.1	13.8	9.2	15.4	11.6	13.8	14.1	16.1	18.4	16.7	9	9	14.9	10	14.3	9.2	23.8	9.8	15.8	17.4	35.3	110.4	11.7	11.3	21.6	18.6	70.5
219476_at	26.8	1233.4	43.8	25.2	23.6	29.5	42.9	14.3	30.1	23.5	8.4	26.4	41.1	24.7	54.6	16.4	21.3	10.6	19.6	11.6	23	16.9	13.4	44.9	17.1	23.3	17.3	22.3	82.7	22.7	11.3	34.7	9.9	16.5	8.1	32.5	50	63.3	19.4	37.9	28.1	48.3	8.2	283.3	35.2	45.3	69.3	876.5	216.8
211362_s_at	185.6	1205.6	128.1	226.8	174	219.3	122.1	189.6	252.5	240.1	168.6	246.7	263	123.9	187.8	224.5	183.1	199.8	20.6	146.6	216.8	179.9	154.3	183.7	212.2	235.7	108.7	301.8	154.4	102.7	115.7	356.4	91.9	147.4	115.7	186	237.8	186.1	244.4	217.2	269.4	216.3	108.3	742.3	269.1	285.8	521.6	169.3	936.2
216258_s_at	64	1541.5	6.8	7.6	96.6	88.4	77.3	10.5	46	67.5	15	19.5	91	14.3	56.8	14.1	10.3	2.5	15.2	19.2	13.2	26.5	48.9	16	9.7	26.5	4.2	84	6.3	8.5	69.1	52.5	21.5	11.2	7.2	11.6	16.9	13.2	15.8	14.8	18.8	17.7	9.3	322.5	12.1	45.1	252.8	24.3	785.6
217272_s_at	57	11053.7	68.4	226.3	206.3	111.4	40.7	97.7	90.3	160.8	80.9	117.4	465.2	116.8	286.7	111.2	168.3	89.3	127.2	136.3	182.9	151	43	154.8	106	218	109.6	66.3	150.1	182.6	243	143.5	92.1	156	81.4	110.5	75.3	262.2	205.6	45.4	151.8	92.3	19.2	1299.4	158.5	357.9	1530.7	4446.3	4000
211361_s_at	53.4	6613.2	55.1	5.6	73.7	34.9	11	34.5	49.9	61.4	1.7	50.4	167.2	59.4	118.2	43.9	35.3	19.1	7.9	3.5	61.6	112.4	41.5	100	3.3	61.1	56.2	31.4	41.2	33.8	85	73.9	74.3	8.4	37.6	16.4	74.1	67.3	54.6	69.8	76.5	3.7	16.2	755.9	53.2	111.2	695.2	2775.6	2276.7
224329_s_at	16.3	18700.4	51.4	46.4	17.9	14.1	148.2	19.3	16.3	485.4	22	94.5	910.1	47.7	796.9	258	864	834	12	19.8	13.7	16.7	150	16.8	10.6	142.4	9.8	8.5	21.7	15.5	22.5	16.2	275.6	25.3	8.9	158.2	16.9	39.6	39.6	20	104.9	14.3	25.1	36105.6	350	24.6	1575.3	3285.5	7707.6
1560531_at	241.8	15069.2	128.9	162.2	51.1	180.1	246.1	169.8	247.5	261.3	229.8	299.9	1896.6	197.7	1349.1	250.9	127.9	146.7	42.1	226.9	115.4	170.2	183	176	150.4	125.4	144.9	99.7	99.6	92.5	228.2	297.3	114.9	123.4	89.5	310.7	141.3	154.8	192	220.3	93.6	168	179.8	3135.6	93.6	277.7	1094	9902.6	3894.5
223631_s_at	9.9	3469.7	23.6	23.2	32.7	10.6	34.4	73.2	30.1	43.4	5.2	19.2	613.5	21.6	344.3	58.8	5.4	7.5	24	47.5	32.8	27.4	29	40.5	27.1	22.4	7.3	26.6	243.4	8.3	20	30.2	22.4	29.7	53.4	129.7	25.8	80.5	29.3	34.6	63.6	110.8	31.2	4141.9	36.4	65.3	300.3	776.2	654.8
204734_at	15.1	18742	18.4	19.4	32.6	19.3	20.4	26.6	24.1	53.6	31.8	25.5	3809.3	17.2	2084.1	16	76	15.8	23.3	12	42.7	12.5	281.5	11.4	18.7	193.1	54.3	7.5	32.3	10.2	12.7	41.7	23.3	13.4	37.2	28	21.4	10.3	19.1	16.9	18.4	26.6	113.3	1353.7	27.9	55.6	953.2	352.5	529.2
220723_s_at	16.9	2791	18.4	26.8	30.5	80.9	34.4	96.7	38.2	101.3	75.6	53.4	364.9	21.4	293.3	13.9	48.3	14.3	9.6	10.9	11.6	1030.8	22.2	71.1	86.5	192.9	59.3	143.8	46	28.1	143.6	20	48.5	26.6	145.4	27.8	30.8	31.5	100.6	92.5	41.5	110.9	6.3	632	39.7	502.8	540.4	1169.2	985.2
220724_at	5.8	1006.8	5.7	4.7	10.6	9.1	8.2	5.8	45.6	27.2	5.7	43.6	131	3.1	65.3	11.5	7.8	3.3	2.6	15.2	28.6	191	3.9	5.5	1.6	5	11.1	8.5	2.3	7.4	10.9	5.4	4.6	4	2.6	3.6	6.4	5.8	3.5	3.7	10.4	6.8	4.1	156.3	9.9	108	74.7	214	260.7
208156_x_at	415	886.7	151	329.3	266	315.1	256.2	289.4	321.8	314.1	206.4	290.8	570.4	284.9	416.9	213.1	181	228.8	220.9	382.6	217.2	356.9	360.8	929.6	200.9	351.8	426.1	290	290.4	539.2	113.5	504.8	290.6	331.8	282	304.5	214.2	254.8	376.9	501.9	509.7	602.9	369.9	1546.9	289	580	602.8	599.1	867.8
232164_s_at	168.7	6216.3	67.8	120.1	267.3	105.4	202.8	12.8	153.4	207.2	81.7	87.4	1064.5	199.2	477.3	138.4	129.7	48	111.5	92.3	159.1	238.6	219.5	586.9	107.4	145.6	216	10.6	137.8	203	167.4	181.6	121.1	26.2	40.6	98.6	153.9	114.6	99.7	304.7	143.3	979.7	445.6	2656.1	172.4	241.4	879.7	1315.6	1954.1
232165_at	10.1	2447.6	11.3	31.9	10.2	21.8	10.8	18.5	9.4	24.6	71.3	21.6	687.7	11.3	240.8	9.9	5.4	6	13.6	19.6	6.3	14.9	24.7	309.9	12.2	16.5	28.7	16.3	18.7	54.8	6.5	12.8	12.5	14.1	6.6	7.6	10.1	8.4	10.8	26.7	38	493	305.3	1400.4	34.9	17.9	299	340.5	1017.8
214536_at	159.3	11633.3	157.2	203.8	168.3	70	202.2	297.3	67	117.3	80.4	162.4	567.3	175.4	1147	137.6	29	167.1	180.2	183.8	131.1	127.1	240.6	93.6	103.4	121.8	154.3	55.3	81.2	225.3	149	97.8	155	52.4	150.3	210.6	227.5	55.8	217.8	86.6	215.4	144.9	28.4	4543.8	200.7	327.7	737.2	608.9	1951.7
215465_at	25.8	3130.8	45.7	78.5	5	8.1	7.8	23.2	7.8	77.9	10.1	21.9	193.4	32.9	42.1	3.1	64.3	53.4	79.3	13.1	51.1	106.3	6.8	51.9	9.7	28.5	47.3	17.4	16	33.2	40.6	11.9	45.4	35	56.6	26.1	37.1	30.3	11.9	68.3	38	87.1	72.9	151.4	15.4	96.3	343.3	924.8	556
204952_at	251.5	9360.4	60.9	255.6	102.4	22.6	139.5	54.3	65.2	27.8	24.7	74.7	1866.7	60.3	1198.7	41.5	44.3	141.5	84.9	102.1	20.9	71.6	65.9	553.6	159.7	242	45.7	136.4	133.2	85	72.4	115.6	79.1	86.2	37.6	20.2	96.5	85.1	903.4	297.8	337.2	82.3	27.4	17505.2	427.2	235	2512.1	2849.8	6419
1553929_at	39.3	238.6	18.6	16.9	21.8	19.3	20.5	21.9	29.3	35.8	13.4	18.3	22	11.3	23.2	20.3	13	23.2	9.4	12	11.6	27.4	14.9	24.2	12.3	12.9	12	14	11.1	16.8	20	18.2	11.6	13.7	10.8	19	37.4	13.9	23.8	15.8	35.4	31	12.5	77.9	30.3	22.8	25.3	45.8	22.8
33322_i_at	3882.7	58166.7	3573.3	4447.4	6202.1	3222.6	4167.2	4007	2861.1	2647.1	1604.4	2225.2	19150.1	2425	29259.5	1967.2	1945.4	2212	2962.1	2488.1	2416.8	3422.1	3286.9	5586.8	4015	5105.2	3298.2	3253.3	3233.8	2893.2	2121.4	3916.6	3704.9	3181.1	2645.8	4409.5	3448.2	6203	4910	6701.6	5215.3	4045.1	2202.5	66806.8	8525.9	8154.8	35915.5	65766.6	44281.9
33323_r_at	1623.9	55153.8	1031.9	1460.5	2281.1	1173.1	1220.2	946.2	1367.7	1182	464.7	911.1	15488.1	1287.8	27794.2	674.7	1001.5	840.8	748.4	979.1	1088.8	2163.8	1268.3	2277.6	1374.2	1493.4	758.7	1698.2	1689.5	1347.7	1240.3	2195.1	1238.3	1929.1	726.8	1405.7	1994	1572.3	1771.7	2448.7	3003.3	1762.1	662.3	69625.1	4548.7	4502.1	24716	58226.9	40843.2
209260_at	50.5	9578.2	33.4	78.8	63.2	90.2	57.9	45.7	74.7	48.5	16	38.8	1793.4	81.5	3897.5	29.7	71.9	46.5	24.5	60.1	50.3	62.2	47.1	46.6	73.8	53	61.6	51.2	87.4	50.6	36	72.1	80.9	57.7	44.2	109.3	45.5	42.8	60.5	73.5	69.6	163.5	33.1	30646.5	544.2	603.2	5842.6	1351.9	7721.8
231662_at	8.9	544.8	8.2	15.1	24.7	9	14.2	8.6	14.6	21.9	12.6	65	5.1	13.5	8.4	4.4	11.4	9.3	8.9	6.3	11.1	9.8	7	12.9	13.4	11.3	9.1	7.6	4.6	9.8	57.2	8.3	18	15.4	11.7	6.4	8.2	15.3	6.2	6.7	20.4	9	7.6	22.4	16.4	14.3	28.1	19.3	74.7
206177_s_at	320.4	27097	249.4	136.3	158.2	157.4	162.8	186.8	182.5	169.8	101.9	212.8	728.1	93.7	282.4	130.2	223.1	150	221.4	55.5	1705.6	231.1	115.3	273.9	39.3	68.6	79.4	82.2	64	228.9	246.2	214.7	176.9	434.1	113.6	550	357.1	209.7	255.6	307	200	217.9	61.7	1298.2	129.1	329.9	1546.1	3398.3	4155.5
205595_at	104.3	5429.2	118.9	259.4	373	204.1	98.2	140.2	45.4	20	172.3	118.9	1001.9	100.3	971.9	147.2	173.6	169.6	97.4	188.1	210.9	347.5	244.4	244.7	39.6	163.9	43.5	197	300.1	230.6	258	71.6	236.4	245.1	88.2	206.6	156.3	301.3	285.6	342	271.5	142.6	63	2719.3	466.5	475.2	1418.6	605.3	3198.9
235075_at	15.7	11024.4	9.6	63.7	104.3	19.2	99.1	18.1	30.8	100.5	6.1	87.6	2103.6	56.1	1253.5	90.8	17.1	6.1	55.3	9.4	4.6	37.3	34.4	15.3	26.1	37.6	50.3	5.8	7.1	54.6	5.9	64.9	120.2	15	19.8	93.1	35.9	125.4	16.5	6.5	58.6	71.5	6.7	1351	287.8	313.8	1394.6	2826.5	4785.9
231733_at	9.1	5564.5	188.9	74.3	194.2	138	128.5	24.1	84.6	43.8	57.5	88.1	798.9	143.3	239.3	84.4	38.4	67.9	174.1	245.9	154.8	178.1	22.4	247.2	105.1	118.4	128.1	20.9	72	130.5	64.2	34.2	130.2	19.1	66.6	112.4	149.6	101	96.4	198.5	240.8	231.8	37.9	303.6	22.8	327.1	449.3	2926.8	533.6
230835_at	21.7	50446.2	28.3	33.8	30	27	32.5	24	27.2	59.2	10.9	17.7	20893.6	30.5	12377.7	11.2	7.5	19.7	14.8	16.3	9.8	18.8	30.8	32.1	14.4	17.7	21.6	38	17.2	10.6	12.5	21.6	16.2	34.8	9.3	20.2	24.2	32.1	59.4	19	50.9	32.7	16.2	38473.8	134.9	69.5	14694.2	30205.7	24385.7
216718_at	14.7	189	10.7	19.1	16.8	32.8	35.3	17.8	78.3	20.3	17.3	17.2	12.1	20.8	58.9	7.6	18.2	8.1	7.5	25.9	8.6	9.8	20.6	41.3	18.8	25.8	41	57.8	16.2	15.5	35.5	20.9	18.8	54.8	8.3	22.3	26.1	20.1	27.1	98.5	20.8	10.3	91.7	79.5	22.6	24	37.5	43.5	191.1
216935_at	64.6	4273.1	48	51.7	102.2	20.8	38.8	13	19.5	43	7.9	27.5	208.5	20.3	71.3	67.4	14.6	110.8	8.1	98.4	116.5	199.1	40.1	19	9.9	9.7	47.2	26.1	60.2	18.7	83.8	18.2	16.2	141	6.4	13.8	70.4	87.6	9.5	94.8	257.5	68.5	48.1	545.2	162.5	132.4	115.7	1025.5	1334
201820_at	230.8	47181.2	38.9	39.1	155.1	23.1	287.9	219.9	50.3	27.8	15.1	167	15555.3	115.7	9447.3	89.6	100.9	85	137.5	38.1	51.5	116.5	91.3	382	55.3	81.5	89.4	91.5	18.4	81	32.8	130.9	34	23.6	182.9	76	64	57.8	42.3	160.4	54.4	17.2	32.2	49913.5	1810.5	1899	15403	8296.7	20796.5
1555773_at	82.6	5729.7	15.8	60.5	119.8	14.1	152.5	19.9	169.5	27.4	19.5	19.8	333.5	20.5	163.4	15.1	21.2	15.1	16.5	32.9	44.7	82.6	28.8	136.6	14.4	40.3	39.9	124.6	43.5	32.3	51.4	116.5	9.6	22	42.9	82.6	97.9	73.6	27.1	57.7	147.4	98.1	19.8	1394.6	96.9	51.6	397.2	1707.7	958.6
231930_at	40.7	2054.1	22.3	154.5	69.6	63.2	95.4	21.9	120.6	70.6	12.9	22.6	536.6	163	277.8	85.6	79.9	19.1	22.4	167.7	12.7	106.5	94.7	19.3	80.1	343.7	14.6	60.6	42.9	14.5	9.5	69.6	39	126.3	95.5	123.2	48.3	88.4	108.6	103.7	97.6	20.7	117.5	224.9	18.8	39.9	262.7	280.1	558.1
240420_at	57.8	3824.3	36.3	55.6	92.4	80.6	61.8	6	73.2	86.4	6.4	16.2	422.1	8.6	100.1	4.2	14	62.7	39.1	48.6	7	52.2	8.1	96.8	47	40.1	38.4	40.2	13.7	33.6	56.4	67.8	11.9	40.9	35.3	61.8	50.6	62.1	69.8	58.3	52.6	10.1	30.5	55.1	4.5	37.9	540.4	1100.9	331.1
206643_at	159.9	15839.7	91.8	64.6	449.8	78.2	12.9	141.1	252.7	144.5	24.9	192.5	1240.8	402	518.3	62.1	91	33.2	132.4	111.9	1726.8	320.7	37.4	304.5	121.5	82.9	18.6	85.2	11.9	55.3	296.7	358.8	33.3	529.4	132.7	229.2	68.2	359	316	193.5	519.4	46.8	15	2416.8	106.3	289.8	1932.3	12074.7	3356.3
207381_at	75.1	1932.7	33.2	48.8	33.5	32	41.8	25.6	25.2	37.1	12.9	26	428.5	23.4	53.7	37.8	44.1	43	13	31.8	24.8	78.9	28.5	26.6	30.8	47.3	18.6	35.7	17.5	31.9	96.7	31.3	26.8	47.5	24.7	36.6	25.5	16.2	49.8	27.9	34.2	34.8	22.3	2050.5	16.2	101.4	74.8	384.3	750.2
1555383_a_at	29.2	2113.3	5.7	49	75.2	19.7	84.8	15.2	18.4	167.8	33.3	27.8	54.7	4.8	6.7	9.9	69	58.2	32.1	20	30.8	4	73.8	144.5	3.2	15.6	20.6	19.4	10.6	69.5	16.6	102.5	32.5	29.5	48.3	6.2	77.5	9	10.4	2.9	67.4	14.6	45.2	230.7	132.1	29	133.9	198.7	225.2
219756_s_at	31.2	7099.2	15.4	8.8	87.5	187.1	76.4	91.9	138.1	71.4	9.4	43.1	367.2	37.1	219.4	19.3	98.3	82.8	74.2	120.4	55.3	132.6	12.4	274.3	149	41.7	71.9	31.1	25.6	101.4	79.1	192.6	58.8	63.6	109.9	65.1	130	27.6	81.5	21	64	37.2	15.6	442.9	137.4	60.1	585.1	1022.2	658.1
202504_at	466.7	14537.2	287.9	308	116.1	39	168	230.9	154.6	163.2	176	291.1	4328.5	121.3	3726.3	213.8	47	133.1	213.2	319.7	103.3	324.1	122.5	461	268.5	231.6	158.3	88.2	159.8	157.5	207.2	104.1	204.1	96.2	61.2	69.4	150.7	102.9	195.9	226.2	490	305.4	273.4	21354.7	412.9	563.1	2532.2	358.4	4020.1
211002_s_at	44.9	3655.2	38.7	54.2	17.2	216.4	38.5	153.5	88.2	35.7	14.5	19.3	576.1	34.4	505.1	43.1	42.5	62.7	35.7	41.4	29.6	50.8	43.7	90.4	105.5	24.7	31.4	156	41.4	22.7	15.9	69.8	97.1	53.3	24.2	73.1	34.6	24.7	49.3	34.4	45.9	163.1	118.7	4150	104.1	279.7	848.6	359.9	1340.9
226926_at	121	31506.4	31.8	350	167	75.2	173.1	85.4	65.6	172.8	246.1	361.8	5807.2	69.3	3431.6	394.7	64.9	29.7	309.3	220	190.4	34	35.3	123.7	150.2	80.1	592.8	744.7	437.3	28.5	132	308.2	269.3	703.2	58.9	1810.1	31.7	136.3	544.5	188.7	1406.5	3458.4	2006.1	23518.8	228	238.2	5280.4	775.5	7013.3
241397_at	185.6	467	86.9	220.9	247.5	63.4	162.8	182	82	64	126.1	92.3	152.7	21.4	99.4	28.2	86.3	159.6	49	115.8	128.6	117.2	26.5	141.7	116.6	127.5	85.2	126.9	14.2	43.4	54.8	73	29	196.5	59.5	55.4	11.8	111.1	92.9	159.1	141.8	104.5	21.4	284	46.9	350.7	207.6	188.2	274.5
224189_x_at	17.7	836.8	10.2	15.8	27.8	58	118	19.6	60.4	29.9	5	11.8	80.8	53.2	114.1	67.4	83.5	82.5	63.4	58.8	52.8	99.3	44.6	96.6	10	129.7	12	22.3	93.5	44.4	64.5	57.9	55	34.1	55.7	7.8	11.6	33.8	18.7	27.1	94	52	77.4	168.2	33.7	67.3	219.3	37.8	240.7
222932_at	4.4	523.8	25.2	58.5	17.2	37.2	13.1	36	78.1	26.4	10.9	37.5	130.3	17.9	6.9	79.6	88.4	82.6	12.6	70.8	44	8.8	66.2	84.5	15	64.5	70.9	59.5	46.2	17.2	17	178.4	17.6	8.6	42.9	7.6	134	76.5	5.5	49.4	74.4	96.5	49.7	104.9	73.7	22.4	18.1	34.6	73.2
219850_s_at	8.1	701.2	4.3	97	49.1	15.4	18.5	102.4	13.2	16.6	10.8	14.2	20.7	49.9	23.2	70.5	4.1	3	20.6	32.9	52.6	39.7	11.5	15.5	61.3	128.4	34.6	37.7	21.7	4.5	71	25.5	34.6	28.8	28.1	9.3	4.3	59.8	2.9	14.2	61.3	11.3	8.5	40.7	7.3	17.7	246.3	87.7	195.4
232360_at	92.4	1714.7	55.1	25.2	219.2	80.4	112.4	25.4	7	9.1	87.8	7	41.1	46.1	45.3	18	13	7.3	135.7	5.7	152.3	24.5	10.6	81.5	85.8	106	68.4	102.1	19.7	39.3	147.6	71.6	43.6	142.6	8.1	80.5	48.9	101.3	22.4	10.4	94.5	155.8	8.3	250.3	71.4	199.9	164.4	374.4	436.5
232361_s_at	11.5	892.9	7.4	12.2	18	11.3	13.1	17.7	12.5	15.4	10.3	8.2	15	8.2	11	7.8	8.1	9.1	10.9	11.3	8.8	12.7	8.4	14.3	15	17.7	8	8.3	11.4	11	14.7	24.6	7.5	15.6	5.9	7.8	12.4	10.3	12.5	12.1	20.2	12.9	7.1	33.3	12.2	17.7	27.1	23.9	54.2
225645_at	3.8	15197.1	12.1	97.8	200.1	24	330.5	205.1	57.3	15	6.6	6.7	3109.1	16.6	627.6	49.9	51.3	81.5	152.2	4.3	211.2	119	5.4	285.4	146.5	914	94	7.6	205.2	53.6	171.5	402.1	123	151.4	78.3	50.3	5.1	171.7	32.6	48.9	139.7	58.3	26.5	491.3	164	276.7	1602.6	4127.5	2731.2
205470_s_at	14.5	3951.8	16.2	49.1	29.8	27.2	104.6	15.6	16.1	38.7	9.6	92.2	812.3	12.2	614.9	15.6	18.4	27.5	46.7	17.8	68.7	56.3	19.5	57.6	13.4	43.9	32.7	114.4	20.2	25.1	84	23.7	77.6	84	56.4	37.7	25.2	143.4	24.9	17.3	57.4	40.5	28.4	2698.7	40.5	87.5	589.6	1307.2	1376.9
206149_at	22.6	1102.7	29.1	33.8	48.5	25.6	20.4	28.7	40.8	34.7	13.8	41.9	71.4	37.6	20.2	40	37.9	25.7	13.5	28.7	23.8	43.8	15.6	40	28.5	24.5	23.4	26.6	26.6	33.8	23.3	36.5	15.4	30.8	17.2	26.3	38.1	23	23.3	33.9	42.8	32.2	18.1	52.6	33.7	45.1	43.4	51.5	54.2
235514_at	446.2	22820.9	433	708.7	437.5	528.5	588.3	439.5	539	544.4	421.4	522.4	2944.2	311.9	1899.3	434.5	351.5	460.7	315.4	463.4	891.7	1319.8	451.4	749.9	412.2	642.5	267.1	365.6	452.9	461.6	460.3	464.7	337.2	595.6	347.2	598.9	238.9	322.1	565.2	753.5	639.6	429.2	437.7	12337.5	562.2	1792.2	6856.9	9538.2	10417.3
242204_at	69.9	6238	15.4	19.8	26.8	72.9	23.7	47.8	8	58.1	53	53.2	1285.1	16.8	778.3	80.7	53.7	46.6	16.5	19.4	27.8	150.9	82.2	29.1	25.2	14	25.3	45.7	13.7	18.1	8.2	28.2	25.6	14.7	6.6	14.5	99.6	16.3	78.1	76	28.2	44	13.9	5453.6	13.1	115.3	844.9	1311.9	1657.7
1560859_at	12.1	119.7	51.4	27.2	27.5	6.1	139.8	17.5	6.7	37.6	1.8	16.7	17.3	61.6	124.8	29	12.2	18.8	51.4	39.4	81.1	18.2	10.7	44.5	15.7	2.9	10.6	3.8	21.2	26.3	84.6	18.7	15.1	24.4	57.2	26.9	12.7	75.2	10.4	12.9	27.7	44	13	52.2	38.5	32.4	16.9	7.9	19.3
211401_s_at	25.6	148.2	27.1	35.1	14.7	17.9	21.8	17.7	20.8	21.6	9.2	24.4	23.9	24.1	9.5	17.7	12	10.6	17.8	41.8	26.3	14	29.9	39.2	9.5	15.4	77.9	16.6	12.2	31.5	128.2	20.7	8.5	22.7	9.3	12.1	28.1	20.2	20	14.8	57.3	32.2	12.8	39.5	31.7	26.8	33.1	33.5	52.7
208228_s_at	63	1019.8	317.4	182.7	183.7	172.2	66.3	141.3	159.3	204	131.1	147	415	40.9	339.9	159.8	87.9	114.7	178	85.4	169.3	134.7	91.7	197.3	127.5	123.2	175.1	98.7	106.2	160.2	250.9	297.1	110.3	141	71.5	176.2	69.7	136	27.7	176	147.6	169	110.1	372.4	181.2	155.6	192	191.8	328.3
203639_s_at	24.2	466.5	20.3	31	39.7	50.8	31.7	21.7	26.2	45.9	17.1	32.4	43.3	36	22.9	13.8	21	10.3	29	26.4	11.4	19.1	14.1	36.8	10.7	28.8	23.4	14.6	13.2	18.3	39.1	62.2	13.2	13	6	32.6	51.7	29.6	36.1	27.7	59	32.5	15.3	50.9	27.8	41.5	39.2	18	45
203638_s_at	30.4	1628.5	114.5	56.9	91.2	36	31.2	24.1	52.6	35.8	12.9	40.8	819.5	54.8	121.1	33.4	26.4	26.6	118.7	36.2	20.5	42.7	30.1	86.2	35	30.1	50.5	25.6	41.5	32.9	39.9	43	34.4	40.5	35.3	22.8	84.6	45.1	31.5	48.5	64.6	44	17.2	72.3	31.9	53.4	41.2	420.6	82.9
219936_s_at	101.9	3415.1	74	52.2	139.3	123.7	84.4	108.9	17.6	91	4.2	38.3	221	86.3	70.3	24.5	42.3	33.2	14.1	26.3	93.5	34.4	92.4	35.8	25.2	92.8	27.4	76.2	192.6	21.9	35.5	84.5	29.6	160.8	18.9	78.9	128.6	91.5	84.6	134.7	23.8	89.9	40.4	295.5	18.5	206.6	485.5	382.1	688.3
41469_at	238.6	41069.6	192.6	201.4	248.3	213.8	335.1	178.7	218	234.4	68.3	148.5	1731.2	67.2	291.3	139.1	105.6	130.4	156.7	306	6260.8	272.6	207.5	383	81.2	300	147.7	197.3	169.9	318.4	1857.6	527.3	250.2	671.8	205	149.9	192.8	529	1100	204.5	347	245	101.5	48413.6	3882.2	1352.7	2057.1	19121.6	24958
203691_at	78.7	36243.9	147.1	39.1	121.4	27.2	147.7	109.5	157.5	19	52.1	148.8	1274.8	51.4	253.5	160.1	68.5	63.2	19.1	86	4424.5	29.8	114.2	180.8	94	95.8	18.3	102.3	46.3	250.6	1216	316.9	67.5	474.8	93.3	23.5	186.8	230.1	594.7	32.5	173.5	21.6	24.5	40933.9	3212.7	801.3	2528.8	13220.7	24590.8
238017_at	51.1	6295.1	155.3	22	17.9	116.9	142.3	89.9	94.7	44.8	95.5	123	1183.6	136.1	663.8	106.5	83.8	135.7	90.9	90.2	78.8	93.6	38.9	235.8	78.7	87.4	204.3	70.9	205.8	98.8	71	161.7	73.4	141.5	54.9	150.8	73.5	55.2	140.7	35.6	85.1	39.3	13.9	1140.1	128.6	153.8	797.2	1974.1	1199
210297_s_at	73.3	1305.5	76.4	58.3	8.4	80.7	80.8	12	86.6	36.6	4.4	4.9	214.7	94.8	223.8	8.3	11.2	23.7	3.2	10.4	11.6	5.9	83.6	20.2	77	22.6	48.2	11.1	505.1	4.7	11.4	14.2	5.1	18.7	40.6	6.6	30	12.1	4.6	17.7	20.2	11.1	16.6	12	17.5	8.3	18.4	429	89.4
207430_s_at	4.4	932.3	9.2	9.4	82	77.3	24.6	12.3	15.3	95.7	16.3	9.3	80.2	10.6	17.9	9.1	5	9.8	10.5	2.4	10.8	13.4	9.8	13.6	4.6	7	7	3.2	172.6	56.3	22.8	17.3	3.9	9	6.8	10.4	14	8.8	11.7	7.5	64	8.5	34.4	83.8	12.9	4.8	13.1	323.9	8.8
240951_at	11.7	47.1	26.6	31.9	86.5	25.6	24.6	7.8	12.4	17.3	29.8	6.1	23.3	13	8.6	6.6	10.4	56.6	7.5	22.9	56.6	25.2	18.1	10.4	19.7	21.1	23.4	43	9.6	38	29.8	9	5.9	66.7	6.8	28.8	5.3	18.6	13.7	26.7	33.4	27	23	42.4	34.1	5.2	33.8	21.6	29.1
235567_at	30.2	1241.9	27.7	20	143.1	24.5	123.8	168.7	44.6	50.4	15.1	27.5	312	34.9	13.7	119.9	12.5	141.7	206.2	29.4	95.8	124.4	40.1	292.3	80.6	70.4	20.4	17.4	73.3	18.5	27.3	24.8	35.5	31.5	52.9	51	13.7	25	29.5	53.3	25.7	26.4	23.2	100.2	78.4	68.1	402.1	175.2	348.2
236266_at	181.6	2358.6	60	38.5	77.1	35.8	160.4	94.8	34.7	52.2	23.2	46.8	319.9	37.1	49	14.6	168.1	34.5	166.3	235.6	247.6	71.9	79.1	431.6	17.6	106.2	16.6	87	101.9	104.6	246.3	31.3	28.9	280.6	24	19.9	49.5	110.1	142.2	37.3	57.6	89	68.2	96.1	49.8	81.6	273.5	329.4	388.8
210413_x_at	339.1	27814	156.6	299.9	548.7	249.6	241.4	220.7	345.6	262.2	97.8	155.4	2588.1	165.6	1304.5	173.4	144	188.2	164.8	278.5	261	351.2	180.1	532.9	211.5	314	77.8	280.7	155.2	251.6	329.8	528.7	200.6	316.8	131.4	164.3	426.4	253.5	351.2	360.9	480.9	330.4	129.3	4663.1	614.8	612.6	5229.2	10793.1	9991.4
211906_s_at	31.6	22929.2	77.2	27.2	53.2	72.1	98.8	67.4	156.4	142.2	26.9	12.9	1719.3	85.7	1043	11.2	29.3	65.7	13.1	150.3	171.2	66.4	41.4	172.6	72.9	89.2	39.2	27.4	88.2	35.9	76.9	141.5	7	28.8	4.7	45.4	70.5	104.2	94.5	71	81.9	166.2	4.1	2795.7	298.6	335.7	3439.5	6258	7010.3
229290_at	37.5	4565	2311.4	66.8	257.4	44.2	36	27.1	40.8	44	167.6	100.4	859.5	520.3	632.3	215.9	117.7	96.4	152.4	62.3	30.3	39.9	76.6	78.3	47.7	58	53.5	59	14.6	60.2	36.1	121.4	61.2	73.9	33.6	103.6	388.8	108.1	71.6	830.5	87.4	22.4	80.2	113.9	68.9	50.2	141.3	717.5	289
205185_at	96.2	16080.8	50	142.2	161.4	115.5	78	59	458.8	349.6	13.3	134.1	5900.1	189.5	3529.2	33.1	441.4	166.1	31.4	163.8	233.6	188.2	170.6	116.1	66.6	87.2	71.1	91.2	249	93.3	73.4	207.9	176.5	51.9	210.9	81.4	44	83.2	116.2	102	376.4	105.6	10.4	2205.1	409.3	386.9	2845.5	7656.9	6195.9
1554921_a_at	92	1451	42.8	149.2	13.2	23.5	29.5	5.3	116.8	71.7	11.3	74.8	133.6	75.5	182.4	9.4	39.9	6.6	52.7	76.6	122.8	43.2	71.8	17.8	63.4	53.9	65.8	7.5	1038.9	42.3	11.9	44.4	85.3	50.4	9.3	81.4	25.5	40.8	90.3	11.2	46.5	23.6	147.4	178.7	67.9	77.2	243.2	20.1	260.3
232056_at	39.5	3489.9	48	55.8	26.6	8.1	32.5	66.1	73.7	91.2	3.2	21.9	996.2	76.9	253.8	52.5	26.7	65.4	37.1	3.3	16.6	32	62.5	35	51.8	61.1	37	44.5	2827.5	61.8	9	77.9	33.5	46.7	56.6	4	45.8	37.9	3.1	53.5	46.3	33	34.8	103.7	84	75.4	293.1	517.2	569.8
206884_s_at	2.8	5830.7	7.2	11.9	21.5	6.8	13.8	15.2	15.9	18.4	14.1	29.3	875.4	15	160.8	33.7	5.5	7.6	25.1	17.8	10.3	8.6	63.4	17.8	8.1	6.6	39	36.4	3670.8	10.4	13.5	21.4	25.6	15.9	16	6	17.6	14.5	6.2	72.3	73.6	15.5	9.9	146.8	127	49.6	170.2	295.1	953.2
206032_at	93	9871.9	137.1	217.8	103.2	103.3	48.5	280.2	148.2	122.1	84.7	90	4071	183.1	1743.1	156.2	135.4	125.8	179.4	148.1	163.4	202.5	142.9	207.7	212.5	543.8	129.1	197.6	118	150.1	173.9	193.5	131.6	205.3	226.9	100.7	120.5	136.4	174.8	141.6	170.6	189.2	82.8	859.1	274.9	549.8	2301.8	2146.5	2528.5
206033_s_at	116.4	9602.1	9.6	124.8	135.5	113	103.6	148.4	42.5	178.5	78.5	32.9	2239.2	58.8	1214.8	16.9	102	102.6	116.7	98.9	202.4	211.6	109.9	213.4	210.6	491.7	47.7	154	128.9	23.8	93.8	153.9	24.6	46.6	17.7	106.9	40.8	166.8	218.2	105.2	175.4	152	68.5	952.9	196.1	403.7	1955.9	1144.5	2849.3
224328_s_at	415.8	35553.3	309.4	641.8	659	404.2	410.9	575.3	352.9	469.3	174	318.4	570.8	262.2	579.5	184.9	218.6	278.8	287.2	495.6	303.4	535.7	377.6	856.3	383.2	371.5	312.7	324.9	320	426.3	333.5	518.3	466.6	318	358.9	411.3	515.3	677.4	631.9	693.7	713.2	397.9	175.1	30460.6	438.2	734.2	2294.6	10041.8	11865.8
227782_at	24.4	1345.1	10.9	51.8	66.4	81.8	68.9	24.3	18.7	27.7	14.6	33.6	35.4	46.1	60.1	12	16.8	12.9	12	22.2	19	94.2	48.5	39.8	15	78.8	37.9	28.1	93.2	24.6	38.2	126.6	20.4	24.7	17.7	60.1	59.3	26.4	34.4	111.2	98.6	114.6	98.1	554.8	19.8	47	30.6	22.7	172
218186_at	97.7	6072.6	36.1	168.9	86.5	113.3	11.4	155.2	110.1	170.9	53.3	13.8	1035.6	5.1	965.1	10.5	61.4	152.2	74.7	164.6	83.6	183.6	25.8	135.8	26.4	194.3	94.2	157.5	541.4	127.3	96.4	167.4	73.4	102.3	61.9	6.7	84.6	36.1	188.9	109.8	145.8	72.3	11.5	8296.6	185.5	246.7	909.8	669.1	2036.5
220013_at	18.5	2167.2	29.7	54.5	71.8	16.8	27.3	19.6	19.7	35.8	34	39	471.9	34.5	367.7	146.2	172.7	44.3	65.2	19.8	14.1	48.4	27.9	21.7	64.6	107.8	10.1	40.7	11.3	31.4	43.4	34.7	19.3	136.4	22.8	97.8	52.2	67.9	58.8	107.3	30.4	27.6	79	2769.1	27.3	247.3	347.2	312.8	1078.3
226226_at	163.9	2377.7	50.8	15.3	222.8	127.3	31.9	53.6	45.6	220.5	141.5	62.2	209.4	23.4	182.9	26.7	23.8	146.2	219.3	24.8	197.1	245.8	68.2	259.8	112.7	74.3	160.2	152.6	292	180.4	112.4	123	185.5	181.5	165.4	161	103.1	184.6	147.1	192	162.7	213.9	195.4	1404.2	148.6	103	406.5	554.4	903.8
230323_s_at	14.9	1356.7	24	20.5	24.7	19.7	26.3	14.9	21	22.7	7.7	57.6	169.9	9	21.7	6.6	9.8	13.4	109.1	45.3	70	94.7	16.5	219.7	13.7	17.7	10.1	14	159	7.2	6	28.6	12.3	76.3	10.8	9.3	7.1	21.4	15.4	12.3	27.3	12	7.1	459.9	23	26.6	43.2	747.1	473.6
217087_at	86	4268.6	32.4	226.1	64.9	56.9	37	52.5	67.7	22.2	36.8	26.2	615.7	19.2	266.6	89	34.3	30	41.2	54	52	79.3	22.4	72.8	22.5	61.8	75.3	282.3	78.1	74.4	43.6	106.8	30.3	70.9	51.5	75.8	10.1	69.4	80.2	21.9	98.8	66.9	15.6	1613.7	105.5	107.2	63.6	101.9	837.2
1553081_at	105.9	11694.8	143.2	119.9	132.5	101.3	800.4	180.7	138.3	129.9	34.1	35.2	289.8	24.1	154.7	136	81.9	65.5	102.8	113.9	270.5	51.9	100.4	187.1	309.2	453	411.7	118.4	69.5	102.2	109.8	707.3	293.8	556.7	44.2	397.8	53.9	77.8	368.4	287.6	130.3	324.5	91.6	1941.9	118.7	54	874.4	1409.4	2829.4
206008_at	21.7	1629.5	27.3	64.1	20	21.1	36.6	19.3	24.2	31	59.5	21.8	57.4	13	60.4	29.2	29.1	30.7	20.3	31.2	24.7	55.4	26.3	46.9	19.7	25.8	22.8	19.6	19.5	20.4	14.3	20.3	16.2	35.2	15.3	27.6	32	28.6	16.3	38.3	30.7	49	76.7	3630.1	37	79.2	281.1	52.3	907.3
1563805_a_at	88.2	496	16.4	11.3	163.4	39.2	76.4	48.3	22.6	147.7	19	26.7	184.1	10.1	174	28.2	142.1	9	11.5	21.8	16.2	88.3	123.5	26.9	10.2	40.3	6.5	17.1	16.5	18.1	67	170.3	16.7	8.2	43.2	17.6	97.4	108.2	18.7	6	11.3	20.9	18.5	281	92.7	16.7	173.4	86.1	155.5
1556793_a_at	24.8	3078.2	18.2	18	190	29.9	78.8	100.1	30.4	38.6	14.8	31.9	498.5	6.9	327.5	115.1	98.8	24.9	74.6	35.9	68	172.7	140.4	26.6	15.7	20.1	62.1	13	28.3	163.2	39.1	34.2	133.7	115.3	159.9	132	15.5	105.8	21.4	26.4	154.1	129.6	71.4	1208.4	114.4	36.3	533.3	1004.1	1070.6
218963_s_at	32	7366.6	65.6	106.8	206.2	96.9	72.6	25.8	34.7	19.5	129.1	27.8	721.6	176.5	150.9	37.6	28.5	41	53.7	8.9	457	30.9	177.6	41.8	42.3	1090.8	20.9	51.7	83.1	49.3	90.3	75.5	267.3	134.2	69.3	44.4	50.6	38.4	47.8	60.2	252.9	32.3	28	133.6	83.3	33.1	351.4	943.7	574.6
214599_at	232.6	7798.2	252	395.5	256.2	441.3	189.3	261.5	278.1	96	82.7	323.2	1669.4	267.2	886.4	169	206.8	24.9	246.5	132.2	248	503.3	222.9	310.4	124.7	282.3	255.8	320.4	331.9	327.7	211.4	299.8	114.3	214.5	189.2	294	105.6	220.3	406.6	335.5	446.3	261.2	17.5	16309.7	603.1	339.4	2321.2	1888.1	8187.2
1553212_at	167.3	2884.1	361.9	285.2	94.3	395.8	335.3	461	564.4	493.1	121.9	310.6	589.1	108.7	558.3	432.8	457	668.7	226.3	135.7	459.5	445.4	249.6	377	396.9	426.3	206.7	219.4	391	754.5	619.7	467.9	243.2	377.6	379.5	551	105.3	213.5	281.6	388.4	291.5	729.3	197.6	3299.2	439.7	347.4	685.7	663.9	1326.1
1553213_a_at	18.9	942	31.1	16.2	23.6	18.8	8.6	14.9	28.5	13.6	29.8	11.1	19.3	39.5	44.4	32.3	14	7.5	10.5	25.3	77.6	19.7	19.9	22.4	8.8	34	9.1	20.6	11.7	9.1	15.4	30.2	12.3	17.4	13.8	15.7	44.6	20.2	47.8	15.2	27.1	15.1	17.2	1624.9	27.1	28	24.6	14.5	260.1
205900_at	459.3	52511.3	327.7	652.8	367.2	457.4	336.1	238.9	282.1	91.2	154.2	189.6	26857.5	175.4	20047.6	130	196.3	141.2	482.1	398.7	318.3	551.3	321.6	531.2	308.2	305.6	195.4	220.9	306.3	476.5	259.9	534.3	506.3	483.4	374.4	347.2	436.1	679	485.7	561.3	482.3	385	213.6	31794.9	348.6	380.3	32554.5	24726.5	29855.3
202286_s_at	69.3	27977.2	147.5	227	297.7	78.2	186.7	180.4	153.1	40	25.6	71.7	5427.7	86.3	3213.2	9.2	98.6	16.9	243.5	80.6	659.9	4226.3	189.2	505.4	116.2	345	175.4	139.2	3792.9	93.7	176.3	221.2	116.2	559.8	93.8	121.9	133.9	177.3	135	415.1	169.7	89.6	12.2	11114.8	557.1	4208.1	4241.2	11770.7	8037.4
209604_s_at	253.3	7491.7	314.1	548.7	1210.1	575.2	794.1	267	546	335.3	94.3	84.8	3003.8	100.3	2100.7	148	258.8	238.5	2233.3	474.7	931.6	508.3	891.5	4204.6	708.8	1589.8	656.7	444	451.7	964.7	917.7	1096.3	1640.6	796.1	269.4	482.3	631.8	776.8	512.6	777.6	1351.1	658.2	293.1	1732.5	955.3	608.6	3360.6	1603.3	887.5
209603_at	31.4	650.2	47.5	35.5	63.9	37.8	42.4	37.1	86.9	144	6.4	33.1	310	41.5	320	14.6	24.4	34.2	173.8	29.2	20	39.4	90.1	488.1	25.9	40.1	75.9	23.3	56.4	37.6	144.9	38.1	152.8	37	117.4	35.2	72.2	31.5	34.3	105.8	208.5	20.5	15.9	221.5	46	158	89.1	18.4	71.1
209602_s_at	3.8	1427.1	5.1	6.7	29.3	18.8	28.2	8.6	15.8	5.8	4.9	6.1	458.3	5.7	27.7	3.2	11.6	8.3	213.3	2.4	14.6	11	14.9	587.2	7.7	169.6	25.6	83.7	5.1	101.6	9.7	14.6	155	12.3	4	42.3	88.4	9.5	4.9	10.6	13.1	6.8	4.5	17	113.4	7.1	142.6	130.5	11.1
224555_x_at	729.7	1780.9	251.4	745.3	608	368.3	202.4	132.2	363.5	626.2	450.9	226.8	321.9	175.2	351.9	113.3	367.5	634.9	550.8	329.3	735.6	601.9	370.1	1034.9	340.6	228.4	348.9	419.2	356.7	170.2	453	457.5	327	396.3	310.2	433.4	229.4	599.9	416.1	372.8	707.7	262.6	493.6	1553.3	205.3	1066.3	522	739.1	665.4
221470_s_at	12.7	1649.8	52.7	22.9	183.7	96.7	17.4	17.5	220	14.6	16.5	24.9	169.6	13.5	142.9	9.4	7.5	45.8	29.8	14.1	32.1	215.2	24.5	12.9	11.8	22.2	17.4	13.1	65.2	89.9	26.5	23.4	16.2	58.1	45.9	10.7	25.9	84.5	19.1	13.7	20.4	21.7	60.4	42.4	8.9	122.9	35.8	142.6	330.2
209351_at	12.5	57085.2	7.8	15.7	36.1	10.2	18.7	15.6	29	53	18.2	64.7	32285.5	15.9	34881.4	27.1	14.5	20.1	6.5	8	18.9	12.3	165.1	155.6	14.8	13.8	11.8	17.6	12.2	17.4	17.6	24.8	7.5	95.3	129.5	7.8	20.5	62.1	17.2	31.4	16.1	29.9	22.3	63057.3	4714.2	3458.4	31210	29980.4	43618.2
233488_at	64.4	672.6	77.9	88.4	100.4	12.5	139.3	116.8	173.4	57.3	31.1	64.5	98.9	49	131	19.3	139.3	57.7	28.5	53.4	49.7	92.9	54.6	50.9	86.8	17.7	18.8	20.3	73.1	55.3	109.4	129.5	10.1	45.3	83.3	72.4	36.8	111.7	96.4	92.3	215	95.6	22.5	187.3	17.5	54.6	272.2	492.2	433.2
234699_at	97.1	1693	36.1	51.3	109.7	101	137.6	89.9	18.7	97	56	3.6	96.7	9.3	96.8	12	72.6	72.5	74.9	53.8	30.6	108.2	66.1	71.1	39.4	75.4	87.6	98.5	92	101.2	16.3	16.2	39.5	75.2	42.3	81	46	109.7	90.5	67.5	115.3	43.1	17.1	787.4	88.4	33.1	93.2	39.6	521.9
234700_s_at	26.4	2174.5	8.2	18.5	13.9	17.7	10.1	84.9	94.7	26.1	18.2	32.9	164.1	21.7	20.2	14.1	8	19.7	12.6	41.2	41.2	27.6	16.5	30.1	123.6	53.9	41.7	93.5	40	63.8	65.9	37.8	17.8	86.9	37.8	18.3	15.8	28.2	11.7	32.1	178.5	28.5	11.1	1303.6	21.5	118.3	148.3	412	872.8
215355_at	7.9	125.5	6.8	18.2	71.8	8.4	17.7	8.3	10.3	11.4	66.6	36.5	7.2	12.1	8.9	8.9	6.8	6.1	35	14.6	15.4	13.2	15.9	19.5	6.3	51.4	12.3	5.3	7.8	12.1	91.6	18.5	4.8	4.9	13.2	7.3	23.9	9.8	10.8	77.7	16.1	20.2	5	135.2	45	27	160.5	35.2	27
207109_at	7.4	753.3	12.7	3.4	133.7	16.3	18.7	43.6	46.7	117.4	52.3	29.1	410.7	54.8	196.7	18.3	9.8	33.5	9.7	11.6	155.9	50	11.6	21	7.6	12.5	6.8	29.2	3.8	2.1	85.4	25.5	8.8	8.6	5.5	81.2	16	4.5	5.9	9.4	6.9	7.7	37.5	222.2	26.4	80.2	254.3	180.2	92.9
244107_at	25.2	3862.6	130.3	56.9	102.8	103.7	34.4	110.4	118	26.4	46.6	53.2	886.8	55.6	291.8	23.5	40.4	110.7	62.2	14.6	82.3	112.2	34.9	186.4	80.6	17.9	14.5	61.8	12.9	34.9	89.4	18.5	58.8	11	58	10.5	32.6	65.6	82.6	67.1	61.3	137.5	12.7	227.5	65.6	224.9	431.2	664.2	642.4
222242_s_at	251.1	6149	140	238	229.9	285.4	180.5	173.4	166	151.5	167.1	309.1	741.1	223.9	912.5	187.5	242.5	236	114.6	223.7	181.6	257.9	193.5	293.6	152.5	241.3	222.5	256.6	246.5	277.8	249.8	441.5	205	219.8	186.9	194.2	151.1	163.6	295.3	225.1	307.4	155.5	162.9	7711.2	518.3	387.1	1183.5	618.3	2426.1
207802_at	47.5	228.1	72.3	5.8	6.4	6.4	28	6.6	8	10.6	4.5	4.7	8.1	66	9.5	9.2	5.4	9.5	5	4.4	7.8	72.9	9	39.2	6.2	3.8	3.3	7.8	4.3	7.9	4.8	10.8	2.9	10.4	2.8	11.6	62.6	5.2	4.8	12.3	14.4	7.3	3.9	17.1	12.7	51.4	12.6	121.9	20.9
204636_at	24.2	1875.2	18.6	28.3	20.9	15.2	19.2	37.8	18.1	14.1	19.3	40.4	213.8	8	260.7	36.3	11.7	30.4	27.9	19.4	19.2	30.7	31.2	49.2	19.9	20.6	15.6	24.1	20.4	21	13.5	42.1	21.5	33.7	14	20.4	19.3	17.6	18.5	32.1	27.7	16.9	13.6	360.9	28.1	59.7	192.5	27.6	204
1554195_a_at	37.7	1659.3	139.5	45.7	66.9	37.1	73.2	33.5	102.5	205.6	25.2	67.1	841.5	93.7	69.6	50.9	62.3	62.1	21.6	42.2	862.1	55	58.4	61.7	31.7	335.1	51.7	505.9	74.1	59.3	1604.8	80	38.4	239.6	25.7	70.3	23.5	609.7	232	50	66.3	113	45.1	85.2	72.1	42.1	43.2	1569.3	316
207908_at	445.2	10820.1	230.1	284.4	235.5	334.8	368.8	205.3	299.4	287.5	71.3	191.2	6329	326.7	6764.2	105.7	231.1	167.9	289.7	303.3	274.8	679	244.9	637.1	275.1	461.9	195	397.1	205.8	387	172.3	512.2	296	415.7	243	292.6	339.5	460.6	529.5	529.8	421.4	262.2	79.9	14195.8	376.1	450.8	3338.5	2604.8	3074.4
1555019_at	138.3	71	88.1	160.2	173.8	89.9	146	157.7	178.5	55.4	76	146.9	169.9	234.6	36.7	68.2	18.7	109.2	122.7	115.6	119.8	194.6	79.9	251.3	100	115	81.1	249.6	109.4	145.6	165.8	168	89.5	196.5	101.9	138.9	204.7	222.9	145.3	304.7	244.8	204.5	23.9	324.1	168.3	280.5	372.8	187.9	224.5
213369_at	8.5	1112.4	9.6	8.3	20	14	65.9	13.6	31.7	20	31.4	21.6	346.9	38.9	229.6	33.4	15.1	48.1	11.3	11.5	7.6	12	7	15.3	11.6	7.9	12.6	34	6.8	8.1	7.9	18.2	28.1	9	5.9	34.9	55	6.2	8.1	105.8	32.1	21.9	22.6	84.9	23.6	54	83.9	18.4	71.4
237974_at	10.5	755.4	424.4	5.2	238.6	7.7	94.8	7.1	92.4	119.2	6.2	68.9	33.6	68.5	65.5	8.6	53.5	4.5	9.7	14.4	116	120.1	12	88.7	5.1	5.7	17.8	30.7	67.2	47.2	11.3	63.7	11	15.9	39.1	20.7	26.4	20.5	53.1	140.2	16.7	25	7	119	44.5	40.1	133.1	429.6	147.7
237690_at	31.4	814.5	114.1	4.1	7.8	41.2	63.5	3.9	15	19.8	2.9	4.9	156	5.7	107.6	30	5.2	20.1	11.3	44	18	100.6	14.3	73.6	21.7	25.4	17.6	74.7	1	18.5	37.9	92.4	8.3	4.9	0.9	38	94.6	47.3	0.5	48.9	59.4	30.1	42.6	89.1	82.8	57.6	33.5	214	140.2
227735_s_at	98.7	10842.2	156.3	121.5	389	322.8	79.7	68.9	34	282.7	151	93	376.4	468.9	707.7	47	247.7	166.6	108.1	87.8	208.6	247.3	31.2	383	97.4	50.3	290.1	580.1	85.5	242.3	123.6	165.3	39.3	66.2	128.9	82	185.1	84.7	115.1	176.4	64.9	214.2	344.4	6403.5	477.4	412.9	1401.5	998.8	3543.4
227736_at	96.7	10543.8	69.9	17.8	73.9	15.6	50	36.3	40.3	49.1	17.1	122.5	158.6	9.3	405.7	24.6	25.9	121.1	20.7	58.8	85.7	52.8	107.1	19	42.3	33.3	26.6	124.2	133.5	175.1	90.8	53.8	24.3	44.2	23.8	23	9.6	97	98.8	51.9	115.9	31.5	31.8	4555.8	52.6	79.8	911.2	1411.5	2145.7
232202_at	14.1	1712.3	36.3	12.4	182.1	10.2	7.8	71.6	59.1	76.8	4.5	59.9	582.9	61.8	129.2	9.2	60.4	113.5	10	68.4	46.3	95.3	13.4	23.2	4.2	15.6	23.8	67.6	60.9	201	161.7	57	16.2	54.6	63.2	16.9	16.3	48.1	75.9	33.5	18.4	7.7	13.1	310.2	102.2	178.2	543.2	329.5	660.2
224650_at	272.6	10886.1	2014.9	8.3	73.3	210.4	112.4	139	10.6	43.7	116.3	76	1329.5	219.5	752	80.1	39.2	99.1	140.2	251.7	53.3	3247.9	15	117	112.9	248.1	73.9	21.8	1399.1	143.7	163.9	31.5	62.5	26.9	78.3	39.2	42.2	31.4	19.2	71.2	22.7	65.9	31.6	991.9	94.1	7655.5	1446	1693.6	2615.5
215808_at	202.2	400.8	116.8	246.8	367.2	93.5	105.1	38.4	218.2	88.5	170.6	256.6	237.7	130.8	116.2	18.5	122.5	132.9	102.6	184.9	214	211.2	141.8	196.1	155.8	167.1	71.8	213.1	135.7	251	266.8	337.7	184.9	202.4	134.2	113.7	157.6	235	219.1	195.6	205	66.1	144.8	800.5	223.7	300.3	255.5	498.6	369.6
209792_s_at	38.1	3411.4	22.5	52.7	26	23.1	71.1	30.1	54.5	1051.9	18.5	35.9	79.8	49.9	226.8	21.4	990.3	105.5	21.7	27.4	17.4	53.4	37.8	54.1	33.3	45.7	40.5	27.6	44.3	25.5	32.3	59.7	28.7	37.2	25.9	47.8	39.3	38	36.3	61.6	64.9	28.2	43.6	6895.9	55.9	83.2	139.8	1350.8	1864.1
232170_at	85.6	8196.6	131.8	348.5	47.6	32.9	49.1	28.4	293.3	24.2	14.1	26.5	377	114	200	26.4	32.4	36.8	37	149.6	175.5	90.7	38	98.1	51.6	46	93.5	153.3	90.2	110.5	272	221.2	193.6	217	35.9	190.7	34.3	53.9	171.3	59.6	199.8	99.1	11.8	4601.2	116	540.9	1359.8	5266.8	5816.5
237038_at	51.5	578.2	88.5	44.8	109	92.6	49.5	37.3	35.6	227.8	10.4	36.7	112.5	25	130.4	34.4	200.7	38.2	321.6	38.5	46.2	86.8	74.5	116	104.2	98	61.1	62.6	41.4	150.7	46.8	38.3	34	43.4	27.2	31.6	22.5	57.2	242	223.3	78.2	34.1	13.6	249.1	181	321.6	118	66.3	55.4
222484_s_at	20.3	23421.6	78.9	634.2	3816.3	806.9	2775.3	122.2	548.6	726	12.4	165.4	3256.9	44	4058.8	27.2	90.5	15.1	8957.9	39.4	31	4170	47.4	8169.6	1047.7	27.2	499.2	41.9	3142.3	550.9	409.1	1857.7	23.5	52.8	118.4	19.9	1293.3	603.5	3789.3	3776.8	221.3	30.8	28.3	5060.5	675.8	6889.4	2703.2	16684.8	1252.2
218002_s_at	33.6	19102.4	125.6	467.3	1346.3	336.9	1396.8	349.2	668.5	492	16.6	100.2	2235.6	5.7	4615.9	19.4	190.2	49.9	6992.2	87.6	189.5	2239.4	120.3	5138	804.9	132.7	295.1	47.8	2301.8	563.9	363	1619.6	39.9	87.1	123.5	70.3	188.1	337.6	2047.4	2117	102.8	77.6	7.6	4708.7	262.3	4352.2	2364.2	5555.4	1340.5
219532_at	316.5	3320.7	233.8	168	25.9	37.1	782.9	245.5	100.7	32.8	13.6	21	715.6	15.9	219.6	6	366.2	353.1	136.2	965	253.4	55.4	51.7	31.3	361.7	1140.4	5.3	70.1	320	224.6	144.2	84.2	441.2	166.1	243.3	18.1	10.9	21.7	245	329.1	33.2	13.4	48.3	144.8	176.2	32.4	112	869.5	546.6
236009_at	410	2321.3	16.8	234.4	99.6	268.9	107.7	35.2	38.4	221.9	77	160.4	662.4	27.6	138.7	78	163.1	195.5	143.8	12.6	105.3	36.8	17	96	32.9	175	75.1	613.7	26	112	45.6	31.3	87.7	47.7	31.9	22.8	130	198.9	101.7	77.1	28.2	33.2	11.5	229	28.3	179.8	276.4	892.5	798.9
230188_at	28.6	1160.4	19.7	88.4	58.3	115.1	34.9	62.9	120.9	40.2	47.7	50.9	376.4	85.3	38	176.7	35	82	19.9	57.7	90.4	47.3	30.6	52.9	64.6	45.5	40	45.8	26.3	37	51.7	59	26.7	180.9	24.4	43	42.2	49.6	57.7	113.7	47.8	46.3	17.8	1630.4	36.7	46.1	158	397.6	770.5
230193_at	10.3	1154.4	21.3	25.6	21.1	28.5	17.4	8.9	55.3	25.3	35.5	23.6	153.6	69.4	158.8	19.6	9.3	11.5	67.9	18.3	21.7	14.9	17	28.7	7	86.9	13.6	11	116	30.2	12.2	26.8	16.4	12.1	15.3	17.4	43.8	23.3	8.6	29.8	7.9	23.8	15.6	1023.9	21.3	27	46	628.2	268.3
1552797_s_at	129.3	5274.9	166.2	131.4	309.1	103.8	248.5	147.9	244.4	190.4	91.3	161.9	1321.8	114.6	648	148.3	98.9	245.6	86.4	189.7	103.3	371.4	229.9	149.7	81.2	304.1	114	193.7	488.1	181.7	159.1	171.2	134.6	34.1	88.4	176.2	156.9	243.1	152.6	290.9	224.6	125.7	106.9	5150.9	327.2	438.1	736.1	2628	1607.7
206605_at	75.7	586.5	26.6	47.3	29.3	14.7	13.8	21.1	38.7	29.4	54.3	30.1	121.7	12.1	148	24.1	22.3	33.7	36.5	39.9	16.2	107.6	58.2	74.3	33.3	24.5	15.9	34.4	59.9	51.2	17.1	63.7	19.7	38.5	26.8	22.5	28.1	19.9	54.8	41.4	48.4	22.8	21.3	363.6	17.7	139.3	56.4	87.9	342.6
223278_at	41.7	23245.7	5.5	403.1	648.6	375.2	494.4	494.2	272.8	182.5	5.5	85.5	3545	115.1	1794.6	119.6	274.9	189.5	70.2	668.3	548.4	1144.5	435.6	229.6	1000.9	5392.3	127.9	847.5	362.7	256.7	5243.5	1502	84.6	261	4	239.2	1522.6	767.6	153	591.9	474.4	518.7	249.2	15889.8	937	2231.7	7488.8	21133.2	17297.5
1553589_a_at	59	6466.3	79.1	54.5	223	194.1	178.7	37.6	136	102.1	41	40.4	587.8	27.6	736.5	107.6	88	62.7	12.5	28.5	85.1	41	27.4	144.7	104.8	25.8	1462.3	8.5	98.4	40	149.1	25.2	49.8	105.8	5.5	91.2	32.2	56.8	13	31.4	40.9	80.7	93	8718.2	38.2	101.2	665.1	321.2	2434.7
219630_at	30.8	6752	38.5	65.3	28.2	51.7	18.3	59.1	156.5	31.4	116.7	32.6	816.1	37.5	508.9	28.5	55.5	99.2	33.1	55.7	49.2	84.3	47.4	85.7	51.8	67.5	1163.6	48.2	111.8	85.7	19	96.2	31.3	63.1	48.9	53	17.7	38.2	39.6	38.9	38.8	16.3	12.7	12300.3	175.7	176.5	701.8	372.1	2179.2
203453_at	130.3	1958.9	51.2	151.6	85	164	68.3	53.3	81.2	33.3	11.6	33.2	558.5	29.1	277.7	22.9	34.7	41.2	121.2	58.8	51.8	103.4	119.4	103.4	67.3	129.5	42.4	74.1	333.2	95	48.3	173.2	23.2	103.9	49.3	54.4	181.3	74.9	147.9	191	154.1	69.2	13.6	1910.3	42.8	128	662.4	1237.7	629.2
210397_at	162.9	5987.5	70.7	23.6	48.2	388.3	163	182.8	158.6	174.6	102.9	123.6	678.1	166.7	389.2	43.9	227.3	164.3	132.1	126.3	586.9	260.9	243.5	166.2	58.3	320.1	155	84.5	150.2	254.4	207.6	213.3	190.5	189.4	24.9	44.2	88.8	139.3	98.9	169.3	155.2	138.6	130.2	1964.3	248.8	378.7	871.5	2651.8	1230.9
220638_s_at	8.3	194.7	8	11.7	11.3	14.3	13.3	17.2	10.9	13.8	10.3	14.9	31.2	14.3	28.1	10.9	9.8	16.3	5.5	11.5	15.4	12.7	6.6	11.1	23.2	18.8	8.5	8.6	8.8	14.5	12.8	13.1	12.5	9	6.4	7.1	11.8	7.2	8.6	9	9	21.9	13.6	412.8	12.7	26.2	15.4	12.4	15.9
229566_at	116.2	1738.9	23	113.2	154.7	74.8	66.5	105.2	35.5	88	21.9	84.6	263.5	28.7	262.7	60.9	34.8	48.5	198.7	49.4	90.2	59.2	68	139.7	132.4	96.9	90.5	51.7	70.8	109.4	54.5	53.2	100.4	150.5	51	67.5	113.2	295	89.8	142.9	201.2	88.2	90.8	288.7	54.2	109.6	128.9	1250.5	170.3
238451_at	8.3	312.9	41	2.5	74.8	45.5	17.6	6.3	12.9	8.8	18.8	65.3	53.6	11.7	95.3	4.1	43.1	85.6	79.6	14.1	2.3	100.3	35.3	295.1	42.8	79.2	88.5	15.6	46.3	52.3	24.6	12.4	7	23.6	2.6	31.4	17.6	30.5	3.5	30.8	7.3	11.3	8.5	67.5	4.3	0.8	146.6	6.9	52.5
238778_at	60.2	1621.5	51.6	50.2	64.5	7.3	127.1	7.6	89.8	14.9	30.1	2.3	306.9	55.6	110.3	2.6	78.9	59.1	270.5	25.1	73.5	9.2	206.3	671.2	56.7	262.6	288.6	43.2	161.2	83.3	39.6	41.7	5.5	84.1	21	25.6	36	130.1	35.2	48.5	36.7	4.5	4.7	31	66.5	56.6	308.7	273.8	338
204971_at	86.6	48499.8	1218.4	505.9	5469.8	1352.7	2883.9	874.9	938.6	894.3	72.3	321.1	6901.2	936.7	1904.2	273.8	1284	543.1	2311	509.2	4268.1	255	1972.9	1061.7	663.3	3176.7	1666.2	653.1	453.2	2138.1	2356.1	1594.8	3432.8	2583	573.5	2014.9	2174.3	7052.1	1085.6	3310.7	2916.3	415.3	153.4	11856.5	2626.8	658.8	18576	46057.9	33846.6
1553072_at	38.3	109.2	11.5	14.4	30	31.3	56.2	28.4	49.8	26.9	8.7	42.7	65.7	11.3	103.5	12	67.4	28.7	11.8	30	9.9	10.1	140.9	16.8	14.3	55.7	107.3	22.9	6.9	9.4	72.9	45.1	49.5	29.1	12.6	52.9	14.1	14	33.3	24	16.3	16.9	53.4	375.3	91.7	47.6	47	40.9	184.8
236534_at	110.9	3124.8	178.7	150.3	92.5	116.2	228.9	135	50.1	113.3	33.6	124.8	744.9	62.5	388.7	28.5	30.6	89.8	27.2	27.4	43.4	290.7	112.4	157.1	40.5	127	121.6	254.8	34.7	144.9	189.7	165.8	56.8	91.3	58	130.2	119	118.7	111	102.3	298.2	15.1	47.5	2031.8	29.3	350.7	715.8	880	911.3
1552685_a_at	235.2	1956.5	123.4	231.3	181.7	151.5	25.8	177.4	241.1	183	105.9	188.3	214.7	112.8	172.3	197.9	255.7	193	93.7	16.3	172.5	210.8	240.8	310.9	232.1	235	191.2	184.9	230	181.5	97	299.1	24.6	134.9	81.9	102.9	21	258	143.8	57.7	294.9	188.8	225.9	304.3	39.5	229.1	352.2	89.4	760.6
222830_at	9.9	7955.2	121.9	184.9	120.5	411.6	228	198.8	249.4	252	119.4	256.7	956.4	479.9	355.2	120.1	413.9	236.1	271.2	113.7	108.3	178.3	406.4	155.8	209.4	441	174.9	201.8	554.9	220.2	269.8	588.6	153.5	145.2	93.8	119.5	244.6	175.2	167.5	536.3	172.2	376.7	281.6	718.1	256.2	440.5	1132	2246.6	2293.3
231849_at	29.8	2211.5	31.8	21.1	197.8	32.6	35.3	40.2	30.3	290.4	34.1	21.4	647.1	23.8	94.6	26.1	21.3	19.9	19.5	28.7	205.4	39.2	286.6	50.9	18.7	1155.1	32.4	423.5	108	53.3	159.1	23.9	15.3	36.1	18.3	14.7	33.2	237.2	26.9	22.1	64.2	135.5	31.2	2813.7	40.5	50.4	64.8	1027.5	557.3
239770_at	267.2	377.2	118	330.3	240.8	159.3	178.9	155.7	351.3	197.4	40.7	98.1	367.2	200.5	112.2	207.1	105.9	37	32.6	145.3	90.7	132.6	150.6	52.6	334	245.9	73.9	155.1	180.2	134.7	76.7	284.7	200.8	489.3	185.4	148.4	190.1	263.6	206.5	297.2	392.3	123.5	18.7	249.7	42.8	199.3	291.6	459.7	325.8
1554912_at	4.6	455.7	2.5	4.3	9.4	6.6	20.4	8.8	51.4	6.4	2.5	5.9	14.5	43.3	34.9	4.2	6.3	16.4	9.2	4.1	7	2.9	57.7	9.4	6.3	3.8	3.8	8.8	9.1	12.1	8.1	18	7.2	76.8	10.9	4.1	13.7	10.1	5.9	5.8	19.2	9.7	2.5	25.9	5.8	14.5	11	351.7	43.1
215800_at	43.7	222.8	183.8	313.2	116.3	206.1	79.2	201.3	214.3	210.2	94.6	114.9	109	198.8	101.7	120.9	15.8	186	23.7	67.3	180.8	191.3	108.7	141.2	93.2	62.7	21.1	89.2	20.2	25.9	256.3	104.3	104.8	205.5	22.1	74.4	30.9	118.5	103.7	104.3	110.5	232.1	104.1	394	101.2	194.3	197.4	323.5	306.6
219597_s_at	43.1	1879.9	63.5	38	131.4	73.2	13.3	98.2	92.1	82.7	18.7	142.1	468.5	8.4	211.5	16.2	19.9	14.3	26.6	98.6	93.4	173.3	77.7	114.5	71.3	122	32.1	89	114.3	99.9	250	42.6	35.1	127.6	44	57.9	9.3	82.1	51.9	83.1	59.9	65.9	36	1089.4	62.7	236.2	465.2	1203.9	665.9
204380_s_at	86.4	311.4	11.3	143.7	34.9	116.9	232.1	27.5	203	127.7	135	206.6	45	90.1	22.2	25.4	167.3	87.6	104.1	82.3	107.6	149.9	135.9	229.6	92.3	120.2	125.1	138.5	89.2	22.3	82.3	225.9	9.9	133.3	54.7	142.5	96.1	84.1	85.4	89.3	116.2	210.2	50.6	311.3	207.6	171.3	164.7	347.2	179.7
204379_s_at	63.6	7274.1	24.8	38.5	37.3	16.6	38.5	26.1	40.8	21.6	13.6	23.2	3191	25.4	3360.6	16.4	22.9	24.2	189.6	197.7	121	28.9	41.4	106	16.4	132.7	88.2	956.7	23	38.7	39.5	36.7	40.1	167.5	21	54.2	15.5	48.1	45.4	88.3	54.4	42.4	18.8	1085.8	107.5	37.9	756.5	478.7	590.3
1552544_at	427.5	4940.7	140	395.3	222.3	194.6	200.2	247.3	195.1	372	83.9	322.5	933.6	163.2	503.1	165.3	358	317.1	226.6	244.5	169	372	259.8	345.4	260.3	219.6	257.3	359.7	168.4	285.4	238.7	428.2	143	137.1	152.2	352	181.3	218.4	477.5	344.7	374.3	229.7	273	620.1	338.6	393.2	534.2	563.7	598.9
1553077_at	19.9	1793.3	32	27.7	24.4	62.3	32.3	9.1	24.9	43.5	101.4	30.1	88.5	66.3	18.1	30.6	35	10.1	33.1	28.8	91.9	79.1	36.2	89.4	12.2	22.2	65.5	63.4	13.7	39.3	14.1	25.2	104.1	15.4	57.8	10.4	67.1	11.9	41.8	24.2	26.5	37.7	15.2	1015.2	50.9	114.1	92.9	54.2	326.7
204941_s_at	15.5	617.2	17.4	29.7	11.9	15.9	17.7	15.2	11.9	77.9	5	107.4	124.8	9.7	16.6	47.8	10.9	7.1	5.5	5.4	11.4	23.9	13.4	19.2	9.9	41.9	11.6	10.3	6.6	17.6	8.9	290.1	35.8	22.4	12.3	6.9	13.5	7.9	12.1	18.7	14.2	164.5	145.8	1313.1	32.2	64.3	101.3	35.5	287.5
204942_s_at	104.1	5966.8	15	263.4	220.1	135	96.9	128.7	24.7	210.7	95.7	771.6	1022.6	653.7	954.4	127.4	335.6	329.6	21.1	43.8	358.4	163.2	82	238.3	22.2	53.9	13.5	135.5	133.2	25.5	111.9	959.8	199.5	636.6	9.4	107.1	763.1	512.5	101.9	39.2	103	1792.1	1951	3823.4	88.6	95.1	588.1	823.9	959.5
237120_at	149	6678.3	187.1	142.2	34.1	159.2	245	76.6	246.8	285.9	103.2	188.8	1196.8	48.2	509.6	254.6	145	185.5	181.2	206.7	174.8	405.5	260.9	375.6	124	220.1	186.6	223.6	204.7	167.9	75.1	398.5	176.9	158	146.9	130.4	144.6	190	213.8	327.6	147.4	240.7	98.9	643.5	78.5	268.2	250.8	335.7	272.5
231148_at	40.1	47.1	27.1	77.9	51.7	45.7	62.4	47.5	49.9	46.7	26.9	39.5	124.2	49.3	300.9	26.6	71.8	128.6	29	28.1	64.1	30.4	42.6	34.6	28.2	36.9	52	48.2	90.7	69.3	17.8	52.7	38.8	48.8	33.8	32.8	51.9	53.2	68.2	52.9	58	83.6	26.1	177	49.6	113.1	83.4	629.6	73.5
227747_at	34	2158.8	64.1	144.4	120.6	25.2	16.8	12.6	43.1	161.1	45.6	21.8	228.3	19.7	45.4	10.7	126.4	28.5	283	59.7	400.7	42.7	54.4	610.6	19.9	27.4	25.6	36.7	238.4	144.9	65.5	93.3	119.5	126.3	20.2	29.9	84	241.1	30.6	109.8	83.6	13.2	8	331	78.5	55.8	696.2	784.4	419.1
219115_s_at	79.9	500.7	12.1	60.1	125.9	154.3	23	107.1	28.1	129.6	5	14.4	63.7	4.8	36.2	13.5	4.4	37.8	31.4	16.6	19.4	19.3	21.1	17.8	22.9	21.7	73.9	15.4	55.3	14.2	46.1	146.9	55.9	16.5	4.2	8.8	82	40.9	91.2	31.2	12.9	12.9	13.6	56.5	135.2	95.1	143.3	133.3	88.5
222829_s_at	44.3	321.8	15.8	26.6	42.8	25.2	18.3	52.5	7.6	15.5	6.9	10.2	173.6	45.3	15.1	16	50.8	32.2	36.5	17.4	13.2	24.3	18.6	24.7	26.4	27.4	27.1	29.9	23.3	21	13.2	27.3	10.1	13	10.6	9	15.8	14.7	28.9	74.6	23.8	84.7	16.9	53.1	17.2	31.8	127.4	43.3	55.2
215243_s_at	230.4	903.8	215.6	284.8	540.7	114.2	321.7	262.8	85.1	169.1	175.3	150.8	444.3	263.5	357	126.7	153.6	39.5	423.1	61.8	285.2	371.4	66.2	560.2	255.5	297.9	212.2	266.1	195.9	459.1	207	319.4	373.9	251.1	170.7	249.9	447.8	467.2	440.6	480.9	558.7	168.3	147.4	1325.3	36	369	612.7	602.1	634.5
205490_x_at	42.3	1340.1	52.1	125.8	110.3	46	104.9	47.6	132.6	169.3	63.4	64.5	1014.5	52.8	687.6	79.7	58.4	167.6	254.8	52.9	87.2	436.6	51.9	128.6	62.5	246.3	70.4	71.3	59.9	116.2	54.7	83.6	80.7	91.8	72.3	82	25.3	42.5	341	76.6	103.4	103.8	26.8	2591.2	63.6	229.7	563.1	709.2	791.6
235768_at	211.4	404.4	111.9	63.9	332.4	144.5	270	266.9	69	269.6	18.2	124.3	113.2	193.3	19.9	27.4	122.7	143.2	153.7	173.1	190.2	43	160.6	44.9	175.4	191.8	115.3	155.5	209	187.4	27.1	110.8	176.9	161.7	105.7	153.2	365.8	251.6	175.3	228	44.4	271.1	184.9	235.8	113.4	175.5	496.2	34.9	173.9
243582_at	139.1	980.7	95.3	182.7	132.6	97.6	69.6	234.2	206.1	114.1	79	246.7	326.7	150.6	235.8	124.8	148.1	51.9	73.6	138.3	125.8	179.6	149.9	213.4	106.7	205.3	160.7	26.1	121.6	131.3	154.1	298.2	83.3	73.9	65.7	124	247.7	153.3	162.3	209.3	212.3	108.2	103.5	384.8	79	227.7	231.5	407.6	352.6
228892_at	37.9	364.3	30.5	18.7	22.8	24.7	55.8	44.9	119.4	75.8	10.8	17.5	78.9	8.6	35.6	12.8	14.5	10	26.3	14.8	11.1	30.7	14.3	19	24.3	27.6	21.9	28.7	15.7	17	13.5	58.6	20.4	56.5	14.5	25.2	14.6	48.6	20	31	34.4	72.3	23.2	491.3	21.5	50.2	86.5	19	138.9
238827_at	80.3	1815.7	53.3	78.8	43.2	56.4	61.1	70.7	45.7	86.9	50.1	47.3	44.8	25.6	62.9	49.4	57	49.5	57.5	49.6	51	94.7	49.8	110.4	45.4	79.9	52.8	95.8	37.9	66.7	79.7	84.5	43.9	106	51	31.1	13.5	56.9	51.7	83.9	99.7	87.8	42.1	161.1	80.3	107.4	117.2	337.2	442.6
210020_x_at	440.4	5252.7	311.1	461.6	449.8	443.4	353.3	307.7	348.5	478.1	352	725.8	791.4	273	832.3	354.6	499.5	491	207.2	393.3	272.3	420.7	320.1	541.7	284.7	489	314.2	391.8	357.7	540.7	466.9	475.1	471	448.7	292.4	561	408.8	517.8	582.1	537.9	502.1	211.6	203.7	12168.3	342.2	840	2186.8	1586.4	1841.9
203407_at	11.5	10057	368.2	833.1	160	21.1	453.3	47	302.3	324.9	169.5	173.5	1392.2	509.1	1241.8	231	330.5	127.1	505.2	85.2	21.7	903.5	94	820.1	79.6	31.2	491.6	358.9	452.9	375.3	90.2	285.9	266.2	1117.3	260.7	23	105.3	424.9	299.7	536.9	49.2	274.1	183.3	4096.4	352.8	95.7	1591.8	2855.5	2632
1556161_a_at	13.3	1277.4	18.6	27.7	23.2	27.6	17.7	51.7	22.5	31.8	46.6	25.2	224.5	46.6	22.2	20.4	26.9	22.6	16	60.1	24.3	23.4	34.4	34.1	13.9	20.1	12	17.6	15.2	21	23.3	30	22.2	35.2	21.7	8.6	33.5	20.7	18.3	14	24.4	17.2	12.7	356.7	26.3	59.2	48.2	193.9	41
203747_at	392.4	1910.5	293.6	439.1	71.7	280.4	340	207.1	362.3	33.8	19.3	67.1	775.4	161	747.9	59.5	79.3	37.3	438.6	364.3	434	296.9	259.3	1410.9	193.7	298.2	50.3	42.2	311.2	232.7	648.3	623.5	306.3	298.2	351.5	290.9	135.7	150	309.1	351.1	300.3	286.8	147.7	3167.6	220.4	488.1	1130.5	352.2	1233.8
39249_at	184	2642.7	295.7	129.1	88.7	325.5	382	223.9	350	490.5	93.5	205.1	776.7	114.2	605.3	244.7	361	314.6	516.4	298.3	319.8	108	115.1	903.8	309.9	271.9	268.1	113.1	431.8	91.8	212.5	444.4	255.4	129.8	449.3	206.2	94	100.9	136.5	120.8	130.3	151.8	141.7	3676.3	260.4	142.1	1622.6	182.7	1263.1
39248_at	110.9	20746.1	494.5	318.6	395.2	179.2	739.6	243.1	1675.6	338.9	90.4	185.3	10660.8	113.1	5247.8	165.6	283.2	248.4	2492.3	362.1	1091.5	60.2	335	4912	280.9	540.9	376.8	231.7	1003.2	603.4	1378.8	2045.1	815	314.9	1655.1	213.7	179.4	449.3	232.7	320.7	280.5	239.3	119.4	16618.4	956.7	180.4	11170.2	11020	12188
228575_at	38.7	4497.2	88.3	170.3	11.2	107.4	110.2	199.3	110.5	109.6	93.5	135.9	931	31.4	355	84.3	20.7	19.9	121.1	98.6	65.1	152.5	135.2	144.4	81.7	492.9	9.6	91	117.5	35.9	111.6	148	10.7	93.1	101.2	148.7	11.2	25.7	112.3	202.6	88.6	90.1	61	545.7	120.7	272.3	532.3	814.7	412.5
223895_s_at	62.8	757.4	36.3	88	94.3	148.2	154.6	181.2	68	172.3	18.8	162.7	286.7	153.1	36.4	109.7	32.9	22.6	21.2	25.7	80.9	95.7	67.9	30.9	25.4	8.6	14.1	22.9	170.8	34	26.8	216.7	13.6	150.5	20.4	101.9	195.9	174.3	35.4	131	170.6	37.9	37	569.4	101.3	123.1	156	366.1	281.7
220318_at	21.1	610.5	4.3	31	19.2	27.7	15.1	22.2	22.1	25.4	10.4	29.6	27	35.3	150.8	28.9	24.6	29.5	25.9	27.9	19.4	57.2	17.4	22.7	21.8	94.9	7	9.6	19	18.9	51.5	43.7	21.9	21.3	5.3	14.3	9.8	44.1	38.8	21.7	22.1	27.6	10.2	907.1	16.9	72.1	80.2	391.9	261.4
211597_s_at	141.1	31931.2	841.4	813.2	914.4	745.3	1389.7	292.5	408.5	541.9	141	266.7	6021.6	179.6	2622.8	101.1	37.8	205.6	2231.5	762.6	582	602.1	617.2	1704.5	410.6	529.1	1063.4	2176.2	2813.4	1005.1	397.4	937.8	1416.8	604	266	382.3	474.8	440.9	950.7	855.5	1057.2	416	398.2	3077.6	796.6	888.9	4571.6	8194.8	5174.7
205623_at	24.8	1958.3	8.8	29.3	112.8	16.8	11.9	32.9	77.1	35.7	77.3	97.3	107.4	30.3	307.9	60.9	51.4	60.4	20.4	21.3	15.1	26.5	8.6	35.1	19.5	13.6	8.6	24.7	8.3	28.1	25.4	18.2	12.3	103.2	10.8	17.8	12.3	104.5	28.9	34.2	10.6	13.4	56.6	139.6	15	17.7	49.9	188	198.4
216918_s_at	83.2	1803.7	195.7	162.9	144.7	319.7	62.4	71	158.5	122.9	45.2	130.8	471.1	30	56	81	219.2	87.3	66.9	73.2	68.4	129.3	71.6	106.4	97.4	106.9	111.8	140.2	108.5	130.5	114.8	115.8	74.6	130.1	115	58.7	74.4	74.4	125.1	113.1	152.8	155.5	99.7	225.5	174.7	266.8	545.6	76.3	767.6
204455_at	118.8	4912.2	132.4	239.6	166.3	579.9	167.3	216.2	243.2	258.7	33.5	122.3	1656.2	189.3	257.1	57.7	219	82.6	64.2	199	77.1	254.4	198.6	162.3	106.5	398.7	173.3	219.9	91	322.6	235.2	344.6	139.5	38.7	84	59.6	210	213.9	152.1	157.7	323.2	314.9	84.1	453.5	429.6	588.1	1326.5	660.7	960.7
230778_at	25.6	534.1	26.6	33.8	170.2	9.7	36.8	15.6	23.9	25.3	11.4	28.3	130.5	40.8	223.7	14.4	20.7	17.9	14.8	38.1	184.4	40.5	19.5	36.6	20.6	80.4	19.6	25.7	24.7	30	45.6	30.2	14.9	41.4	15.3	18.7	19.4	54.9	37	41	38	39.3	25.8	57.8	18.5	35.3	65.1	27.6	29.3
218677_at	240.8	7336.8	265.4	255.3	373.7	332.4	229.5	375	329.5	314.1	111.8	312.9	1215.3	174.7	636	87.4	267.1	158.3	320.5	204.7	311.8	433.6	246.9	434.8	192.6	313.1	229.9	426.2	502.2	277.6	327.3	268.3	201.1	438.1	222.6	214.9	246	295	230.7	341.8	484.4	361.4	143.2	6793.2	936.5	869.4	1525.1	1783	2348.3
207114_at	151.6	6181.5	171.3	318.3	388.7	181.2	319.3	292.3	394.7	289.7	103.1	248.4	1143.7	334.8	1189.3	83.8	109.4	326.6	155.6	138.3	212.9	243.2	264.8	102.4	253.9	216.7	256.7	97	260.9	225.5	328.6	196.2	279.6	243.6	221.1	293.5	295.4	449.8	264.6	242.8	97.8	327.6	218	8209.8	278.4	354.7	1024.5	1025.8	1495.8
209016_s_at	5.4	333.4	4.1	10.4	18.5	19.7	7.7	22.5	28.6	9.1	55	100	70.7	4.4	177.1	7.9	6.2	8	9.4	15.9	19.5	63.5	7	19	62.3	318.1	6.3	18.6	401.6	5.9	4.3	20	7.9	28.4	57.2	8.6	20.7	4.9	18.1	17.1	18.3	10.6	17.8	164.8	13.2	16.5	42.9	12.1	85.6
232116_at	87.4	2176.6	17.2	43.6	127.3	28.5	46.9	39.4	48	27.4	23.7	63.2	268.7	104.3	58.9	43.1	40.5	63.6	35.2	54	110.6	51.3	70.4	62.4	88.2	110.3	24.3	38.7	113.7	228.5	44.9	159.3	45.4	69.7	41	101.4	50.6	111	93.1	84.3	68.4	27.8	52.1	863.5	32.4	77.2	211.8	614.8	927.4
204268_at	469.8	29596.3	334	802.2	197.2	830.1	3440.7	356.3	883.9	754.4	215.5	211.9	4671.2	347.6	1690.9	121.2	609	844.5	151.6	111.9	617.4	1412.7	1006.8	267.2	451.1	27399.2	158.3	1093.2	2000.9	626.8	1208.7	1208.7	607.4	874.2	1009.6	372.9	153.8	1180.9	239.1	418.4	385	1411.3	757.2	53915.9	3139.1	4365.7	5937.7	16472.9	17801.8
211712_s_at	46.3	2170.4	12.1	38.9	11.4	53.7	49.7	367	33.8	103.8	295	186.6	223.4	150.8	200.8	30	49.6	58.7	27.9	40.3	44.9	59.2	116	144.9	393.9	24.9	26.1	36.2	211	27.2	24.4	151.8	27.6	187.2	19.4	21.9	41.8	48.3	23.6	39.6	66.3	29.9	21.7	713.7	16.9	59.2	99.9	246.9	567.7
210085_s_at	10.3	1615.6	53.3	49	37.3	14.3	73.4	103.7	13.8	327	86.6	31.9	103.9	8.2	234.4	99.4	39.9	151.7	71.8	58.8	69.5	47.6	66.2	78.1	352.7	29.2	10.3	10	124.8	34.2	68.2	14.2	13.1	92.4	22.5	36.8	10.4	31.8	17.4	22.5	32.9	186.1	111.5	430.1	13.4	67.3	178.1	33.1	365.6
211194_s_at	145.4	638.9	64.3	168.7	199.4	26.9	126	133.2	125	61.8	5	11.5	256.8	26.7	76.7	79.1	16.8	23.6	132.8	47.9	18.7	106.1	42.1	158	77.8	131.1	93.7	78.9	67	147.7	133.3	127.9	93.4	14.3	64.6	143.4	11.8	190.2	34.8	44.6	143.3	174.1	77.4	501.2	88.3	135	225.7	64.2	226.4
209863_s_at	147	8156.9	267	393.2	283.9	234.7	398.8	225.2	138.6	278.5	100.5	245.3	2421.1	102.2	575.4	116	194.5	194.5	383.8	314.7	260.4	292.9	143.1	564	279.8	303.8	169.5	215.1	296.3	337.5	259	543.3	343.6	174.7	140.3	689.9	548.1	297.9	387	358.2	271.9	204.8	232.6	1780.1	252.8	420	1952.8	1943.7	2042.1
211734_s_at	108.7	1296	170.3	121.5	465.3	12.5	1157.6	100.5	141.2	189.4	78.3	26.2	257.3	15.4	231.2	82.8	102.5	63.7	547.9	260	381.5	102.3	158.3	539.7	169	253.8	227.4	105.3	251.7	126	125.8	308.6	104.8	185.3	152.5	64.3	141.2	374.5	394.8	262.6	124.7	96.2	104.1	535.1	171.6	151.3	821.1	433.3	430.2
207254_at	97.5	804	13.7	10.1	51.4	167.7	160.2	29	49.3	124.3	25.9	7.4	149	28.3	160.3	56.2	121.2	13.6	53.8	76.2	108.9	24.3	70.7	18.3	11.3	106.2	19.3	28.4	3.3	80.8	10.6	171	37.9	43.1	22.8	138.2	5.7	7.8	7.1	151	137.2	102.9	84.1	171.9	104.5	164.2	141.8	550.7	283.7
205969_at	25.8	2561.7	22.3	148.9	136.3	38.3	26.9	15.4	83.6	28.2	18	25.4	364.7	9	137.9	10.9	30.4	48.3	8.1	14.2	27.3	39	14	31.1	29.6	266	17.1	39.9	29.6	18.3	30.4	46.6	9.2	10.1	9.3	13	29.4	30.2	34.1	31.9	15.8	16	32.1	37.1	35.9	84.6	83.5	34	45.6
220402_at	82.8	342.2	29.3	71.8	13.9	145.4	46.9	58.3	9.1	98.2	80.2	61.7	103.9	43.3	111.6	89.8	44.8	81.3	54.5	41.8	54.1	112.2	59.8	158.1	71.1	95.8	59.6	61	23.7	58.2	27.3	98.9	80.7	122.6	51.5	56	51.7	58.5	77.5	70.2	59.8	122.9	39.1	140.4	47.4	179.6	34.7	203.7	87.9
220403_s_at	17.9	199.7	76.4	28.4	13.8	15.4	15.7	9.7	13.8	112.6	7.1	10.8	42.2	10.6	58.4	8.6	9.9	45.5	10	21.6	19.2	12.3	17.4	12.9	15.1	20.4	64.8	18.8	9.6	13.8	78.1	62.2	26.1	9.2	8.1	52.3	11.6	8.2	12.5	13.5	23.8	69.7	8.2	31.3	34.6	13.3	32.1	20.4	32.8
226863_at	88.2	2740.7	5.5	133.9	250.2	815.6	72.1	32.9	34.8	172.6	26.1	124.3	571.7	162.3	400.4	109.9	40.5	68.5	116.5	54.7	44.7	34.8	34.7	151.1	25.2	55	76.1	80.7	18.5	105.2	22.8	141	41.7	106	36.4	47.3	176	131.9	61.6	44.6	86.7	34.1	43.3	348	402.2	138.2	541.4	1197.8	953
235651_at	18.9	3033.5	65	31.9	8.9	57.5	141.7	154.9	127.6	196.1	18.5	53.9	408	43.9	203.1	29.7	63.5	16.8	366.5	90.4	83.6	30.9	20.4	475.8	21	25.4	225.9	16.9	167.6	262.1	57.9	43	140.1	161.5	61.7	138	128	123.9	24.9	153.1	38.6	11	16.5	1511.5	107.5	40.9	560	1453.4	614
207683_at	31.4	19	13.1	46.3	22.6	19.7	22.6	18.6	27.2	19.4	6.9	34.5	30.8	17.9	15.3	29.2	13.8	40	13.9	18.7	11.9	19.7	20.4	29.4	20.4	20.4	23.3	28.9	33.3	30	28.4	37.8	16.4	17.8	13.6	11.9	27.6	21.5	26	30	33.2	20.2	19.7	96.9	19.8	29	32.1	32.8	27.4
1558687_a_at	50.5	945.4	40.6	26.6	75.6	19.7	131.1	82	72.4	120.5	66.6	6.4	213.4	6.9	226.1	51.1	15.1	8	67.1	59.9	67.2	173.7	33.1	61	55.6	14.7	4.2	66.6	52	49.1	69.4	7.9	47.8	105.6	12.8	39.9	82.5	134.8	20.9	146.6	50.3	96.7	15.3	877.5	19.5	246.5	229	228.2	307.8
227241_at	5.2	696	15.6	17.6	10.6	8.6	1363.4	25.1	7.8	34.4	6.4	20.6	110.9	7.7	19.3	16	32.4	4.5	10.4	13.7	3.1	12.3	128.4	6.2	3.5	5.4	2.7	4.2	1035.4	5.7	3.2	6.5	177.8	15	7.4	508.3	14.8	5.3	12.6	9.4	6.3	16.7	7.3	19	17.9	17.9	12.1	46.2	29.1
227238_at	10.1	2665.6	7	8.5	49.2	18.8	1478.9	14.3	51.3	11.2	7.7	16.7	674.1	11.7	104.5	34.7	10.9	32.4	7.8	47.9	11.8	8.6	133	43.7	13.9	17.7	18.4	33.1	1905.1	10	14.7	6.5	247.4	10.8	9.6	1047.3	23.1	24.4	11.7	14	25.7	25.4	9.8	46.3	63.8	46.1	322.6	497.7	353.6
206156_at	19.5	483.1	34	53.8	44.7	31	22.6	59.5	51.3	24.8	21	54	170.3	10.8	108.3	65.5	11.4	29.5	23.5	24.8	12.1	39	26.3	37.3	15	26.5	11.8	27.1	23.2	32.9	90	17.3	25.4	17.4	33	21.1	32.8	21.8	17.2	28.1	38.2	32.9	25.5	661.5	18.7	47	40.7	42	94.6
219395_at	39.7	1754.5	125	133	62.4	44.2	33.2	26.6	81.2	119.7	21.3	51.9	395.9	46.8	144.3	53.3	43.6	52.1	62.9	29.2	108.3	147.2	52.8	126.4	114.1	128.6	94.4	61.3	199.5	187.9	46.1	61.9	40.8	126.7	125.7	72.5	59.3	32.7	112.5	174.7	79.9	52.9	38.6	1527.4	97	246.3	408.6	546.1	744.5
217521_at	89	3305.9	74.4	162.9	111.8	99.9	85	78.1	186.9	73.3	87.9	61.1	175.1	72.5	86.4	62.9	43.6	80	88.5	83.6	475.7	150.1	58.7	236.5	47	219.8	60.8	76.6	66.7	159.6	261.1	316.9	61	245.6	90	73.9	64.3	112.9	247.3	141	178.1	80	19.4	856.7	48.3	426.8	425.2	846.1	662.7
219503_s_at	229.1	868.4	105.9	166.2	124.4	147.5	236	251.8	284.6	290.1	133.8	216.9	236.4	97.6	312.4	181	225.6	201.3	162.6	257	204.1	258.1	113.7	103.7	118.2	163.9	95.7	146.5	180.2	216.8	174	316.5	193.2	187.7	102.1	200.4	115.2	191.3	147.7	232.6	237.1	163.3	108.3	598.5	227.8	184.4	383.7	278.8	599.5
222892_s_at	66.2	4290.6	161.5	178.8	49.7	52.5	275.2	253.6	184.8	264.6	146.8	94.3	417.9	45	382.3	64.7	172.7	77	139.1	152.4	153.6	167.4	188.4	216.6	127.1	211.2	250.2	31.6	21.7	182.1	153.7	428.9	121.3	40.7	47.6	202.6	149	93.2	153	232.2	166.6	112.9	161.3	1915.5	322	190.8	785.3	902.5	1290.7
243386_at	45.5	692.4	116.4	65.9	19.4	42.4	87.6	80.4	12.9	13.9	161.4	200.7	634.3	116.6	167.5	52.2	6.2	5.1	115.9	93.6	27.5	38.4	27	234.8	67.4	92.8	48.2	35.9	55.1	89.5	73.4	55.2	6.1	72.6	31.3	37.5	85.7	109.8	107.5	66.4	64	25.6	108.8	180.4	11.1	117.5	223.7	301	187.7
220635_at	137.7	1850.3	59.6	110	73.9	140.4	82.7	92.4	124.3	122.1	39.2	81.7	255.5	34.2	185.2	57.2	47.5	73.2	120.8	101.3	72.7	109.1	66.1	119.7	64.6	119.1	58.5	101.1	60.1	102.4	103.2	170.5	64.9	205.1	80	109.5	53.9	72.8	156.1	145.4	85.5	154.2	159.8	382.2	55.7	131	203.6	224.4	542.8
219795_at	65.2	1992.3	70.5	141.5	169	130.3	34.9	91.1	115.2	32.2	35.8	151.3	164.1	23	94.6	61.9	132.6	73	65	14.6	80.9	129.9	45.1	101.5	116.7	28.5	41.9	46.7	100.3	10.6	88.6	41	77.8	41.6	58	108.5	106.4	37.4	69.3	86	67.4	20.9	8.5	436.9	224	114.5	157.7	1984.9	581.3
226187_at	193.3	923.5	189.7	409.7	340.4	539.9	358.3	144.2	179.8	310.2	124.2	168.3	277.5	174	270.4	46.5	102.7	187.2	217	418.5	55.5	334.3	331.9	211.9	127.7	390.3	250	313.7	381.9	288	351.6	507.5	365.8	243.4	157.6	65.1	345.1	217.1	271.5	345.9	517.4	308.7	270.5	746.4	231.1	411.5	391.1	569.5	485.3
226185_at	296.8	2483.1	317.4	237.8	445.7	442.5	401.2	535.6	190.2	469.3	240.6	408.7	598.5	291.8	542.8	184.8	312.5	418.3	359	823.2	190	268.2	358.6	449.4	457	682.4	284.4	533.6	311.6	246.3	216	448.5	464.9	403.8	171.8	430.3	536.9	498.3	635.6	558.1	355.8	343.4	208.7	335.4	330.3	552	602.3	698.6	753.3
205709_s_at	9.5	1010.4	9.8	6.3	85.7	94.3	8.6	29.7	11.4	59	100.9	133.6	213.6	45.3	305.1	48	202	230.2	36.1	394	141	9	162.2	35	133.3	387.6	63.6	170.1	93.2	59.7	22.8	28.2	109	29	10.2	21.1	18.8	39.5	157	150.6	99.7	55.8	76.6	121	36.9	9.3	49.4	110.2	282.5
219529_at	80.9	2883.3	122.3	162	112.7	67.3	473.5	115.4	80.2	19.7	12.8	103	322.5	11.9	258.7	121.2	35.3	13.4	716.9	73.4	18	53	264.8	621	7.2	250	250.5	12.3	142.5	44.8	31.7	368.3	487.4	173.8	10.8	239.6	23.8	14.7	273	148.3	76.9	121.9	56.9	6789.4	257.4	76.4	623.7	16	1235.2
1553114_a_at	520.5	2181.9	183.6	600	173.1	617.6	973.1	81	113.1	728.1	633.3	758.9	1208	580.6	1082.6	928.7	357.4	448.5	273.5	169.7	129.9	110.9	634.2	1235.1	204.3	1564	353.7	889.1	606.1	874.3	568.5	1067.1	69.9	456.8	384.7	288.3	343.1	355.5	463.9	1479.3	759	182.1	638.5	4566.2	177.2	1236.2	207.4	661	1381.3
206482_at	12.5	897.9	11.1	11	13.2	79.7	240.9	11.3	29.8	12.8	258.4	86.8	334.9	324	383.2	334	9.6	18.4	15.1	14.4	8.3	11.8	12	226	8.1	580.3	7	16.6	15.7	18.9	15.2	36.7	15.3	56.6	12.6	8.8	9	15.5	14.1	421.3	18.4	111.8	19.8	718.2	43.6	21.4	52.4	418.6	255.7
220026_at	58.6	453.4	17.4	34	27.8	27.4	11.2	15.1	36.8	26.2	13.6	27.7	142.1	25.9	22.4	66.6	9.8	23.7	64.5	82.5	19.5	18.4	14.9	66	7	45.7	15.6	60.6	46.7	28.7	19.7	27.7	18.6	44.9	20	20.2	164.6	28	32.6	30.8	22.1	4.7	115.5	78.9	24.5	109.8	222.1	169.9	48.5
1552319_a_at	243.2	628.6	270.9	74.7	345.6	292.2	447.5	201.6	363.1	394.7	30.9	294.4	96.9	160.6	161.1	230.6	296	196.8	101	187.1	121.3	231.2	161.9	254.1	226.3	129.5	137.1	224.6	111.4	171.7	279.8	355.7	193	396.5	119.5	598	327.4	65.2	191.3	91.6	243.1	234.9	215.4	665.3	139.2	169.3	505.4	339.6	417.5
206125_s_at	296.2	5455.3	213.9	394.4	375.2	452.4	428.1	335.1	383.3	353.7	171.1	284.4	884.4	59	738.8	251.5	41.3	229	83.2	200.1	40.4	379.5	315.3	543.7	318	249	153	160.6	218.7	251.8	264.1	560.7	222.8	229	68.9	837.9	86.2	358.8	386.2	318.4	468.1	91.6	184.2	7709.5	424.8	460.9	1000.7	1172.8	2507.5
1560259_at	73.3	233.1	49.4	385.4	148.3	72.3	68	27.5	47.7	52.5	144.6	290.3	285.9	8.2	41.3	49.3	42.5	184.4	408	246.1	291.5	93.3	60.5	1271.6	114.3	81.3	59.6	118.1	158.7	179.2	121.6	38.3	55.3	212.6	16.2	45.6	114	62.6	100.4	71.4	102.2	62.3	94.3	95.1	264.5	200.5	765.4	56.5	79.9
1562528_at	17.1	969.2	88.3	128.7	73.3	104.6	84.8	75.8	90.1	59.7	49.6	65.5	195.5	40.8	54.8	3.1	58.4	61.1	392.4	196.7	121.3	67.3	43	2425.8	47.5	188.1	43.2	70.4	83.6	210.8	229.4	72.8	37.1	101.2	35.7	25.2	40.4	66.5	37.7	50.4	83.8	51.6	17.9	40.1	60	155.8	823.6	28.8	202.8
1562529_s_at	33	1688.5	204.3	333.9	224.9	234	250.2	281.6	363	180.8	129.1	134.6	496.1	102.5	254.1	104.9	118.2	30.2	702.7	480.9	379.1	250.9	209.8	2206	233.8	271.9	99.3	285.2	173.6	424.4	674.3	88.1	92.3	477.7	5.1	101.9	103	208.4	140	86.4	54.4	239.5	117.7	70.4	288	253.7	1202.1	349.1	484.6
210426_x_at	17.1	2299.3	147.1	231	173.5	132.5	342.8	232.4	221.6	294.1	174.3	157.7	350.9	116.8	211	77.6	116.4	126.8	387.1	344.7	269.8	228.1	181.4	666	193.7	244.5	160.2	137.2	120.5	271.6	345.5	29.5	134.6	332.3	137.2	159.6	27.8	98	264.7	236	169.3	239.1	191.2	315.5	228.5	278.3	966.8	823.6	411.2
210479_s_at	206	2561.8	64.7	408.6	229.4	138.7	231.7	250.2	185.5	373.6	56.8	151.1	501.4	146.2	260.7	65	159.6	110	245.2	240.9	311.8	171.6	100.6	1175.6	147.9	256.5	242.7	115.1	238.9	188.5	428.3	106.8	88.8	233.4	140.3	264.8	75.8	104.1	352.1	218.9	210.6	256	150.3	282.9	228	224.1	1100.5	671.7	619
212657_s_at	188.1	4605.3	1025.2	583.6	3053.8	889.9	517.9	261.1	283.4	705.1	267.3	247.2	1255.3	646	419.5	325.3	1647.3	846	375.2	248.1	8227.4	399.8	1533.7	208.4	265.4	3512.7	371	313.2	424.7	1934.5	3088.9	889.1	1273.8	1323.1	247.5	1402.2	599.5	13018.3	1189.6	1221.2	3921	622	444.9	12346.8	820.3	971	1561.4	2745.7	2573.9
216244_at	14.5	131.4	2.1	9.7	10.9	23.6	44.8	32.1	16.6	17.4	6.4	10.6	4	3.7	4.9	3.6	4.6	18.3	5.5	3.1	2.5	6.3	12	4.5	1.9	12	11.6	12.5	3.3	15.5	4	23.4	2.8	2.4	5.1	6.9	15.1	7.9	4.2	9	2.7	14.4	12.7	280	58.9	4.2	11.6	13.7	25.1
226755_at	27	782	23.8	14.4	17.9	54.2	97.1	48.8	61.3	224.1	27.1	120.8	383.4	17.9	239.8	82.3	145	7.6	6.5	39.9	10.4	48.4	15.6	82.2	6.3	102.6	45.7	30.6	103.1	39.5	35.7	105.4	11.6	81	58.5	82.9	65.1	13.3	13.6	112	171.4	201.7	5.2	971.3	79	142.7	488.2	604.2	756.7
1555942_a_at	104.5	964.9	89.5	19.8	16.2	28.5	73	62.4	239.5	83.7	10.3	39.1	209.6	12.2	74.4	17.2	69.7	146.7	15.7	40.3	26.8	25.6	78.1	14.5	6.3	37.6	8.3	24.9	23	17.4	90.2	33.8	5.5	50.8	19.8	59.4	107.9	85.6	19.2	50	53.4	69.6	111	1506.3	45.5	146.3	451.2	294.8	132.2
226560_at	285.7	2737.5	46.5	232.9	206.6	170.6	282.3	278.9	192.8	184.1	87.2	137.7	570.2	142.4	362.9	107.3	14.3	134.2	553.5	220	189.5	277.1	205.7	873.6	288.3	175.2	332.6	138.4	207.8	263.1	149.5	310.9	394	186.6	67	147.7	363.8	145	120.6	377.4	434.2	190.6	197.6	928.8	155.1	212.2	510.4	686.5	490.9
222102_at	7.5	496.9	22.9	36.9	44.6	36.3	29.5	10.2	31.6	45	23.2	33.6	117.5	134.5	56.5	35.8	72.9	53.8	16.2	37.2	24.7	55.4	5.9	60.2	15.1	8.6	23.8	18.6	18.4	11.5	38.8	34.2	27.2	84.1	4.7	19.3	8.7	35.6	12.8	52.3	13.8	28.5	117.5	58.4	27.8	62.1	30.6	24.2	49.6
203074_at	776	15586.9	415.8	729.1	517.8	387.9	563.7	319.9	829.1	698.2	480.5	746.1	2268	357.4	2397	337.9	216.8	553.6	530.9	811.4	513.8	920.9	577.4	912.8	528.1	718.4	547.9	524.2	665	686.5	906.6	1066.8	702.3	725.9	669.2	662.9	587.4	684.5	757.4	716.6	1118.6	601.2	213.9	5644.9	724.9	1675.5	2456.8	3198.9	3935.7
229764_at	12.1	3568.9	63.9	29.9	303.4	181.2	280.8	36.8	49.9	28.5	9.1	21	627.3	103.8	251.8	9.7	131.8	12.6	89.5	34.6	117.9	9.8	76.6	83.2	15.7	156	51.2	50.5	58.2	107.5	87.5	166.2	214.2	167.4	108.6	18.7	221.3	366.1	12.5	146.2	162.6	115.5	72.2	107.1	82.7	14.1	488.8	884	351.5
239430_at	188.7	186.3	52.5	287	232.9	80.4	51.5	171.9	73.9	113	53.5	48.1	185.4	41.7	173.6	253.7	48.7	66.5	109.1	195.4	37.1	439.5	158.3	242.3	46	149	65.3	167.3	181.2	89.1	167.2	252.7	41.4	226.8	226	202.6	162.5	105.4	80.8	221	66.7	58.6	183.6	2897.9	37	86.9	576.7	850.4	630.3
228441_s_at	11.1	513.5	67	75.6	21.3	23.6	12.5	17	70.4	106.4	6.4	9.5	169.6	9.3	26.2	15.4	7.5	22.6	33.4	18.3	67.5	29.3	20.8	131.1	17.6	37.6	188.7	97.7	91.2	10.6	164.8	23.4	4.6	61	18.3	79.1	24.1	15	10.6	19.2	16.1	76.5	15.3	104.3	22.6	83.6	125.4	53	225.8
228462_at	10.1	708	412.5	172.6	31.3	37.4	316.3	16	20.7	18.1	18	18.3	207.2	6.4	37	7.5	8.3	18.9	6.6	9.6	28.6	17.3	23.1	38.7	9.3	38.5	13.8	11.1	16.2	16.4	35.5	19.6	27.4	119.9	16	21.2	13.5	15.5	272.3	901.8	199.1	34.6	19.2	60.8	224.7	42.3	237.2	414.1	232.7
216594_x_at	516.3	11393.9	799.8	964.7	537	921.1	943.1	547.5	627.4	373.6	264.1	418.6	685.3	270.6	541.3	331.3	343.7	384.7	1459.8	385.5	1147.9	1183.1	359	2713.7	505.2	650.2	714.4	712.7	1451.7	611	771.7	740.9	285.1	1064.3	349.6	498.8	340	1093.2	798.6	1066.7	1265.4	440	221.3	3506	733.5	1668.9	3227.2	673.8	1254.3
211653_x_at	147.2	8904.3	365.2	540.1	366.5	652.4	431.7	262.3	455.1	130.4	64.2	115.8	320.3	39.1	403.4	106	213.2	203.8	968.5	49.4	672.9	773.2	251	2160.1	373.7	373.1	703.7	181.9	1054.8	281.2	411.6	412.4	35.7	606.4	228.2	268.1	46.8	192.5	341.9	372.6	606	101.7	104.5	2965.2	533.3	772.9	2660.7	190.7	835.2
203021_at	407.3	15520	585.6	598.6	481.9	307.9	496.6	397.8	320.4	348.8	132	156.7	1520.7	455.4	770.1	219.5	341.1	476.6	352.7	302.9	3260.5	276.1	357.9	743	378.9	387.6	322.3	332.8	253	520.7	618.8	583.2	390.8	547.5	222.6	411.3	139	756.7	336.2	504	533	266.9	279.4	37814	2406.3	392.2	2521.6	5100.1	6703.4
242998_at	76.7	2372.1	24.4	80.5	255.3	62.7	94.8	131.4	49.3	133	101	216.8	392.6	114.4	398.8	77	38.6	231.8	41.8	32	47.2	103.8	212.3	87.2	19.9	129.7	142.2	131.9	221.7	72.5	92.7	98	58.5	152	40.6	43.4	127.8	109	242.6	79.8	351.6	86.8	26.1	1253.7	89.9	216.4	491.2	684.5	749.6
230867_at	24.6	492.1	19.9	160.2	362.3	81.1	157.8	29.2	70.9	34.6	8.6	7.7	215.8	61	77.8	42.3	41.5	96.4	50.9	175.5	24.7	35.5	37.8	130.6	83.8	125.4	4.7	134.7	50.1	31	117.6	83.3	22.8	20	21.7	100.2	217.9	478.7	128.1	167	98.6	237.4	112	819	347.5	148.7	523.6	549.7	448
231033_at	28.4	1453.5	45.7	31.3	47.3	75	100.1	22	154.2	11.7	40.7	12	43.1	13.7	54	42.1	21.3	90.4	11.8	17.2	117.7	15.1	113.7	95.3	10.6	119.8	38.5	35.9	35.6	14.7	46.3	24.8	5.7	101	35.9	38	28.9	33	89.6	38.7	79.2	101.4	24.6	308.5	17.5	92.7	156	346.3	1325.7
207017_at	18.3	113.6	12.5	108.2	75.8	30.1	30.4	52.5	18.5	19.5	5.4	67.3	94.1	22.7	12.5	20.4	14.5	16.1	8.4	13.7	9.6	88.7	12.9	102	18.3	16.1	10.8	11.1	22.7	21.3	22.7	18.7	17.1	10.8	7.2	26.1	11.5	15.2	11.4	17.9	33.8	16.3	16.6	136.3	16.7	22.6	26.4	17.5	16.1
207018_s_at	124.2	341.6	23.2	116.3	14	41.4	111.7	109.7	93.9	82.9	61.5	82.2	70.8	77.8	94.3	74.6	46.2	75.8	37.3	44	71.2	101	104.6	82.5	87.3	60.4	5	10.1	95.3	73.7	97.2	50	14.9	89.3	83.4	9.2	45.2	86.9	39.8	110.4	56.3	27.6	7.6	187.8	134.1	79.2	114.2	170.8	191.3
228708_at	218.3	6190	229.9	334.3	316.7	300.4	704.1	1047.4	145.1	797.7	65.4	46.7	759.1	21.6	272.9	27.2	709.1	341.3	298.7	245.2	586.8	461.9	777.8	600	1124.9	218.7	236.1	163.9	572.8	233.6	252.7	261.5	193.9	264.5	162.2	143.7	56.5	492.7	295.3	205.8	326.8	88.7	212.9	448	1791.1	631.6	1064.9	1195.4	1154.1
222383_s_at	32.4	639.2	13.7	25.9	53.6	26.3	19	18.6	39.5	22.4	15.8	35.9	67.9	22.1	20.2	38.9	11.2	16.8	13.9	14.2	11.3	29.3	30.1	30.4	20.1	34.4	25.6	22.1	27.8	26.8	12.4	47.5	23.9	18.3	15.9	10.9	142.3	36	21.6	50.6	57.3	19.7	8.7	512.6	34.4	37.1	44.9	35.2	91.9
209772_s_at	14.9	898.3	1565.7	20.2	49.1	14.5	127.5	216.5	12.5	40.5	10.4	13.9	120.6	12.1	39.7	22.2	13.2	11.9	697.8	19.8	68.2	53.5	30.8	865.7	572.3	51.4	48.8	9.5	297.3	57	37.4	46.6	12.3	13.2	59.8	41.1	51.4	7.5	13.6	19	14.6	12.2	26.5	865.3	16.7	426.2	277.1	536.4	1010.3
216379_x_at	449.2	12586.5	15913.7	1008.3	244	318.8	2683.4	1889.4	1543.2	772.8	83.2	245.3	2322.9	231.7	1243.8	199.8	287.2	96.7	9445	592.3	1744.5	662.8	361.3	5767.6	4748.1	489.3	903.4	286.7	2431.7	1903.2	279.8	794.9	816.4	397.8	479.7	284.3	1058.3	152.6	292.2	612.3	475.9	281.9	137.6	4051.2	894	4041.9	3153.9	11086.3	8157.9
208651_x_at	284.7	4523.6	4910.1	705.9	133.6	82.2	1045.4	731.5	473.6	283.7	34.8	211.9	902.4	126.6	715.1	127.1	15.8	59.7	3147.9	376.3	597.2	222	115.5	2931	1897.9	404.8	344.2	42.2	1149.3	947.9	233.8	317.4	301.5	224.2	408.5	129.2	485.7	46	141.4	130.6	329.3	122.6	140	2473.9	513.5	1993.3	1373.5	3784	2982.3
209771_x_at	319.5	14058.2	14890.7	930.7	315.5	182.6	3124.4	1992.8	1406	782.2	24	197.1	2502.8	142.4	1367	143.8	207.5	119.3	9257.3	552.9	1518.4	689.7	246	6496	5447.4	607.4	1454.7	201	2744.2	2386.1	230.1	683	582.4	360	597.5	254.6	988.9	118.5	241.1	727.5	365.3	234.1	129.2	4584.6	1043.1	4776.8	3743.7	12440.3	9289.4
208650_s_at	8.3	4354.8	4866.2	148.5	9.8	28.6	328.1	348.2	281.1	204.1	6.4	6.2	471.7	89.5	307.6	16.5	6.5	43.5	2553.5	86.5	449.6	180.3	60.7	1726.2	1127	125.2	296.5	9.5	714.3	476.5	19.5	133.4	177.6	77	168.2	18.7	128.6	71.4	69.6	99.8	19.4	13.7	68.7	2069	295.9	894.8	875.7	3962.9	2236.1
266_s_at	33.2	4998.1	5684.9	266.1	18.8	7.7	845.8	419.9	351.3	198.4	6.4	58.6	1219.4	108.2	361.9	8.8	67.5	43.5	3309.9	76.6	580.2	83.9	8.6	1936.8	1552.1	141.7	322.5	54.3	878.7	646.3	40.6	76.1	128.3	77	223.7	31.8	306.6	33.2	16.7	123.7	52.6	117.9	9.8	1758.2	263.7	1428.8	1205.1	4051.3	3029.2
239547_at	67.9	365	67.8	8.3	19.9	102	191.8	14.3	126.4	21	12.9	8.5	116	55	96.4	29.3	52.1	106.9	10.7	4.8	115	7	79.9	14.1	11.4	10	15.1	49.7	8.1	30	47.4	106.8	4.4	111.3	90.6	10.9	64.5	9.4	21.8	79.3	31.7	13.7	29.6	86	94.1	69.9	85.2	228.2	72.4
204151_x_at	441.6	11714.9	621.9	972.3	467.3	839.6	1013.5	470.1	714.7	364.1	229.1	344.1	855.8	191.1	583.3	137.9	457.1	322.4	1533.2	255	1351.3	1077.3	302.4	2911.4	633.2	397.8	807.9	449.1	1385.9	500.5	641.8	738.4	555.2	895.3	234.1	395.9	564	929.7	1122.6	1148.4	1004.5	409.3	171.2	3105.2	823.2	1441.1	4514.4	864.4	1327.5
209699_x_at	81.1	8794.4	530.7	176.1	332.1	321.5	826.6	483.1	574.7	112.5	34.5	32.7	510.2	34.5	406.2	72	177.9	93.1	1266.3	56.6	761.9	687.7	154.7	1969	322.1	110	296.2	217.2	1037.1	220	492	451.6	310.9	509	247.9	300.7	129.5	463.6	439	872.2	1083.7	158.1	19.1	2957.3	484.9	683.8	3395	466.8	953
214235_at	87.2	989.4	101.8	109.5	70.1	58.7	57.3	163.5	173.3	292.9	69.4	119	119.5	68	29.1	71.6	118.3	86.1	149.8	66	536.5	223.3	85.9	381	32.8	96.4	66.1	33.4	265.7	55.1	204.5	105.9	99.8	136	76.5	85.8	139.3	312.7	78.1	41.4	14.4	44	84.4	137.3	144.2	154	401.6	228.2	194
214234_s_at	37.7	913.6	114.7	245	132.7	236.3	36.2	25.6	427.4	340.5	104.9	204	120.9	60.7	40.7	184.9	57.4	41.5	52	161.1	232.7	397.4	197.7	73.6	229.8	42.6	34.7	114.6	504.5	46.1	294.5	40.5	126.5	318.6	146.5	45.3	497	452.9	240.9	352.2	511.5	105.9	29.6	55.7	40.2	36.5	91.2	510.6	275.4
205765_at	30.8	1080.2	16.6	70.4	23.4	15.2	16.8	16	17.6	21.8	10.6	42.6	102.2	13.5	49.2	37.3	70.8	12.9	39.9	83.6	17.2	22.3	83.1	111.3	57.9	39.6	9.6	58.6	171.7	20	13.6	158.1	21	18.5	119.3	44.7	21.4	18.1	107.9	26.2	59.4	37.7	10.5	103	21.7	153.4	40	93.2	108
206581_at	72.9	493.1	16.2	142.4	201.2	26.9	136.5	181.5	164.2	80.3	32.8	96.4	314.2	47.3	245.1	98.1	75	49.8	154.6	33.3	182.2	97.5	14.7	97.8	254.5	98.5	65.5	128.2	39.9	11.9	187.3	110.6	104.2	103.2	158.2	116.2	169	116.5	128.8	17.3	106.3	107.6	15.7	437.5	20.2	128.8	239.6	312.4	364.7
1552487_a_at	26.8	435.1	55.1	22.9	34.6	13.1	12.9	102.4	44.7	9.3	3.5	39.3	156.9	11.5	71.3	14.4	6.3	6.8	36.6	10	17.9	41	6.1	127.9	47.4	1.8	8.8	6.1	32.1	49.3	6	27.7	13.1	62.1	122	6	8.4	3	40.7	9.4	77.2	39.8	12.2	103.5	6.8	43.3	112	170.8	242.3
236225_at	119.2	838.2	226.4	175	24.7	176.2	90.7	22.4	36.1	22.4	181.4	261.3	480.3	68.7	415.1	239.4	169.6	167.3	167.4	70.8	73.5	213.8	152.2	106.6	166.1	117.1	135.7	14.6	189	46.5	127.9	128.8	26.7	39.8	112.5	144.2	49.5	24.3	195.1	98.1	56.7	81	87.5	388.7	81.3	68.5	62.4	262.3	245.5
231867_at	39.9	854.2	46.9	33.5	126.5	31.2	65.7	85.4	14.6	62.1	54.8	85.8	170.9	165.6	204.1	112.3	84.1	106.7	129	290.9	168	41.9	9.7	116	46.5	128.6	5.2	140.2	41.7	59.1	378.3	223	10.1	134.2	13.2	22.8	154.5	224.7	81.2	31.4	84.7	27.6	5.8	606.1	120.8	232.2	320.1	895.8	537.2
241356_at	86.4	772.2	95.7	53.3	12.7	113.9	72.8	159.6	14.3	153.3	93.3	93.5	233.6	92.6	69.3	26.3	119.1	34.8	142.5	65.6	59.8	68.6	71.4	245.5	38.2	77.4	11.5	108.6	58.6	49.5	58.6	174.1	32.7	75.7	27.9	93.1	17.1	136.3	32.8	128.1	67.4	42.3	10.2	160.6	8.3	105.2	204.1	197.7	155.3
204503_at	65	1324.8	41.2	40.5	68.7	27.2	46.7	83	56.8	68.3	127.4	201.1	446.7	53.5	413.4	113.5	37.3	24.9	49.9	46.6	47.2	155.3	103.8	50.4	46.3	163.9	34.9	27.2	56.3	192.1	40.4	45.3	49.1	43.3	22.7	53.5	32.3	78	82.1	55.2	75.7	56.7	35.7	1104.9	25.5	93.5	113.2	468.9	535.7
1553835_a_at	114	273.5	114.7	26.5	194.6	18.8	239.2	47.2	165.3	154.7	20	55.7	168.7	262.1	106	11.3	29.3	100.9	109.1	88	34.3	25.8	66.6	24.9	15.7	103.2	144.9	13.8	29.1	27	5.9	131.6	127.6	22.4	51.3	14.9	138.5	34.1	49.8	12.1	37.1	65.9	48.4	51.7	270.1	224.1	455	183.6	3028.8
220322_at	70.5	2850.7	128.7	112.2	140.2	124.2	168.6	201.7	141.1	196.9	115.5	232	105.9	114.9	116	77.3	88.7	20.4	66.8	91.7	111.9	301.5	132.8	214.4	106.4	111.6	98.2	69.9	113.5	182.4	112.1	73	77	139.9	50.6	79.1	25	7.7	99.5	151.4	182.1	55.5	24.1	1885.9	173.2	612	523.8	1174.6	1328.2
233280_at	106.9	207.7	102.2	35.5	68	104.7	28	21.2	142.2	155.2	13.6	36.2	123.3	22.5	7.6	42.5	15.5	37.2	37.6	26.6	164.7	100.1	88.8	210.8	97	44.6	73.8	32.6	113.5	101.8	61.5	191.7	71	57.4	47	80	118.4	133.1	9.9	113.1	284.6	103.5	15.2	147.8	57	100	213.1	32.9	145.9
217585_at	43.5	295.8	24.4	8.3	92.1	91.5	6.2	25.8	84.1	15.7	39.8	120.7	97.1	14.4	50	6.6	72.6	59.7	45.9	69.3	15.6	9.8	47.3	59.7	124.1	105.5	50.3	14.8	69.5	7.9	17.3	32.4	90.4	20	51.9	81.2	72.1	11.7	102.2	20.2	63.8	15	14	21.8	9.8	15.3	29.8	266.7	26
203961_at	238.4	2737.1	77.3	361.1	299.3	203.2	93.9	249.4	267.2	316.1	49.3	75.5	704.2	106.5	308.3	13.5	131.3	117.3	184.5	214.1	276.1	344.6	182.6	369.7	248.8	545.4	280.8	88	358.7	193	292.9	325	216.2	329	159.3	195.2	244.6	217.5	184.3	288	505.9	268.8	104.4	441.2	230.9	228.1	501.9	742.7	753.1
203962_s_at	129.1	2892.1	102.3	177.7	87.1	190.8	119.3	183.8	162	170.9	26.1	137.7	673.5	121.2	272.9	23.3	91	132.3	170.7	109.5	271	155.1	131.6	276.8	224.2	1009.5	116.3	89.4	319.3	139.2	107.9	276.6	242.7	190.6	169.5	164.1	179.7	143.1	169.8	227.6	243.1	149	110.7	325.8	140.3	204.6	553.9	421.8	691.4
60474_at	95.4	2384	25.4	179.7	69.1	21.3	42.6	798.7	970.5	22.9	44.7	14.9	524.5	152.4	198.8	14.4	117	54.4	13.9	68	234.5	97.7	378.1	122.5	697.8	209	20.9	100.6	122.8	272.2	32.7	61	111.2	30.1	599.2	67.2	21	26.3	164	110.4	196	21	94.5	1008.6	248.5	213.6	348.7	431.4	884.7
218796_at	89.4	3468.3	80.7	157.3	42	80.6	119.7	307.6	1017.7	229.9	26.4	20.5	237.3	148.6	61.6	24.6	25.2	21.4	19.3	70.3	236.7	87	244.9	118.5	599.6	134.9	124.9	62.3	261.9	284.8	61.5	143.5	59	51.3	766.3	33.3	52.7	78.8	89.4	102.3	107.6	130.8	31.6	918.6	176.6	134	271.9	313.7	1036.2
203797_at	510	2519.5	288.1	1022	507.1	752.3	749.5	394.4	575.6	472.8	37.7	355.9	656.5	444.4	392.5	329.3	231.9	525.7	172.8	905.9	676.2	1599.6	444	693.4	446.6	1022.4	392.4	750.4	532.4	592.7	528.3	1172.7	296.3	513.6	415.5	442.4	316.5	834.2	665.6	813.9	784.9	749.1	234	1188.1	876.8	2792.4	1101.9	1074.3	1210.8
203798_s_at	7.2	526.5	7.6	33.8	129.5	26.7	29.9	7.5	131.6	69.8	7.2	44.5	102.6	12.2	22.5	7.6	20.7	11.6	9.9	69.9	95.7	394.2	10.7	13.8	60.2	52.5	11.1	15.9	7.8	10.8	39.6	79.5	2.4	51.7	93.4	14.5	119	28.2	24.7	20.2	18.1	10.1	14.7	123	214.4	664	171.9	274.5	272.5
205767_at	12.7	990.3	181.1	39.2	123.2	34.6	148.1	35.8	129	21.1	18.2	18.8	327.6	194.4	67.2	53	46.1	70.7	6.8	8.5	783.9	275.2	207.5	15.8	29.8	148.3	60.8	43.3	200.7	54	974.9	141	32.9	422.9	16.8	117.5	44.7	78.9	19.2	138.3	146.4	78.1	68.8	149.6	101.8	587.1	543.6	881.9	811.9
216474_x_at	111.6	1641.8	200.6	526	176.8	425.5	3559.8	119.1	408.5	375.7	224.3	293.2	514.6	300.4	623.6	204.4	262.3	421	1686.6	142.6	257.1	401.4	443.1	1728.7	150.7	201.3	213	171.6	515.1	209.8	433.8	385.6	202.4	229.7	272.2	285.7	171.3	32.7	655.2	576.9	315.5	166.4	168	4646.9	596.8	625.3	1096.7	211.1	453.9
207134_x_at	178.6	1114.4	134.4	284.8	153.7	183.7	2458.8	30	285.9	262.5	147.6	214	483.6	42	493.6	124.3	186.5	319.9	1156.4	71.7	279.1	227.8	196.1	1413.7	37.5	84.4	187.1	115.8	338.5	289.2	420.2	218.1	111.4	308	147.1	150.8	12.4	193.4	438.1	325.3	236.1	134.9	23.3	3667.6	294.4	578.8	756.5	300.8	405.1
217023_x_at	43.9	1232.5	99.4	94.9	28.1	80.4	1554	76.5	498	108.5	83.2	64	205.7	16.6	310.7	113.3	99.1	385.2	1165.9	126.3	39.2	126.4	237.2	1056.8	30.6	24.9	86.6	30.9	319.8	179.4	330.8	330	39.7	149.2	129.7	88.6	30	71	85.6	45	166.2	276	155.9	2527.3	465.4	315	626.3	123.5	254.5
244692_at	49.5	581	20.5	33.5	35.3	234.5	29.3	42.3	173.8	55	55	34.9	165.9	158.6	205.2	22.2	20.3	135.7	44.1	71.4	116	84.6	24.9	144.7	103.9	12.5	25.4	9.3	77.8	31.7	24.7	52.7	21.7	24.2	25.5	23.8	15.8	35	36.5	133.1	162.6	37	19.4	712.8	32.7	113.5	93.6	55.4	318.1
231089_at	20.1	51.4	16	13.7	19.8	24.7	20.9	25.8	14.2	19.7	14.1	20.5	29.4	25	13.3	16.2	13	14.6	9.2	12.2	46.8	16.4	11.3	26.6	11.1	9.5	11.1	10.5	14.6	13.8	19	17.6	18.2	11.4	14.2	10	14.8	12.6	15.8	24.2	20.6	21.9	17.9	32.2	14.2	18.7	19.8	57.8	14.9
227752_at	25.6	1040.8	8.2	22	18.1	185.1	94.5	16.9	18.4	22.4	12.9	11	168.1	11.3	20.1	13.5	16.9	21.6	7.9	10.5	13.1	12.5	27.2	28.6	19	240	279.8	6.8	13.9	9.3	30.3	667.9	24.1	11.5	9.1	700.8	14.8	30.9	13.9	26.2	13.8	23.1	8	24.8	138.9	14.3	92.2	48.8	219.3
1554253_a_at	570.8	4174.1	164.1	544.4	540.1	309.4	394.1	346.9	361.2	438.4	361.9	326.5	1092.9	469.5	382	200.7	394.8	508.4	238.4	321.4	281.4	386.3	539.6	560.2	283.9	696.4	434.4	323.7	436	470.7	341.6	729.8	576.9	493.7	239.8	265.5	614.9	443.4	542.1	498.6	677.7	272.1	209.7	1602.4	283.3	493.9	765.9	731.4	1445.3
1554252_a_at	130.5	2957.5	103.7	86.2	126.3	177.2	106.2	159.8	123.3	183.2	67.6	125.2	475	39.3	292	109.4	199.2	71	78.8	84.1	169.3	226.5	108	318.3	55.8	128.6	75.3	146.8	55.9	47.8	47.1	96.4	113.8	142.1	51.5	58.7	164.3	64.5	86.8	144.5	261.9	148.5	11.1	291.1	130.1	130.6	481.8	924.2	689.1
204751_x_at	65.6	2222.8	171.1	122.4	570.1	90.6	349.7	326.8	193.1	212.8	31.9	71.2	330.5	57.9	81.5	84.4	157.4	191.2	346.2	344.5	690.7	127.3	303.8	537.8	305.2	1125.9	177.8	213.3	210.6	117.5	426.4	206.1	324.7	691.4	456.3	270	329.7	339.2	119.3	382.8	724.4	147.6	47	1147.7	191.6	349	1193.9	1139.3	2468
226817_at	118.6	12484.2	474.6	981.8	2480.3	304.5	1200.4	674.6	640.9	560.6	243.4	392.8	1433.7	434.6	530.8	264.7	619.2	525.4	1075.3	528.8	2758	451.6	861.9	1324.3	791	2183.4	587.8	732.4	655.9	518.6	925.3	992.5	765.3	1723.8	705.9	717.4	1413.2	2251.2	708.1	1435.1	1928.5	417.7	182.4	4302.7	901.4	842.2	3615.1	7471	10785.4
204750_s_at	29.4	786.5	3.7	21.4	28.5	15.8	20.2	30.1	20.8	33.8	8.7	27	41.1	37.6	16.3	13.9	17.4	32.4	58.7	16.1	55.5	25.4	34.9	48.2	13	164.8	78.1	16.9	12.6	54.8	4.6	121.2	34.4	44.2	138.8	20.2	13.4	15.5	17.2	62.5	85.1	40.2	6.7	1407.1	72.2	38.5	306.2	180	942.5
202525_at	73.7	1168.6	31.1	138.3	97	163.3	22.2	89	202.2	55.8	51.6	257.9	335.5	94.1	175.4	99.5	70	66.4	97.3	145.9	114.5	197.8	133.4	43.4	97.9	214.6	165.3	117.3	325.3	215.1	91.1	150.9	127.6	133.4	37.9	92.8	67.3	32.1	199	113.3	147.4	186.2	23.5	2097.9	39	221.1	260.3	100.7	627.2
1554592_a_at	107.1	12.5	13.7	83.3	178	109.6	46.3	38.2	126.3	53.9	29.9	105.9	164.4	66.9	49.4	109.4	43.9	7.1	59	14.2	6.8	100.8	35.6	45.7	78	35.1	28.6	7.6	53.9	58.4	63.2	77.9	62	109.1	10	30.7	125	65.9	65.2	113.9	152.6	22.1	20.1	86.9	63.3	150.3	96.3	250.7	116.1
1554593_s_at	80.9	231	3.9	138.6	139.6	10.6	17.6	107.9	101.4	101.3	7.2	58.6	168.1	7.7	32.1	7	85	34	6.8	16.5	77.3	134.1	129.3	117.3	28.9	45.5	77.3	42.5	13.2	94.6	100	144.2	16.2	99.4	8.5	79.5	102.5	99.9	165.3	148.5	211.2	13	121.9	154	15.7	141.5	182.6	198.9	312.8
236496_at	31.6	712.2	26.4	46.1	47.2	29.9	52.5	53	49.6	70.2	11.9	42.7	40.6	9.7	44.8	123.8	13.7	71.2	59.3	50.9	25.7	45.8	51.2	144.5	69.6	46.4	11.3	33.1	39.7	42.3	91.1	39.9	22.4	67.3	28.9	35.8	36.7	181.7	46.4	59.4	57.4	35	46.1	385.9	16.5	81.2	209.8	69.5	286.1
206023_at	15.9	1402.8	247.9	99.2	17.4	333	24.5	415.8	61.7	19.2	19	9.2	194.4	11.9	407.3	68.2	11.4	8.6	50.2	165.9	111.1	15.1	25.2	15.8	161.7	14.7	251.5	37.4	1120.3	127.5	9	167.1	13.6	722.8	186.9	24.5	12	22.7	229.4	363.4	13.1	14.3	24.9	233	13.6	14.3	440.6	322.3	936.8
202917_s_at	96	69542.7	13384	1944.2	6840.6	3620.9	1651.3	1951.5	1599.2	2514.7	732.3	2347.3	35976.5	2860.1	23955.7	1709.5	2804.8	1497.3	5291.4	2905.7	44650.9	762.5	10863.8	1840	1204.5	6802.1	1625.1	859.5	1604.4	5415.7	14693.3	4049.9	17360	29116.2	1062.5	29072.5	4706	13066.7	5072.2	4243.5	12848.8	795.7	430.7	60952.2	16594.3	5186.9	46185.6	71218.4	56136.4
214370_at	13.1	892	467.6	13.9	147.6	95.6	25.6	30.6	61.8	10.4	6.4	21.4	21.1	8.6	6.4	10.2	19.2	7.5	154.3	22.9	1253.8	10.9	94.4	3.9	7.4	83.8	12.1	5.6	14.1	189.8	276.9	19.4	501.5	554.1	6.4	701.8	119.4	184.3	27.5	34.2	138.3	10.4	8.2	1372.6	439.7	38.5	1878.8	2623.9	999.8
1564307_a_at	130.5	2572.4	105.3	75.6	28.5	199.1	122.1	262.7	115.2	175.5	113.8	183	543.2	26.5	346.4	34.7	76.8	128.1	69.5	22.2	111.2	98.4	140.2	177.1	104.6	128.4	114.3	148.8	16.4	140.3	128.1	223.9	72.1	137.8	86.3	165.6	118.4	171.7	99.5	167.9	11.3	138.6	104.1	825.6	197.4	158.6	689.4	814.6	819
220412_x_at	94.2	99.9	20.3	153.2	57.2	30.1	40.1	36.5	56	42.4	20.7	57.5	31.8	20.5	316.5	31.3	23.4	33.5	33.7	57.9	29.8	51.9	112.1	55.8	26.9	146.9	89.9	33.4	109.7	40	35	52.7	19.1	30.1	18.9	30.4	40.4	19.2	92.9	42.9	58.6	75.3	20.1	204.1	43.1	30.2	38.2	57.4	120.7
224055_x_at	138.1	439.3	59.2	36.7	133.6	44	31	121.7	33.7	46.6	103.2	215.3	194.4	6.8	407.8	289.2	23.8	59.9	19.3	64.3	95.3	33.1	209.1	85.4	25.9	114.3	82.9	179.2	101.8	24.7	81.3	171.9	48.3	33.7	27.8	51.6	16.9	22	37.2	83.9	32.9	44	21	222.6	27.4	329.3	30.5	98.3	212.6
224008_s_at	12.5	39.7	19.3	17.6	24.8	20.2	13.6	17.8	12	28.5	19.2	19	13.6	14.8	118	26.3	11.2	25.9	13.8	13.9	15.1	20.4	27	14.1	7.9	10.9	21.6	19.4	8.1	15.5	18.7	18.7	10.7	11.4	9.1	15.4	18.8	15.5	11	12.3	11.7	19.5	18.1	18.8	19.7	15.7	29.6	20.1	21.5
205363_at	14.3	2142.6	61.3	18.4	37.2	174	23.7	143.6	35.5	113.8	11.9	78.3	619.6	35.5	84.8	37	51.3	54.4	63.2	342.1	92.5	2514.5	62.1	122.5	81.4	225.3	79.4	144.8	45.5	22.3	148.2	97.3	83.1	132.7	158.2	39	56.5	33.4	29.3	105.8	157.4	33.4	49.1	440.6	8.6	3028	584.7	722.8	407.4
1557094_at	32.2	1566.7	12.1	9.4	134.7	57.1	49.1	23.3	141.5	124.5	32.8	17.8	308.5	22.5	151.3	17.2	5.4	41.2	127.4	68.6	17.2	4.2	42.4	74.5	7.2	85.8	79.9	98.3	58.2	88.8	22	116	10.3	57.7	10.9	62.7	68.2	95.4	58.3	40	64	81.6	19.5	173.6	102.3	166.9	82.4	340.7	232.9
226535_at	32.4	1115.6	15.4	43.9	31.8	40.8	18.9	23.5	28.5	80.3	22	10.6	246.1	42.4	116.2	8.3	16.8	133.7	7.8	64	99.8	36.6	20.2	55.8	58.5	176.8	98.2	16.6	361.9	19.5	329.2	21.2	16.5	88.4	58.3	17.8	14.8	35.6	104.6	112	62.8	41.9	10.5	83.5	20.7	313.2	539.2	528.7	440.7
225667_s_at	151.2	3509.3	168.6	1779.7	218.5	130.7	275.2	142.6	925.9	858.8	23	199.4	941.9	191.1	541.8	35.8	1781.2	803.3	308.5	280.5	241.7	4621.2	312.4	599.1	222.8	346.9	167.5	329.7	94.8	281	257.2	264	141.6	354.9	1129.1	150.8	495.2	288.3	209.1	241	219	217.9	27.6	1647.3	446.2	5572.9	977.6	2696.5	1692.3
205683_x_at	34.2	1570	130.3	565.8	242.6	146.1	2739.6	34.8	466.3	287	208.5	270	504.3	69.3	640.9	189.5	186.3	206.1	1375.5	85.2	58.6	152.7	271.3	1662.3	83.5	207.4	45.7	148.5	423.9	210.8	508.8	137.6	91.4	395.6	191.2	28	139.9	241.9	298.3	471.9	208.9	40.7	85.4	3307.9	465.4	655.2	819.4	77.6	314.9
200606_at	361.8	35574.6	133.6	5564.8	253.2	289.3	846.9	8721.6	489.7	1133.5	102.5	317.6	15505.6	1888.4	9186.9	6.6	2217	726.5	1325.4	190.6	2110.8	143.5	129.8	1287.7	10052.8	5143.2	322.3	12281.2	684.3	12564.2	1054.7	355	5632.8	401.1	474.8	208.8	8646.8	254.9	1957.9	252.2	315.3	226.1	176	19570.7	1124	1382.5	12946	11808.6	19979.1
241436_at	9.5	111.3	4.1	18	17.3	38.5	6	4.9	73.1	37.8	4.7	3.9	25.9	3.5	59.7	5.5	27.8	14.1	1.5	3.7	7.4	5.5	3	4.2	32.8	10.6	2	6.3	6.6	8.7	8.1	14	3.7	6.2	9.6	11.2	120.8	6.2	17.4	5.8	57.4	11.1	3.5	19	8.6	7.5	9.9	95.6	6.1
223816_at	21.9	522.4	165.6	183.4	42.8	19	100.6	29.2	18.2	22.1	21	16.5	353.1	31.6	144.8	21.6	21.3	15.8	112.8	17.9	202.8	18.6	14	46	24.5	49.4	11.8	33.9	41	24.7	29	48.7	28.9	270.7	17.6	29.7	23.5	212.6	22.2	174.1	171.8	35.1	14.6	67.5	23.1	17.9	50.7	76.9	50
233687_s_at	78.3	1312.7	58.6	47.9	57.5	29.9	41.8	32.4	142.9	50.7	74.5	66.1	131.4	83.7	62.4	124	27.5	34.5	51.7	69	143.2	92.5	106.5	53.4	28.7	42.6	48.2	42.2	61.1	75	30.4	46.6	40.6	97.2	33.8	37.3	55.6	40.5	80.8	42.9	34.2	53.6	32.7	1361.3	43.8	116.5	522.3	168.7	996.1
205759_s_at	195.7	1958.9	84.4	220.7	81.5	189.9	250.8	112.8	159.4	345.3	80.7	281.3	579.6	20.8	321.9	313.9	128.7	168.6	153.8	238.3	193.8	300	184.1	323.2	107.1	137.9	149.5	103.3	186.1	204.7	242.5	72.5	252.2	169.7	80	119.2	163.2	210.7	363.7	202.4	261.7	125	139.1	2737.6	161.8	257.8	656.2	401.5	828.4
211986_at	12961.2	21341.4	2315.1	4825.4	8845.7	12060.7	13607.3	2512.3	8400.7	6161.4	1579.2	2084.5	4432.2	407.9	2013.8	1931.7	3340.1	2954.1	5490.1	4984	4639.2	3732.7	5745.7	16317.9	1897.2	6715.1	3718.9	5541.5	2590.7	2382.7	6650.1	11774.7	8619	7387.7	5538.3	6529.1	738.7	11808.8	4779.2	18838.9	9420.2	10744.7	2465.9	11627.3	10160.7	6237.3	11572	3054.7	7048.4
220016_at	418.4	747.2	98.4	82.3	317.8	323.3	599.5	21.1	37.3	364.5	13.3	15.6	89.2	21.9	26.5	15.1	140.3	28.7	30.1	125.4	55.1	19.5	24	25	17.3	79	12	141.7	54.1	105.6	209.1	332.3	584.1	45.8	122.9	55.1	37.1	257.2	169.1	501.1	239.4	197.5	12	887.8	238.4	54.6	118	47.9	99.8
228058_at	81.3	2035.6	151.4	54.7	209.2	66.8	149	121	46.9	29.3	119.9	35	366.9	11.3	172.8	13.6	28	32.5	127.1	471	90.9	314.8	201.1	279.7	91	327.6	44.2	37.4	529.8	177.7	47.6	235.2	110.9	153.2	89.3	49.2	54.5	211	61.7	251.8	179.7	66.9	13.6	878.9	220.5	350.5	384	165.1	41
203726_s_at	27.2	1227.7	28.9	34.2	40.2	303.4	423.3	39.5	49.1	46.7	23	21.1	229.4	26.7	11.9	25.8	181.3	102.1	500.4	30.5	276.3	42.1	19.5	675.1	59.5	145.6	21.9	19.3	147.8	31.4	41.4	78.6	43.6	69.1	23	10.5	42.1	24.7	20.3	35.2	65.5	40.5	28.7	179.1	859.9	744	529.8	513.4	299
228440_at	7.5	207.4	10.7	68.6	19.2	13.4	15.3	31.1	6.5	8.6	7.9	74.7	124.4	72.5	18.4	48	53.2	39.5	52.7	14.4	61.9	7	72.5	12.8	78.4	13.4	220.1	9	47.5	8.7	199.9	41.7	1.5	6.2	33.6	30.1	8.7	38	5.1	7.9	15.8	26.1	16.2	97.8	14.7	3.8	32.8	211.6	191.5
223832_s_at	155.2	4897.8	202.2	476.7	364.2	438.6	354.7	317.8	420.1	282.7	199.2	364	903.1	59.4	665.7	132.1	326.5	248.3	216.2	383.1	190.7	520.1	377.1	361	261.1	458	314.2	148.5	280.3	386.6	183.4	444.4	394.1	306.3	296.6	495.6	256.6	391.7	371.7	509.2	422.7	299.3	406.4	1281.7	260.9	539.3	738.1	1463	1029.6
229907_at	79.5	100.6	109.8	144	215.1	80.4	45	41.2	249.3	74.9	90.4	31.9	167.7	34.7	165.7	92.1	135.9	197.8	200.2	127.4	129.6	159.1	23.3	95.1	55.8	150.8	34.6	52.3	78.1	105.4	36.6	16.2	74.6	137.1	188.8	117.1	154.7	134.8	73.7	183.1	287.1	17.2	33.5	64.9	150.8	340.6	176.6	396.1	217.8
205857_at	146.6	396.4	103.3	92.9	39.9	26.5	68	33.4	73.1	36.6	12.3	29	160.2	24.1	22.4	25	28.6	17.9	174.3	103	31.1	109.8	90.4	159.2	25.4	115.5	118.1	23.1	95.6	9.3	350.8	32.9	71.1	116.8	146.1	14.9	11.3	61.4	40.7	55	33.4	20.7	62.4	35	47.3	79.4	114.2	294	53.8
209885_at	119	1456.2	22.5	477.6	117.2	50.5	108.3	29	63	64.2	18.7	18.8	42.4	20.6	116.2	31.9	15.8	12.8	33.2	47.3	58.8	17.1	70	90.9	29.4	16.3	38.7	825.1	198.4	28.1	616.3	30	83.6	14.3	13.4	30.6	11.3	21.5	781.8	43.1	36.1	284.8	64.6	1804	58.9	38.5	183.1	63.7	318.9
235746_s_at	23.4	354.9	7.8	35.5	63.6	22.7	19.4	11	153.1	59.5	16.1	13.1	43.7	13.7	43.6	40.5	8	17.9	111.4	433.4	85.7	16.4	12.5	196.1	24.8	19	87.6	27.2	16.9	16.8	33.6	83.1	11.2	20.9	44.7	23.3	85.7	35.7	76.2	205.6	82.2	9.6	14.4	21.3	14.2	22	31.3	184.7	150.3
210194_at	9.7	259.9	50.8	7	77.1	7.5	14.6	94.6	17.6	12.2	58.7	2.9	9.2	33.1	10	43	10.7	8.5	32.7	117	6.5	69	10.4	15.1	14.3	40.1	7	32.1	2.6	6.4	8.9	81.3	80.3	8.6	31.7	24.5	8.2	9.2	47.1	5.2	78.2	8.7	11.4	97.4	31.4	48.6	74.8	31	158.4
1552532_a_at	20.5	1630.1	40	7.6	21.4	22.4	81	114.2	160.7	194.2	98.3	87.9	221.3	6.4	105.3	11.5	144.8	144.4	125.1	28.1	32.8	22.4	16.5	44	20.1	82.6	10	39.4	135.3	148.1	52.3	501.4	129.6	785.1	61	20.2	201.4	20.2	20.3	231	969.5	456.1	287.4	194.6	123.7	31.2	265.7	185.1	481.9
238741_at	211.4	615.8	175.4	97.2	446.5	164.9	187.5	205.3	259.2	244.5	25.7	77.1	273.8	171	117.2	186.6	212.9	222.9	145.7	141.8	163	517.3	121.2	350.1	71.3	71.8	178.6	181	176.5	81	317.2	223.9	242.3	384	269.6	171.5	104.1	233.5	64.7	411.1	375.8	85.6	97.1	1205	76.7	234	434.4	73.1	539.7
238460_at	14.3	347.3	4.1	14.4	15.3	25.8	13.4	7.6	25.1	29.9	13.3	31.9	85.2	10.6	80.6	51.7	5.4	20.2	17.5	5.5	10.4	21.9	48.2	20.5	12.7	8.8	54.2	16.1	13.6	35.7	4.6	21.2	91.2	15.6	8.5	14.5	62	17.6	11.4	14.2	7.3	26.1	39.7	622.7	111.8	5.4	24.9	73.2	311.4
241931_at	22.8	257.7	88.5	83.7	13.1	63.6	59.7	26.1	81.2	61.6	69.6	93.3	71	15.5	19.4	63.2	61.2	102.1	63.1	48.8	78.3	64.9	135.4	231.3	51.2	24.9	73.8	157.1	93.8	49.9	81	87.4	64	67.3	79.1	22.5	56.2	66.2	26	127.2	146.2	70.9	64.7	216.4	108.8	176.1	144	38.4	41.2
1554062_at	249.5	2626.2	70.5	234.4	581.1	189.8	23.2	239.5	177.5	393.3	157.4	150.6	350.2	290.2	248.7	208.8	117.5	170.9	58.5	222.3	137.4	135.6	56.6	382.8	167.8	250.2	90.5	49.5	1194.1	243.6	258.8	330.7	131.3	318	47.2	286.4	405.1	333.7	266.6	788.5	274.2	376	323.3	469.6	363.4	22	679.3	1452.8	1390.5
201015_s_at	394.9	11689.6	543.2	1567.4	33.4	179.2	1010.9	417.1	592.6	269.4	373	741.3	2104.7	121.2	1270.6	185.6	24.6	37.3	896.7	6307.8	991.2	682	697.9	1599.8	339	3071.6	353.4	1035.2	506.3	1195.1	881.9	1493.7	344	655.3	468.9	635.1	57	66	709.6	1323.1	263	498.9	196.8	18473.5	405	1146.9	2028.9	450.9	4168.8
1554179_s_at	602.1	11737.9	539.3	583.4	558.5	635.2	651.8	575.6	737.5	637.4	365.8	497.1	1123	345.9	1352.9	413.3	212.2	238.3	553.2	534.8	564.6	589.6	451.5	803	540.4	770.9	618.2	568.7	432.8	673.9	356.6	1021.3	477.1	538.7	668.9	653.3	406	456.1	1089.4	851.6	543	596.3	242.1	12339.2	932.5	806.1	2590.9	2504.4	5165.7
214598_at	74.9	794.5	81.4	120.6	92.3	22.6	21.7	8.6	21.8	93.4	7.2	6.2	92.7	25.9	24.2	6.2	77.3	96.9	46.7	16.1	116.9	105.8	38.5	164.5	110.8	74.7	27.2	70.4	51.3	124.5	23.6	76.8	75.9	97.5	81.7	55.4	114.5	24.6	37.7	21.9	190.2	9.7	29.7	188.9	91.3	91.1	34.3	22.2	25.7
1558281_a_at	8.9	360.5	45.3	9.5	182.2	25.4	28.2	57.2	102.2	25.4	19.7	35	25.5	4.6	50	40.4	78.6	30.9	17.7	13.9	24.3	30.2	29.2	34.6	45.3	19.5	9.5	17.4	13.7	39.1	14.4	61.9	126.5	5.9	16.4	12.1	20	35.3	50	21.9	27.1	91.8	112.9	53.3	45.6	32.4	219.5	61.8	157.2
203535_at	33	57663.5	4023.9	1658.7	2669.9	873.8	784.7	722.9	1000.9	976.1	611.4	1380.5	7684.7	192.1	9285	1324.4	1437.5	782.6	1442.3	1216.1	22318.7	175	2763.2	1900	841.2	3708.7	661.4	909.8	798.5	2011.4	3716.8	2137.3	4791	6587	582.8	11797.4	297	3142.5	3511.7	3248	5682.3	299.1	119.6	46730.2	2831.9	1030.2	21584.2	7815.9	37786.1
1570402_at	378.9	711.7	206.3	312.5	152.8	131.6	187.8	137.1	351.1	414.9	231.3	269.7	304.8	32.9	199.1	81.4	206.4	256.5	181.1	438.8	184.2	272.6	245.3	266.2	204.4	474.5	283.4	332.5	221.2	458	190.5	402.5	346.2	319.1	169.5	254.3	164	204.5	493.6	373	436	188.7	101.5	1331	266.6	211.8	235.5	67.2	291.9
239853_at	116.2	809.8	32.2	169.6	148.6	137.7	101.4	46	36.1	63.4	97.3	189.9	360.3	43.3	281.3	24.3	52.9	33.7	37.8	60.7	26.3	59.1	31.9	70.4	81.2	44.6	27.9	53.3	64.9	59.5	42.5	76.4	174.5	113.5	29.1	130.1	56.4	40.2	518.9	200.1	69.7	81.7	62.4	728.8	38.7	39.9	81	98.3	330.6
1554648_a_at	37.9	900.4	56.8	74.2	203.1	89	134.2	101.6	152.3	195.2	140	24.7	190.7	86.3	278.6	42.6	96	187	153.8	24.2	138.5	172.4	133.4	41.8	30.1	63.4	82.6	31.1	242.2	119.7	37.6	76.8	93.9	124.3	98.4	33.2	101.9	58	215.5	72.5	63.6	103.1	32.8	1235.5	223.5	303.5	206.4	291.9	652
204755_x_at	22.3	599.2	114.5	31.7	146.6	93.3	228.7	25.4	22.3	254.7	90.6	183.4	221.3	149.3	96.6	140.2	218.9	168.9	203.8	180.5	21.4	267.1	28.1	595.3	41.6	153.7	364.5	104.6	119.6	29.1	118.4	38.3	33.6	48	15.3	23.8	275.5	142.8	96.4	118.3	133.5	27	122.8	59.1	17.9	31.4	309.4	47	93.8
204753_s_at	34.8	577	24	24.8	30.8	25.8	151	68.1	39	320.6	75.1	28	127.7	18.6	31.8	29.7	112.3	138.4	188.8	187.1	24.3	246.5	30.1	612.1	54.8	106.2	358	241.5	19.4	35.5	33	47.8	13.2	50.4	23.2	214.4	84.8	17.5	30.6	154.3	272.1	39.6	8.3	49.9	26	54.8	244.1	31.3	350.1
204754_at	59	523.3	15	267.9	88.3	99	205.6	45.9	38.6	161.8	92.8	101.8	114.2	11.9	26.3	18.3	84.5	57.6	118.3	112.4	14.2	105.2	21.5	452.4	16.9	103.9	391.1	21.6	17.7	65.3	68.5	46.6	18.2	26.9	78.7	34.9	34.6	35.8	48.4	146.6	139.5	23.1	26.5	125.4	25	104.6	107.5	186.5	189.8
209212_s_at	827.2	6075.2	284.2	184.9	140.2	412.1	2626.5	363.3	1281.3	463.5	148.1	521.5	1506.8	219.7	1235.9	469.4	424.3	276.1	326.5	1506.1	285.2	1377.5	151.5	543.7	376.3	2173.7	238.7	261.1	226.8	282.7	706.9	431.1	174.8	500.8	404.4	103.3	169.5	272.3	346.3	1630.7	461.5	183.1	141.1	1491.8	1732.6	1267.6	1984.6	610.1	1489.3
209211_at	931.7	5339	123.2	85.5	70.9	219.8	2692	240.6	654.1	308.9	450.4	526.5	2694.7	681.1	1009.7	458	703.5	515.1	106.8	2038.1	162	763.6	84.9	100.7	374.4	2207.2	155.8	229.5	223.4	388.7	636.2	295.5	83.1	346.8	702.8	38.7	263.6	142.5	113.6	676.4	155.4	101.6	97.4	251.4	2318.5	810.9	865.5	769.6	1567.5
220289_s_at	23	368.3	12.3	34.2	31.6	17.4	13.6	19.1	32.9	64.2	24.4	62.4	231.4	9	196.2	69.9	34.8	27.9	37.8	25.3	24.5	28.3	13.6	108.6	10.2	125.4	14.8	16.6	16.4	31.2	16.2	15.8	18.2	20.5	7.2	12.6	20.8	30.5	23.3	12.7	20.6	18.4	96.7	255.5	29.9	32.4	111.2	16.3	119.1
222223_s_at	177.8	2472.6	116.4	88	213.4	295.9	245.2	88.2	312.1	160.5	199.7	180.3	468	99.6	376.2	213.3	136.4	215.9	150.1	161.8	160.2	239.3	179	250.4	331.8	223.7	148.7	103.1	281.9	133.9	202.4	384.3	179.8	229.1	88.4	143.2	317.3	290.3	149.3	251.4	231.1	256.8	109.9	1535.2	226.3	330.3	692.2	1634	1058.9
206539_s_at	109.9	2266.5	95.1	111.4	264.4	83.6	110.5	126.4	240.3	34.9	68.6	135.4	333.5	168.7	245.2	98.2	112.1	134.9	209.3	97.6	160.1	172.2	157.9	676.1	126.6	91.5	35.2	89.2	93.6	171.7	114.3	171	94.3	97	48.1	121.3	457.6	146.5	88.9	160.6	197.9	260.5	95.4	228.4	126.5	217	181.5	463.5	183.1
1569144_a_at	220.3	1737.4	262.5	291.1	217.2	128.7	273.5	284.1	305.1	308.8	125.9	140	242.4	178.2	207.7	194.2	159.5	177.1	54.3	251.8	158.9	215.2	117.6	274.4	428.1	157.1	239.2	146	63.4	91.8	253	376.2	196.9	23.5	133.5	284.7	102.8	124.1	165.4	228.5	60.1	337.2	153.1	2987.9	275.4	215.4	554.8	430.2	802.5
204059_s_at	2366.1	5352.7	1132.5	1066.6	2861	359.1	1161.3	833.2	1256.2	280.3	131.8	361.2	908.5	291.8	414.8	259.5	405.6	199	753.6	322.3	2076.8	133.4	1293.8	987.4	1309.1	3769	509.9	429.8	1471.2	923.2	2951.6	4461.3	4192.2	1936.1	1627.5	1437.3	1684.9	2198.3	2789.8	2574.1	2283.6	144.7	142.8	764.1	801.1	281.3	2317.7	1370.9	1239.2
204058_at	1805.5	2822.3	509.4	353.4	645.9	139.3	494.8	310.8	244.5	127.7	16.8	82.7	505.6	104	166.2	43.3	170.9	96.1	279.4	130.9	788.6	39	441	390.7	486.2	2430	185.2	66.3	1031.6	454.2	1258.5	1501.3	2162.9	636.4	727.2	630.3	762.1	160.9	748.4	567.1	841.2	66.9	7.6	274.8	345.2	79.4	570.5	558.8	629
213929_at	93	2349.3	114.5	151.6	325.9	570.4	194.2	196.9	232.8	275.7	241.6	141.3	1266.7	556.8	344.6	100.5	209.4	224.7	130.2	266.3	102	439.1	73.4	333.4	152	220.7	246.2	139.5	198.5	167.3	177	257	164	286.1	75.3	156.5	265	312	280.1	365.3	219.4	92.3	77.1	153.1	300	685	555.1	537.9	555.6
210834_s_at	20.3	281	132.2	151.2	13.2	42.4	113.3	131.9	148.2	21.1	66.9	133.6	50.7	80	18.6	80.4	19.5	69.5	8.8	34	134.7	106.1	68.2	38.2	96.5	53.9	13.1	57.1	77.3	13.4	13.5	86.9	56.4	91.8	32.8	17.1	61.7	79.3	18.1	96.4	167	14.4	39.5	31.6	45.8	97.1	38.8	47.1	161.6
210375_at	44.1	848.2	262.1	102.4	235.6	6.6	31.4	99.3	23.3	125.6	52.3	60.4	166.1	35.1	98.1	24.6	55.3	95.9	152.7	27.7	344.5	83.5	59.8	131.3	44	74.7	83.9	48.3	99.4	45.5	76.2	133.4	58.1	82.7	40.6	55.8	135.9	140.3	83	68.1	72.6	56	12.7	57.8	18.7	290.6	270.9	282.2	150.5
210833_at	92.4	169.4	47.3	6.7	12.1	19.7	4.5	9.4	46.5	57.3	10.3	46.3	42.4	4.8	59.4	5	11.4	10.8	50.7	40.7	115.4	1.3	24.3	57	5.5	8.4	46.2	4.8	27.1	10.6	48.3	20.7	7.4	7	15.1	24.9	13.5	51.2	33.3	2.7	16.7	14.8	62.8	54.4	9.6	55.4	94.8	54.4	64.7
213933_at	50.3	3130.8	736.9	229	567.6	56.4	264	275.5	119.3	183.8	125.6	95.8	466.7	183.1	362.4	16.2	111.8	7.8	443.6	212.8	1519.5	318.8	183.9	319.7	457.1	349.6	141.7	222.4	229.3	279.7	111.1	303.9	154.6	442.1	134.4	140.3	297.3	261.4	218	126.2	193.7	208.2	26.7	500	235.9	839.6	842.7	1091.7	697.5
214382_at	13.3	939.9	18.9	23.8	23.7	399.6	28.4	24.6	18.9	34.2	105.6	90.4	167	18.6	192.4	43.1	85.9	86.3	43.8	105.6	16.4	24.5	27.2	58.3	15.5	9.7	42	47.2	26.5	57.4	8.2	111.7	22.2	84.9	12.3	40.2	114	52.3	149.1	23.1	271.5	25	17.9	525.9	38.7	45.7	102.8	339.3	163.9
235373_at	17.9	17.7	4.7	7.7	74.3	13.2	18.7	16.9	28.6	13.3	47.9	70.6	11.7	11	8.1	7	10.3	15.8	9.9	7.8	12.7	13.6	6.8	6.9	10	5.9	14.6	7	16.2	6.6	8.1	12.4	11.6	9	10.8	11.7	71.3	29.8	28.4	9.6	46.5	9.9	17.5	15.3	13.9	7.5	16.6	8.9	13.2
235247_at	150.4	633.8	149.2	19.6	10.8	151.8	33.8	213.7	22	41.8	38.7	25.9	185.4	23.4	70.3	47.3	134.1	132.8	78.3	26.6	122.8	218	92	86.6	102.1	62	59.5	36	26	64.2	24.4	236.1	128	68.9	22.5	20.4	28	109.7	111.6	95.6	105.9	109.4	15.5	56.8	78.7	227.1	198.7	228.5	263.3
1553454_at	140.1	2830.3	80.7	116.1	38.4	26	137.6	67.6	30.8	178.7	84.6	128	77.1	114.8	13.8	7.8	11.4	24.9	94.2	67.7	157.7	160.8	16.1	137	25.9	82.6	64	177.5	76.3	72.7	163.3	105.4	105.9	70.4	40.6	30.1	127.8	45.4	63	204.7	208.7	94.3	8.2	493	36.9	171.5	568.5	374.8	1227.9
234331_s_at	101.3	1410.3	106.4	909.3	102.2	114.8	130.9	71.8	478	427.7	38.8	96.4	275.7	78.6	133.1	48.1	516.4	281.1	89.3	150.3	145.7	1735.9	130.5	223.5	83.3	71.3	110.6	105.1	33.4	80.8	177.8	80.6	43.4	143.9	387.6	128.5	105.8	131.1	119.3	95	183.7	152.9	67.5	145.8	265.3	1704.3	537.7	383.6	469.4
217014_s_at	203.6	2361.2	176.6	301.2	244.6	723.3	820.4	518.5	427.6	553.9	61.7	307.5	270.5	164.6	495.4	155.1	284	414.2	175.7	260.5	170.2	393.3	364.7	320.3	352.2	435.4	6170.7	261.3	3172.3	181.3	964.3	415.2	103.3	1852.2	111.8	1538.2	32.9	224	336.4	341.5	414.4	523.2	400.7	445	507.3	192.1	899.5	534.1	781
209309_at	257.3	6209.3	189.1	126.6	110.4	1944	1763.1	293.9	160.6	358.9	52.3	123.8	777.1	70.5	867.2	131.8	214.5	210.6	130.3	54.7	110.2	113.9	619.1	91.8	578.3	857.2	15861.2	274	7481.7	84	2402.4	190.1	131.6	4286.1	288.3	4154.7	75.5	622	236.9	223.3	689.2	1182.8	677.6	811.6	313.9	85.4	1681.2	1246	2057.6
1552502_s_at	122.6	592.8	156.1	119.5	69.8	209.8	158.5	98.4	86.6	122.7	15.5	73.5	161.3	85.2	18.9	111.5	137.2	142.9	188	138.1	258.4	231.6	126.6	174.4	16.7	151.5	137.1	70.3	239.4	99.7	127.6	270.1	97.4	81.6	138.9	205.6	39.9	118.9	38.7	218.9	221.9	97.7	50.5	190.3	80.7	146.3	279.1	281.2	288.6
1554895_a_at	15.7	45	8.2	17.1	19.5	24	24.1	22.7	27.8	17	20.2	24.6	9.2	15.9	8.4	22.5	12	14.6	10.4	13.7	11.1	20.1	11.8	19	12.9	14.3	10.5	10	8.8	21	13.3	18.5	18.4	11	13.6	25.4	8.7	11.1	21.6	17.7	11.3	17.6	15.3	32.6	36.4	24	23.1	19.3	17.2
1554897_s_at	45.3	663.2	36.5	50.8	53.8	199.8	22.8	47.3	59.4	163.5	10.3	35	45.3	12.1	33.7	15.7	34.2	18.6	29	23.3	67.7	33.7	121.6	52.1	45.3	37.4	136.4	27.1	88.2	37.2	37.9	55.4	13.6	17.4	17.6	25.2	18.9	16	28.2	44.6	128	85	146.3	41.9	20.2	96.9	342.2	39.9	204.9
226803_at	115.2	1333.6	193	166.5	233.2	133.4	236.7	96.7	331.7	157.1	104.2	157.7	670.2	145.3	315	180.4	120.6	271.6	176.8	120.9	303.9	53.5	182.8	380.7	110.1	146	180.1	115.9	244.5	224	177.7	258.1	216.6	245.3	188.8	591.3	214.3	316.5	679.7	148.3	289.7	168.9	26.1	342.7	197.7	216.4	372.8	633.8	711.7
219930_at	252.5	294.5	47.9	37.4	61.7	86.8	26.9	39.9	48.6	65.4	9.2	67.3	11	42.4	20.7	9.6	21.6	38	34.7	18.1	53.5	8.1	10	30.6	54.4	11.1	23.9	87.9	22.2	41.6	9	114.9	77.6	243.6	9.1	169.4	5.9	61.6	22.2	79.8	19.6	56.5	8.5	204.9	24.8	76.6	46.9	44.2	25.7
230986_at	87.4	485.3	9.2	24.7	53.4	292.5	208.7	21.4	14.3	26.7	8.2	12	153.8	91.6	32.4	14.3	10.6	53.8	73.6	17.8	82.8	60.7	10.2	236	57.6	55.5	8.8	12.6	34.9	12.5	10.6	7	6.8	100.5	48.1	96.4	88.4	74.6	7.9	16.9	43.6	21.7	21.3	12	108.3	86.3	91.6	84	50.2
206515_at	108.3	282.1	154.1	90	118.8	120.8	65.3	63	73.1	14.7	43.7	153.4	122.8	160.6	79.8	11.8	7.8	34.4	87	58.2	813.1	67.9	63.9	85.7	80.6	85.1	51.3	70.1	108	169.2	118.7	78.6	98.4	305.8	40.6	169.4	65.5	196.7	192.4	90.6	150.8	9.2	3.2	188.1	66.3	169.1	246.1	221.2	188.8
206514_s_at	21.3	25.7	15.4	14.9	24.9	18.6	18.7	21.2	17.2	20.5	18.2	15.9	27.2	13.3	20.2	14.6	12.4	54.3	125.6	14.1	36.1	27.2	21.1	17.5	20.6	23.5	29.1	16.9	30.4	31.2	28.8	25.5	12.7	24.7	14.5	24.2	51.7	23.1	25.3	14.4	13.8	35.8	13.6	54.4	32.1	25.4	22.1	85.5	23.7
227717_at	108.9	1986.8	94.3	574.4	231.1	84.7	266.1	294.6	47.8	280.5	31.9	196.8	558.1	27	225.8	77.8	88.7	171.9	339.1	150.9	212	94.4	142	419.5	139.8	214.6	1305.3	460.9	292.2	39.1	297.7	137.6	193.2	316	211.4	1223.6	126.6	106.2	297.9	286.2	355.5	181.4	144.4	398.8	703.1	390.6	623.6	537.3	652
215395_x_at	152	1515.9	63.7	112	130.4	105.8	34.7	32.9	256.6	136	33.6	34.9	325.4	214.4	286	298.9	119.1	156.2	28.2	92.6	83.6	288.5	27	51.1	34.7	16.5	16.9	223.1	147.1	128.1	90.3	89.7	99.6	163.1	58.1	39.9	73.6	97.6	44.5	28.1	86.1	143.6	13.7	2035.3	1545	365.2	437.1	719.1	534.4
208502_s_at	8.7	600.5	398.8	8.6	7.1	20.4	6.9	6.8	16.1	9.4	15.3	12	9	5.1	5.3	23	11.7	13.3	5.5	8.3	11.3	11.8	7.2	11.4	5.5	3.8	7.1	14.1	11.4	11.1	15.7	15.3	5.5	12.8	11.3	10.9	14.8	14.7	26.2	15.8	14	9.6	9.6	1014.2	6.6	6.2	14.7	14.3	180.4
209872_s_at	157.3	857.4	126	123.3	190	147.7	170.7	192.7	224	157.6	35.3	21.1	124.6	31.2	122.1	164	91.8	71.7	129.2	199	192.5	273	507.8	201.7	208.8	424.3	182.2	257.4	197.2	181.3	196.5	305	177.8	219.8	181.6	264.1	243.4	126.7	248.1	169.3	283.6	215.5	29.6	1784.6	180	224.5	420.7	122.8	426.7
209873_s_at	309.5	3260.9	339.7	351.9	149.9	276.4	200.3	209.8	483.5	240.5	189.6	192.2	717.2	108.5	827.9	128.4	402.9	225	409	391.8	252.6	371.4	1362	470.1	318.2	1220.5	307.7	768.5	389.8	683.9	334.1	325.5	236.6	455.5	353.6	561.2	256.7	179.6	303.2	309.7	191	331.4	332.5	6423.8	430	568.7	965.3	371.5	1136.5
229396_at	690	2494.8	247.9	297.9	194.3	653.4	396.2	411.8	381.9	593.2	305	532.6	958.6	236.6	937.3	192.1	320.8	191.2	500.7	273.7	397.3	486	378.9	1189.9	501	278	495.9	221.2	297.8	801.4	336	763.6	221.2	412.3	307.3	517.2	300.9	97.7	676.4	745.4	748.8	928.4	560.9	3990	605.2	586.4	1394.1	1684.6	1230.9
206604_at	17.9	168.5	11.7	14.8	15.5	12.4	13.8	13.6	15	16	10.1	32.9	38.9	6	12	16.2	11.9	82.8	10.9	10.9	12.4	18.8	12	19.8	14.4	52.8	12.6	13	13.2	11.1	12.2	13.1	41.5	11	6.8	14	9.8	13	15.4	42.3	12.3	15.1	16.2	304.5	15	15.9	18.1	110.8	16.7
211607_x_at	27.4	39	31.8	55.4	49.2	25.8	31.6	25.6	28.3	32.2	17.1	23.7	52.7	27.6	20.2	18.3	28.2	19.2	29	394.2	30.6	65.5	24.5	36.6	18.7	32.6	19.1	29.1	24.8	31.4	27.1	52.3	21.9	32.1	17.6	46.1	43.8	33.1	39	49.4	46.3	25.6	15.3	83.5	26.3	67.9	55.1	32.8	38.3
201984_s_at	487.5	1578.8	104.1	402.9	408.2	41.9	350.8	225.6	494.4	381.1	64.7	134.9	532.8	562.5	284.6	99.7	196.4	75.5	290.1	2813.6	466.1	396.4	309.9	945.5	247.9	600.7	213.1	424.7	387.7	398.7	1003	567.4	103.9	256.4	599	62.7	368.3	446.4	307.8	214.3	482.3	130.2	116.8	657.6	220.2	988.7	500.7	671.6	549.9
233044_at	63	500.4	44.5	113.2	81.5	162.7	137.2	55.6	49.8	59.8	15.6	23.7	214.2	38	28.8	26.4	61.5	50.8	63.5	893.9	130.9	88.1	57.8	438.8	54.9	50.9	29.7	45.2	56.8	42.1	257.6	266.3	57.7	40.3	45.3	44.9	38.8	66.9	74	176.6	59.2	59.3	21.3	483.8	67.4	737.8	242.2	53.9	60.3
224999_at	348.5	3933	214.8	532.7	404	212.1	513.1	392.5	606.4	372.5	63.7	198.8	959.5	303	384.3	303.6	147	375	471.7	7549.1	641.2	604.1	263.4	1008.9	366.8	813.9	239.4	342.3	630.2	409.3	806.3	518.3	222.4	348.8	447.2	296.9	382.6	312.9	448.9	543.1	528.6	501.9	176.4	787.5	313.9	1636.4	1299.4	727.9	685.1
201983_s_at	219.1	3671.5	110.9	332.7	44.3	336.4	517.6	266.1	541.8	193.6	22	67.6	358.4	200.6	265.8	30.3	86.1	85.1	469.7	5155.1	466.1	210.1	129.4	435.6	242.8	638.5	168	200.5	448.6	238	735.8	339.2	62	198.2	247.9	101.4	42.9	61.9	117.3	193.7	149.1	212.8	39.5	639.8	100	825.5	1100	356.7	621.3
232925_at	49.7	225.7	28.3	22	57.4	37.1	15.7	38.4	55.8	30.7	25.4	32.1	36	71.8	66.8	26.4	35.2	33.5	48.1	345	24	15.5	10.6	29.1	8.6	11.1	89.5	21.1	31.8	11	64.2	16	15.3	24.4	14.5	31.8	28.3	39.7	17	24.8	29.2	16.9	62.4	40.2	132.1	27.2	41.9	244.3	70.7
232541_at	38.5	1640.6	57	143.5	166.3	74.8	30.6	63.8	258.4	74.7	31.8	91.8	331.1	2.4	182.9	39.7	133.1	65.5	112.8	1798.4	160.1	107.8	18.6	541.3	64.4	109.4	52.3	102.1	97.8	120.1	579.3	142.6	5.9	105.8	54.6	56.1	14.9	143.4	79.7	85.2	138.3	49	65.2	78.1	22.5	487.7	368.8	168.2	297.6
204733_at	260.8	4445.9	205.3	264.4	504.1	329	331.6	194.3	185.6	393.3	155.5	167.7	365.8	257.5	211.2	169.2	285.8	282.8	107.5	194	309.9	352.1	263.9	599.6	328.8	308.1	218.8	192.3	254.3	336.9	441.4	368.3	254.8	269.3	206.2	236.8	332.5	264.9	393.2	747.9	417.7	353.9	108.2	6250	440.4	552	1084.1	1940.2	2374
228567_at	705.7	3494.7	803.5	783.8	493.8	476.2	913.9	558.7	423.2	246.9	670.3	454.2	1355.9	574.5	1256.9	598.7	379.5	303.5	588.7	652.4	374.9	1233.9	306.5	832.6	512.8	804	188.2	591.9	546.5	515.6	723.9	844.3	445.4	776.7	427.4	459.1	597	437.2	561.2	871.8	749.5	538.9	453.3	600.6	584.7	1169.7	1004.8	1052.6	1596.6
218657_at	17.9	913	40	190.1	26.4	48.9	17.9	190.1	170.5	23.7	31.8	21.8	205.2	12.6	188.1	132.3	16.1	38	15.7	62.3	55.5	1537.4	43.1	51.4	145.1	38.7	13.1	31.9	21.3	30.6	34.9	80.4	25.6	42.2	263	27.1	23.5	22.1	21.1	43.5	30.6	44.7	14.7	80.8	30.1	1796.4	52.1	73.5	220.6
213421_x_at	645.5	2750.8	242.8	336.1	443.6	266.4	400.9	372.5	372.3	363.3	186.9	330.9	552.8	110.6	411.5	222.2	271.3	284.1	242.5	476.1	380.4	432.1	267.8	511.4	248.3	432.4	289.9	166.6	286.2	310.5	390.1	468.5	370.4	226.9	166.1	412.3	331.5	358.1	434.8	569	364.5	385.7	198.7	5014.5	1803.2	437.5	954.9	778.6	1641.8
207463_x_at	418.6	2530.7	179.3	280.8	363.8	236.8	317.4	201.6	282.3	289.6	183.4	142.4	243.5	143.6	391.5	140.2	157.7	194.2	181.4	306.8	202.1	324.3	296.3	377.5	145.3	288.4	214.8	164.8	192.1	182.1	71.6	329.6	178.3	275.5	86.3	351.5	164.2	158.8	333.3	300.5	230.8	173.7	160.4	4008.4	1277.5	287.8	593.9	800.1	1237.8
226682_at	409.8	5912.9	860.4	1108.7	945.7	526.7	1162.1	721.6	670	983.8	437.4	372.3	1523.3	364	569	120.7	721.3	628.1	2339.5	2546.4	954.1	578.6	586.4	3039.3	788	1082.7	1179.2	654.9	1082.1	807.6	1564.2	695.4	553.5	1132.8	380	730.8	723	431.3	746.8	539.4	916.3	582.9	349.8	246.9	892.3	731.3	2226.8	1041.7	1098.8
241990_at	28.4	1252.4	71.3	96.9	42.7	44.6	74.1	70	213	307.7	186.3	147.2	71.8	66.5	389.6	174.4	49.6	52.6	32.6	215	78.5	114.2	226.7	46.6	235.8	43.2	262.8	33.4	47.5	49.1	192.9	274.6	36.6	59.2	159.3	34.7	53.1	145.7	42.1	172	36.3	142.9	114.9	479.3	336.2	249.5	179.8	248	320
207693_at	54.8	131.6	48.2	58.5	95.5	39.2	48.4	70.5	52.4	52.6	27.7	48.8	59.6	25.4	29.6	39.1	62.7	50.4	32.6	59.7	117.9	71	32.6	58.1	221.5	37.8	34.2	91.3	54.6	149.8	42.2	76.8	25.9	77.4	31.5	27.3	75.6	76.2	69.6	65.6	60.1	41.4	21	55.7	67	79.4	360.6	334.9	79.3
220124_at	138.9	413.4	116.2	30.1	103.6	58.7	20.5	46.2	6.3	169.1	114.8	117.2	240.6	437.5	155.4	211.8	4.1	28.9	51.7	26.3	121.5	123.3	86.5	15.5	111.1	231.6	6.3	67.4	106.4	136	88.6	267.6	26.8	189.4	76.8	65.1	116.6	175.6	123.5	212.4	122	16	64.3	24.5	14.1	77.4	192.7	546.4	285.9
211215_x_at	270.4	772.6	63.3	158.2	92	60.9	147.7	66.6	294.6	199.7	43.5	84.5	243.5	101.6	87.4	40.7	71.9	88.8	146.4	76	176.3	133.4	263.6	75.1	137	186.3	45	47	187	154.7	103.3	118.9	116.2	120.8	107.6	54.2	71.4	66.6	180.5	161	118.2	68.5	64.7	120.9	79.8	93.5	676.5	110.7	342.3
203700_s_at	337.9	2919.3	332.4	373.9	618.7	434.3	693.1	525	562.6	261.9	130.5	413.2	725.3	107.8	322.9	123.2	301.2	389.6	282.2	391.1	1063	507.2	1055.1	584.5	368.7	673.1	358.5	609.5	714.6	380.9	1370.1	1054.9	333.7	511.6	356	257.2	404.6	575.6	473.4	289.9	342.2	549.9	142	1201	775.6	682.2	2265	1199.2	1043.2
231240_at	306.3	3248.6	246.7	230.6	389.6	368.6	455.2	410.9	310.6	474.2	90.3	289.5	434.8	298	291	202.8	280.9	196	207.3	262.4	626.8	363.3	773.5	381.5	274.9	289.6	338.4	356.8	472.4	214	906	770.2	145.4	304.5	323.2	320.4	302.4	332.4	240.2	327.4	187.5	252	206.9	806.9	937.5	521.2	3036	366.1	1379.2
203699_s_at	68.5	1954.4	128.3	22.1	123.6	188.3	172.3	56.6	109.7	83	55.8	35	176.7	18.8	128	99.2	21.6	109.7	23.3	28.3	485.3	40.1	514.9	36.5	87.9	149.4	111	31.4	159	109.7	410.4	516.7	70.2	32.4	65.9	23	10.4	116.5	32.2	77.1	64	18.8	108.2	351.5	369.6	188.8	1328.9	95	687.8
236058_at	14.7	156.7	28.7	13.5	15.7	23.8	17.4	19.6	19.7	20.6	41.2	12	13.8	98.3	21.1	24.1	24.1	9.8	13.8	32.9	10.6	45.3	9.7	43.7	27.8	14.7	10.1	9.3	43.7	12.5	10.6	23.9	23.9	13.2	9.4	9.8	11	11.6	15.6	33.1	15.6	18.3	19	31.3	30.1	25	68.1	17.8	17.8
244780_at	29.4	90.6	57	11.3	14.4	17.2	5.6	25.4	92.9	92.8	7.6	80.4	26.8	20.1	170.3	3.7	9.9	13.8	59.8	20.2	41.5	47.3	77.7	399.7	94.2	37.1	67	42.9	10.6	62.1	49.8	85.8	85.1	66	4.9	48.2	53.9	37.6	41.8	19.4	18.3	76.2	21	404.2	11.2	109.6	25.1	53.8	21.8
238567_at	148	730.6	181.6	139.3	57	138	194.2	49.1	21	61.6	77.8	44.9	292	33.4	204.9	105.8	36.3	43.6	165.8	64.5	29	96	44	202.9	204.1	70.2	221.6	35.5	253.1	57.6	27.1	264	115.3	34.8	202.4	39.2	126.4	148	177.4	81.2	237.1	198.1	102.2	873.9	36.7	82.8	242.1	409.1	297.1
204532_x_at	747.8	2497.9	393.8	755.2	291.8	414.1	287.7	306.7	438.3	694.7	234.7	306.3	579	424.9	551	301.8	374.8	377.4	402.5	650.7	480	469.9	348.1	713.6	573.2	774.3	208	566	303.9	577.7	646	556.6	275.9	386.8	362.3	512	310.5	481.8	701	810.3	907.5	487.8	283.3	1179.8	307.1	487.9	412.8	736.8	728.9
206094_x_at	506.2	2665.3	327	320.1	355.7	279.5	456.5	369.3	373.6	520.1	210.1	151.3	445.2	200.1	418.4	366.6	214.2	276.8	241.8	386.8	299.4	291.4	357.5	474.4	373.1	298.6	332.1	276	392	424.9	263.1	433.2	167.8	334	192.9	397.5	207	373.3	492.1	391.3	617.9	336.5	123.2	985.8	296.9	337.2	735.6	307.9	712.5
207126_x_at	474.2	3005.7	288.3	409	330.9	437.4	445.1	371.2	504.2	484.9	223.2	325.2	379.7	187.1	485	254.1	247	229	264.5	387.9	143.2	532.4	347.9	514.8	424.7	254.3	259.8	338.2	231.5	328.1	212.9	966.8	326.9	350.3	165.8	462.2	195.2	324.5	364.4	516.3	540.9	457.7	149.5	1088.1	342	449.6	658.1	369.8	926.4
208596_s_at	116.6	1912.2	212.1	285.9	89.3	266.7	245.5	146.6	29.9	45.4	145.9	262.6	265.6	113.8	243.4	95.3	209.6	86	182.7	204	46.2	190	251	426.7	189.1	281.4	186.6	268.1	42.4	276.7	155.8	121.6	37.3	216.7	123.1	239.1	62.1	54.8	311.1	324.3	238.6	333	167.2	839.9	359.9	240.8	375.2	69.3	638
215125_s_at	140.5	2021.6	139.1	113.6	94.2	97.7	68.7	144.2	107.5	43.2	28.1	82.4	207.6	72.4	179.7	105.8	149.9	117.3	87.5	174.4	99.5	27.6	91.5	171.8	96.8	101.9	28.4	83.4	95.6	28	19.7	207	114	158.7	104.6	86.4	60.1	62.3	179.6	44.2	116.2	48.7	68.7	354	134.9	201.1	289.6	152.1	470.4
236039_at	7.9	962.2	85.7	54.2	12.9	52.8	144.5	117.5	29.9	38.6	14.5	24.6	37.6	60.1	92.7	28	28	9.1	81.9	83.6	205.9	203.5	41	90.6	38.6	70	66.5	35.7	51.8	62.7	40.3	56.8	94.5	187.9	24	112.6	30	22.3	72.2	36.7	58.2	45.6	26.4	921.4	34.4	150.3	115	103.3	313.9
206561_s_at	308.1	11170.1	245.1	416.2	246.5	199.3	309.9	221.5	302.9	276.8	121	293.9	1263.4	227.5	798.6	191.1	164.9	89.6	242.2	281.8	337.3	47.3	131.4	348.4	198.8	247.7	369.8	282.2	185	202.3	353.9	262.9	266.6	211	152.2	295.9	108.1	468.4	287.1	391.7	201	119.8	133.1	2459.7	199.2	371.6	1680.9	757.5	2791.7
230464_at	22.3	716.6	13.7	640.9	50.4	33.1	243.5	31.8	192.6	26.4	16.3	42.6	140.2	25	28.3	21.9	26.4	19.6	79.9	275.3	343.1	38.3	28.5	31.3	205.1	30.3	23.8	25.6	24.7	21.9	299.1	205.7	128.1	54.3	39.1	16.8	23.9	24	33.9	26.4	29.2	41.9	35.7	154.5	33.2	225.9	203.7	131.4	24.5
226907_at	86.8	3562.7	28.7	349.4	499.6	94	1063.3	526	24.4	257.7	11.8	353.2	692.1	69.4	256.8	22.2	166	152.3	393.7	89.7	25.2	340.5	20.8	47.9	195.5	1013.8	410.8	30.7	1444.9	24	129	4470.9	539.6	355.4	17	228.2	89.3	25.3	86.5	94.1	932.5	229.5	35.3	777.2	238.7	1126.5	388	473.6	861.9
226192_at	47.1	979.9	101.8	90.2	251.5	405.3	689.7	49.4	168.7	195	27.9	46.3	576.1	146	227.6	103.9	324.8	153.3	117.8	50.9	237	78.9	35.3	861.3	96.1	55.2	38.4	66.9	175.5	61.4	202.4	62.4	33.6	238.7	45.5	57.7	97.5	124	86.1	223	79.5	54.6	20.6	94.5	1039.5	65.7	396.9	104.7	293.4
201287_s_at	1297.5	8415.4	1349.1	2736.5	643.3	1321	1947.9	1605.5	2027.7	1028.6	1591.2	2093.9	3497.5	115.5	3376.4	1459.9	900.1	671.4	970.6	1719.7	1062.7	1978.4	1189.2	2133.4	1050	10668.4	1475.6	704.7	1862.7	2259.8	2459	1406.5	2959.4	1087.4	2461.2	1975.4	290.1	524	3575.3	1484.9	2291.7	964.8	592.3	11357.7	1642.4	5784.3	2623.6	840.5	4240.6
201286_at	304	6997.8	629.7	1379.5	1079.3	744.6	1078.4	647.2	1594.8	467.5	585	649.3	1976.6	422.3	2455.1	555.8	259.7	193.7	339.9	872	656.1	647.6	449.2	705	579.9	9383.1	680.5	406.4	1566	1469	1520.7	533.4	781.7	494	1165	651	700.6	705.8	1555.1	503.8	775.3	673.8	216.8	7054.5	1199.2	2058	1241.6	1933.3	2554.4
203287_at	333.6	4392.9	363.9	262.8	243.5	201.8	348.2	344.3	501.6	530.2	125.2	427	973.2	211.8	1219.2	68.2	183.9	165.8	439.9	248.1	180.9	768.6	308.7	509.4	534.4	597.5	297.7	595.3	538.4	313.3	405.3	1267.8	301.5	2610.5	350.9	247.4	391.2	446.9	320.3	264.3	1150	1311.3	478.6	6314.9	292.6	672.3	741.4	676.5	2228.2
216641_s_at	88.4	1658.8	141	462.8	82.5	149.7	86.3	112	100.9	528.5	60.9	114	296.4	28.7	239.6	82.8	60.4	86.5	46.5	78.2	102.8	138.2	176.2	179.7	66.4	75.6	36.2	208.3	243.4	114.1	93.2	439.3	63.8	938.4	117	64.8	82.8	141.1	100	69.1	357.2	451.3	194.5	1681	62.8	99.2	410.6	365.6	785.3
211062_s_at	87.4	492.5	71.9	385.6	238.9	229.2	298.5	185.9	56.9	209.7	50.1	38.6	121.7	178.4	50	44.7	23.1	21.6	30	110	77.5	153.6	56	100.7	277.5	38.3	29.2	94.2	264.1	182.8	201.6	206.8	19.3	85.6	41.3	23	52.3	96.3	389.3	127	241.5	171.8	35.6	1318.2	68.8	77.4	40.2	68.4	220.4
213506_at	27.4	3849.2	359	182	161.5	155.2	325.1	219.6	313.2	71.4	2.9	58.4	625.1	257.1	297.1	3.9	17.6	66.4	259	1065.4	1366.7	302.6	296.7	508.2	214.5	787.7	201.7	373.5	13.7	361.7	705.8	360.6	91.2	363.7	95.9	54.4	6.8	6.2	109.2	136	95.9	20.3	83.6	187.3	182.7	412.3	1173.2	210.2	521.3
1552777_a_at	26.2	345.5	79.9	56.7	214.9	129.1	166.5	30.1	130.8	57.9	18.8	26	52.5	31.6	16.8	15.4	16.9	5.8	16.9	60.3	29.1	21.5	34.4	139.2	23.2	42.3	19.4	36.2	78.8	33.6	24.4	66	30.1	10.8	56.6	30.4	46.8	85.6	118.5	21.9	31.7	65	110.1	312.2	164.3	136.4	60.9	219.9	116.1
228903_at	48.5	186	22.1	59.2	32.6	32.9	45	37.6	29.6	42.4	14.1	25.2	34.5	18.1	30	22.9	16.9	24.9	32.7	35.7	43.9	71.4	34.2	73.6	35.7	46.9	24.1	34.7	23.7	45.7	46.6	55	32.7	48.2	15.5	39.4	24.7	41	39.6	35	65.7	38.4	18.7	86.3	26.9	80.4	47.2	32	33.3
236359_at	22.3	550.7	11.9	192.3	28.9	25.8	322.3	32.9	438.1	44.8	26.4	88.1	73	5.5	228.8	19.9	15.8	100.4	260.2	99.9	21	39.4	12	761.7	30.3	36.2	18.9	35.7	21	41.2	12.8	36.9	25	21.1	247.1	206.4	15.2	32.4	73.7	28.3	42.1	33.4	16.3	90.4	45.8	384.5	191.7	32	21.6
227209_at	196.3	1384.6	49.6	144.4	232.1	127.5	484.5	147.1	297.9	200.9	349.3	223.6	193.3	258.6	85.1	220.6	159	146.9	497.8	602.4	119.8	928.3	161.5	945.7	184.4	666.8	122.9	188.8	241.1	161.5	562.7	281.8	482.6	291.6	238.4	350.5	1245.7	110.3	47.8	632.1	611.6	228	124.4	230.9	1014.8	872.4	426	346	1141.9
227202_at	5.4	617.8	4.7	22.1	57.5	41.7	123.8	5.5	65.6	68.2	73.1	132.9	97.6	91.7	85.3	100.2	88.9	20.1	122.7	271.1	27	226.1	5	251.1	32.4	226.9	39.7	61.8	88.4	5.7	121.9	125.5	172.4	108.9	50.4	86.5	1252.6	29.2	23.1	152.9	232.5	81.6	3.8	30.9	628.2	244.3	38.2	51.8	606.9
1553333_at	17.5	203.5	4.9	35.3	22.8	3.4	3.5	12.8	99.4	23.7	14.1	19.2	120.8	3.1	5.3	68.2	21.5	33.4	11	4.6	92.2	17.3	6.4	3.7	4.6	101.2	2	11.6	41.4	9.4	32.7	5.6	6.3	6.4	8.7	9	71.3	67.2	5.9	9.2	5	30.1	6	9.6	66	10.7	139.3	6.2	41.4
230360_at	322	1925	387.1	261.9	516.7	223.4	483.4	247.4	256.4	332.6	94.8	282.8	445.8	159	112.1	188	291.8	348	224.7	308.4	221.3	384.1	327.3	640.2	283.9	724.3	222.3	275.4	187.1	256.1	202.4	296.9	563.6	224.4	148.2	947.8	213.7	329.5	243.7	262.8	319.7	277.2	58.8	472.3	212.9	354.1	412	865.5	317.4
238702_at	56	515.9	37.3	63.2	131.1	69.3	87.6	77.9	69.5	18.4	15	35.5	295.5	111.8	131.8	49.6	6.2	123.8	98.4	60.8	34.4	68.1	7.3	155	21.1	59.1	46.4	72.9	36.7	136	96.2	61.9	9.2	44.2	94.8	17.3	83.9	79.2	10.3	68.9	28.2	70.1	30.5	69.9	22.3	148.3	239.7	381.8	80.2
230518_at	436.3	3130	414.1	668.2	539.6	491.2	618.6	419.7	588.6	491.8	262.6	544.7	525.4	330.2	474.5	399	388.6	300.2	469.3	587.5	851.1	647.6	465	801.3	374.9	559	303.4	593.4	492.9	523.7	432.7	756.2	441.6	587.1	290	1056.1	396.4	588.6	640.3	552.9	812.2	615.4	273	1339.1	491.1	715.6	1020.8	950.5	905.2
203779_s_at	29.2	845.3	19.7	35.3	32	59.4	27.4	11.3	7.5	24.2	15.6	25.9	80.9	47.3	45.4	19.3	22.3	16.9	10.4	18.5	313.2	45.4	233.1	27.7	26.6	218.7	11.1	37.9	111.8	17	28.1	51.4	10.1	189.9	16.8	45.8	34.2	26.7	23.1	22.7	56.7	20.9	8	331.2	18.7	29	365.9	112.4	60.5
203780_at	9.7	6096.3	596.9	975.7	513.1	302.7	307.5	225.9	138.6	285.3	229.8	382	2072.8	1099.7	582.8	263.4	302.9	294.2	273	270.2	1871.9	142.6	770.4	260.5	457.3	904.5	191.4	326.2	528.6	343.7	303.7	523.5	155.5	1118.6	180.5	1162.7	506.3	471.7	287.1	310.3	235.9	270.9	77.3	642.5	275.4	528	1501.6	1904.4	2558
216470_x_at	179	1011.9	137.3	92.4	126.2	135	148.8	54	28.5	197.1	50.6	55.2	137.6	21.6	291	124.8	23.4	23.9	125.3	161.1	101.5	149.9	96	204.9	13.6	183.6	117	96	81.1	36.5	71.6	200.3	137.7	156.5	93.1	60.6	144.4	98.4	55.3	129.5	125.1	33.4	30.8	1514.8	1062	130.2	310.7	235.4	574.4
205402_x_at	346.5	1303.8	93.8	187.8	55.5	58.4	33.4	41.2	70.6	128.6	18.2	255.7	32.1	11.9	282.9	47.3	110	46.1	108.6	206.5	23.8	95.3	34.7	77.5	61.1	161.4	27.6	208.4	39	24.4	24.9	114.9	116.2	53.9	90	26.4	106.1	145.5	40.5	149.1	61.7	48.3	68.1	990.2	4024.7	177.9	128.4	175	450.7
239370_at	80.1	607.8	24	100.5	53.8	109.7	28.2	8.8	16.1	31.7	11.8	13.6	147	35.5	24.7	24.5	7	115.7	20.1	11.8	25	50.6	35.3	98.5	20.6	140.8	10.5	73.2	110	9.8	9	9.2	67.7	28	7	65.6	67.1	71.8	151.7	76.8	38.2	90.1	47.5	143.3	26.3	127.8	220.1	87.4	40.6
1560774_at	20.9	51.5	63.5	34.4	33.1	21.3	160.8	63.5	145.5	61.9	25.6	27.7	26.4	32.3	21.9	34.2	41.3	38.3	64	38.8	189.2	51.1	34.7	410.9	25.9	39.8	29.9	47.5	23	73.3	137.9	46.6	19.3	46.4	28.3	22.3	38.4	49	58.8	53.9	33.8	85.9	32.5	260.2	32.6	121.7	70.1	94.7	77
202085_at	835.4	2982.3	949.2	1558.6	264.7	1103.9	955.4	2449	456	730	303.9	456.6	1283.8	500	667.1	354.6	1285.5	1080.1	891	858.9	986.2	307.2	538.2	1400.5	2332	1505.1	1389.9	496.3	393.8	1555.1	581.5	599	1088.1	782	348.1	965.6	50.9	476.1	623.9	1211	365.3	265.7	153.5	1001.6	1219	505.8	1433.8	818	1877
232017_at	52	371.7	41.4	73.1	40.8	130.7	61.2	374.8	55	74.9	11.9	35.7	41.7	55.2	40.5	15.1	158.7	32.9	101.1	54.4	45.9	53	20.9	191.6	54.9	51.2	31.2	47.7	18.7	182.6	34.2	32.7	27.9	46.7	18.9	23.1	42.6	44.4	61.4	65.2	66.3	32.7	19.1	58.4	135.2	92.7	65.8	82.2	68.9
230349_at	90.2	1109.2	55.7	144.7	265.2	73.2	98.8	42.6	143	105	19.5	70.9	153.2	85.2	83	77	109.9	64.7	69.5	76.2	58.6	252.4	74.5	128.7	229.8	110	51.2	82.9	89.7	86.3	240.4	167.8	73.5	141.9	43.8	81.9	140.4	285.7	115.2	526.9	196.9	331.3	44	157.6	174.1	117.3	115.2	922.8	609.6
207547_s_at	44.3	405.2	155.9	317.9	198.2	71.6	247.6	220.4	68.3	36.5	59.7	229.4	270.2	99	248.2	91.3	99.3	73.8	243.8	109.7	252.9	39.2	163.1	612.8	68.7	304.3	33.1	61.3	113	113.9	31.2	287.9	104.8	347.4	190.7	347.7	31.7	240.5	197.3	171.4	59.2	263.8	111	297.9	248.8	222.9	483.3	329.8	51.7
209074_s_at	34.6	491.3	42.6	43	74.3	28.1	76	52.2	43.3	138.4	20.2	49.9	128.5	15.9	25.8	19.4	27.5	19.9	236.5	11.5	37.4	19.1	105.5	783.8	138.9	136.5	28.6	16.4	14.2	24.4	45.5	59.7	41	87.6	17	294.2	23.6	43.4	34.3	54.6	132.2	40.5	32.7	544	21.7	21.4	332.8	27	167.2
1562290_at	34.2	65	25.6	74.2	46.3	7	77.3	75.5	11.4	74.2	3.9	49.4	44.2	75.1	31.8	64	3.6	4.1	3.4	30.3	31.4	78.2	60.2	10.6	5.8	34.9	16.3	6.6	33.4	77.1	45.8	7.4	27.4	5.9	18.5	23.5	9.3	51	30.6	14.6	100.3	59.5	6.9	69.3	31.7	49.8	10.5	6.6	15.7
228010_at	171.2	2200	115.2	405.2	303.1	197.5	232.6	305.5	221.3	238.2	132.6	22.4	366	83.5	276	101.6	147.3	83.8	183.7	165.7	192.8	249.8	147	426.9	150.6	111.4	133.1	142.5	94.6	170.2	71	220.1	158.8	180.7	105	171.9	56.2	152.5	270.4	201.4	152.6	210.8	79	1522.7	434.1	194.1	823	679.4	1246.6
219764_at	36	625.8	115.6	291.1	50.4	187.8	376.2	92.7	41	224.1	54.6	99.4	269.6	93.4	216.1	64.5	19.2	178.9	213.3	35.3	55.9	157.5	190.7	361	176.1	86.9	173.6	144.3	79.9	228.5	141.7	234.9	142.3	186.6	75.1	177.7	122.4	179.6	232.5	40.8	278.6	42.3	24.1	391.3	29.3	174.7	275.5	332.5	357
203812_at	103.7	1412.3	246.1	748.3	760.8	236.7	501.5	215.7	341	219.7	215.5	383.1	289.6	94.8	91.8	196.9	54.4	311.6	484.3	175.5	281.4	350.8	313.5	1784.5	53.7	631.7	298.9	271.6	553.8	274.6	467.4	233.8	354.1	588.8	159.9	215.9	204.2	529.8	489.7	486.1	493.2	297.2	124.4	538.5	149.1	613	529.7	504.2	472.9
230751_at	39.7	59.1	16.4	38.3	26.2	24.7	18.9	19	21	24	15.1	20.3	23.1	13	35.1	24.6	17.4	26.7	14.9	16.1	21.2	38.1	26.7	40.5	13.6	27.2	12.5	27.2	16	25.9	14.7	43.5	13.6	14.5	17	23.1	13.8	13.2	32.4	16.7	19.2	25.6	25.7	66.5	36.9	34.7	24.6	21.4	23
243611_at	31	340.1	35	27.9	21.3	43.5	33.6	36	70.3	15.4	7.4	27.5	68.3	13.9	22.5	15.9	38.1	19.2	14.6	22.4	79.6	42.5	19.5	33.6	93.5	26.7	4.3	20.8	55.6	5.5	19.5	34	22.2	32.8	13.6	9.8	42.4	91.5	93.1	30	71.5	19	23	47.3	65	25.4	31.6	67.5	159.2
222392_x_at	16249.3	38328.8	1333.4	5885.8	3910.9	11872.3	11944.6	144.4	4146.4	6353.9	10381.1	10516.7	26250.4	13928.7	14980.9	5295.2	8367.7	8493.1	5478.8	347.8	4758.3	231.4	357	2398.4	169.4	676.7	4440.9	28824.4	9937.4	4407.2	3671	8554.4	4682.5	7114.8	8687.6	3080.7	10023.2	1194	10453.1	8652.2	323.2	1363	952.5	17447.7	2013	2309.9	17194.4	28097.1	26149.3
217744_s_at	8601.3	24636.8	393.2	1966	293.4	4015.7	4166.1	101.6	1318.2	2665.3	3903.5	4404.2	10183.1	833.7	7231.3	2018.1	3069.8	3236.7	1976.2	165.1	1550.5	279.3	130.2	1250.9	160.8	334.6	2413.9	14678	4864.6	1418.8	1507.8	2958.5	1728.4	2736.1	4217.8	941.7	455.2	182	2625.3	3062.9	120.9	449.2	550	16182	554.3	983.1	7083.2	3162.7	12413.2
219970_at	9.7	653.9	21.1	74.9	142.7	31.7	65.5	19.1	102.5	47.4	25.9	32.6	70.5	152.8	60.7	14.3	77.1	5.8	189.5	108.4	80.1	16.7	46	383.5	46	164.8	12.1	87.5	101.9	31.9	3	179.1	29.6	145.5	28.1	36.1	19.9	222.4	81.7	192.6	15.2	71.3	78.6	87.6	88.1	20.2	136.9	142.1	110.5
210452_x_at	99.9	385.6	48.2	315.9	154.7	72.3	31	50.6	72.2	34.6	32.9	68.8	114.5	44	210	38.9	253.1	69.7	49.4	54.4	116.4	42.5	214.9	102.9	143.3	88.3	31.1	70.1	56.1	102.2	70.2	107.7	56.1	258.3	42.3	63.9	60.9	73	86.7	92.3	220.4	252.1	47.8	229.6	55.5	100.8	228.3	378.1	232.3
1555404_a_at	120.6	651.6	31.3	77	217.4	100.8	274.8	162	160.9	76	43.7	110.8	142.2	35.8	175.9	120.3	23.3	125.5	35.3	168.6	44.4	59.4	31.3	159.8	81.2	98.3	47	60.1	29.5	199.3	56.3	85.8	135.5	137.8	22.7	109	55.9	98.3	162	229.3	102.6	129.4	133.9	899.9	30.7	59.2	242.4	451.2	268.7
219410_at	1429.4	32510.9	5020.5	5488.5	2063.1	1532.1	7982.1	576.4	6262.1	2693.1	1570.5	762.6	11793.7	3261.9	3774.7	1311.6	2323.6	2045.2	716.5	8023.4	8210.3	11577.6	2191.1	715.4	763.2	5052.4	2867.5	2675	2855.8	3875.7	8095.4	9838.6	4964.4	6204.1	8709.5	2861.6	694.9	2443.7	1151.5	2185.9	2905.5	5795.7	6003.9	11970.9	1955.6	9387.8	9940.3	18265.2	11180.4
231778_at	109.7	425	11.5	66.4	102.4	64.1	24.6	39.2	171.6	28.3	18.7	79.6	99.5	56.5	121.8	32.7	56	37.8	18.2	43.8	122	29.4	22.7	79	68.3	32.1	34.7	24.6	36.6	24.2	140.6	72.8	13.8	180.6	51.9	16.1	74.6	142.4	29.5	210.8	45.7	52.2	23.9	473.5	20.3	181.8	88.1	233	150.2
243276_at	16.3	240.8	21.3	18.2	22.9	19.5	29.1	20.1	36	16.5	13.3	21.6	30.1	24.1	26.5	25.9	16.4	17.8	61.1	21.8	60.7	19.1	28.6	399.5	22.4	190.6	10.6	32.7	26	80.8	23.5	35.6	29.6	20.9	14.3	124.4	19.3	42.3	27.7	48.9	23.1	25.6	25.5	23.5	16.5	47.2	54.7	37.1	48.6
241455_at	99.3	624	66.4	77	117.3	34.2	111.1	17.8	153.4	80.5	62.9	96.9	126.8	11.9	168.5	19.1	93.3	122.5	63.9	41.6	130.8	161.3	104	111.1	129.1	66.8	63.6	56.5	30.4	46.1	97.2	100.7	87.9	142.1	99.7	82.7	113.2	58	89.6	176.2	126	39.5	37.6	531.4	65	209	224.7	281.2	332.1
211788_s_at	7.9	186.7	4.7	10.6	12	11.1	11	9.6	12.5	15.4	7.2	13.6	20.4	15.9	12.5	8.8	10.9	12.3	9.1	7.2	6.3	12.1	6.1	14.3	4.9	7.2	5.2	6	6.1	14.2	8.2	8.3	9.2	7.1	6.4	7.6	9.6	10.1	7	10.8	14	12.3	8.6	116.3	12.9	9.3	21.6	32.5	15.7
209442_x_at	205.4	959.5	708.6	202.9	56.4	286.1	155	352.8	831.1	143.5	187.6	221	229.6	21.4	207.4	128.4	91.1	185.7	357.3	940.1	316.8	709.9	183.5	691.9	502.9	1099.4	118.5	172.1	343	358.8	409.9	217.8	179.8	150.7	1067	99.5	213.3	208.1	269	360.9	46.5	121.4	37.5	182.8	153.9	558.8	308.9	355.5	389
215314_at	15.7	447.6	246.1	84.2	135.7	73.6	177.4	151	198.2	24.2	67.9	103.3	99.5	10.4	181.9	17.7	91	15.9	278.8	310.5	237	303	27.9	1145.2	104.8	261.9	87.2	157.6	150.9	234.8	338.6	23.4	148	85.6	182	103.8	24.2	189.5	152.3	27.7	51.1	25.6	124.4	50.6	83.3	444.8	385.7	224.6	187.5
237839_at	46.9	471.7	76.2	86.4	35.4	36.9	126.6	137.4	350.9	26.4	3.5	12.4	132.1	8.6	34.9	4.2	37.3	7.6	144.7	181.4	155.3	275.8	15	1677.1	89.8	265.6	17.3	97	76.6	175.8	131.1	29.1	36.6	14.7	172.5	10.4	9.8	31.2	19.6	44.4	15	17.9	3.6	33.6	20.8	397.6	330.1	84.1	27.8
206385_s_at	35.4	4235.8	1516.6	100.5	205.9	135.3	437.5	855.9	1900.8	119.7	23.4	14.4	753.2	13.7	354	75	160.6	164.1	637	1968.9	281.9	1112.8	119.8	1455.4	648.2	2229.6	136.6	43.3	220.9	375.8	790.8	97.5	150	89.3	3200.8	95.9	318.1	131.4	35	82.5	140.6	20.3	8	177.6	283.5	1175.3	766	962	798.9
213652_at	9.9	1299.3	1955.3	138.1	186.4	19.3	250.8	145	137.3	72.8	5.4	87.9	216.9	67.2	21.2	22.4	48	36.5	253.2	57.5	743	51.3	113	341.2	66.9	121.1	40.4	37.4	136.5	150	304	118.9	59.7	417	35.3	41.5	142.7	131.7	70.2	186	92.6	90.6	4.2	99.8	34.4	39.1	275.5	183.3	85.2
1559901_s_at	82	431.5	73.8	80.1	284	167	135.4	144.7	61.7	185.3	43.2	127.4	96.7	146.9	140.2	64	68.2	120.3	76.7	246.7	70.5	113.1	85	186.7	158	58	89	78.1	265.1	66.9	146.8	226.4	115.1	166.4	82.9	77.2	105.3	98.7	128.6	123.3	144.9	124	28.6	214.6	149.3	170.9	223.3	305.2	219.9
239999_at	8.5	426.6	211.7	23	76.9	55.1	3.7	85.4	55.2	62.9	13.3	40.1	88.3	117.5	113.6	48.8	4.7	52.8	36.6	268.3	46.8	75.6	20.9	112.9	79.4	61.1	8.3	31.2	154.9	129.6	240.8	26.4	27.6	70.6	21.5	60.3	26.9	35	36.6	72.7	42.3	19.5	22.3	56.8	116	172.5	302.8	128.5	200.7
229404_at	366.9	5603.7	263.7	621.6	881.5	434.5	791.5	195.6	604.6	436.3	78.7	338.4	828.8	232.8	400.9	218	308.9	304.2	325.8	1728	1115.6	344.6	393.4	737	291.1	557	258.2	179	328.1	255.9	1910.7	747.4	255.5	643.4	358.3	273.8	380.2	688.1	358.4	486.7	566.2	430.9	97.1	6611.4	562.2	386.5	1548.5	1167.3	887.5
204130_at	12.3	246.6	10.5	72.7	16.1	118.9	24.1	102.1	12.7	54.9	12.6	20.6	73.8	9	157.5	17.2	23.3	57.6	7.1	243.7	83.9	14.7	83.1	96	69.6	35.1	15	23.8	40.4	22.1	90.5	168.7	10.5	125.4	5.7	17.6	18.2	17.6	108.8	98.9	33.8	173.7	41.4	247.9	11.9	20.4	21.3	234.1	13.8
238967_at	236.6	1181.7	580.7	310.2	320.8	201.2	196.4	172.1	253.5	250.2	91.3	275.4	243.5	202.8	236.5	175.4	168.3	123.1	144.9	206.9	442.6	2781	216.3	468.9	170.5	139	322.1	157.5	176	580.2	575	358.8	215.6	150.9	103.1	191.4	159	333.4	301.9	294.1	286.1	277.5	227.3	446.7	203	4071.7	439.8	382.4	457.4
218182_s_at	26	895.4	808.2	351.2	169.3	8.4	126.4	34.4	84.6	67.7	47.6	29.3	234.2	43.3	50.9	40.5	93.1	75.7	66.1	103.9	229.3	5473.2	211.6	33.8	23.8	701.6	764	167.3	76.6	457.4	283.2	104.3	288.8	23.8	81.2	230.9	27	159.1	84.1	140.6	156.6	139.6	14.9	635.7	21.8	4632.9	102.6	124.9	523.8
222549_at	324	8791.3	4816	1193.7	207.6	248.7	216.8	243.4	261.5	315.7	173.8	258	3313.4	8	582.1	231	216.9	360.3	371.4	476	1840.6	16316.4	684.5	645.7	210.1	2218.5	3526.8	526.3	459	3312.5	1426	506.2	682.2	243.1	263.4	853.6	306.9	346.3	281.6	286.6	235.9	281.7	303.1	1252.9	274.1	17802.4	1079.3	1525.1	1484.5
231311_at	227.1	1359.4	324.2	184.9	20.6	221.1	218.6	228.3	280.2	301.7	252.7	320.1	1024.5	694.2	772.7	562.9	438.3	321.9	148	125.4	140.2	274.7	125	45.4	231.7	98	557.7	212.1	164.3	136.4	172.9	86	253.7	190.5	441.9	156.7	15.2	68.2	180.7	201	95.7	112	173.7	599	540.4	394.8	313.7	406.7	498.5
205014_at	401.7	2747.8	225.4	506.6	478.6	254.9	416.4	268.2	387.5	257.1	44.9	127.7	1661.3	104.9	342	188.2	119	278.6	222.1	336.2	248	558.2	374	687.2	346.7	324.4	367.7	213.1	568.7	525.2	176.3	536.6	300.6	256.8	296.2	416.8	20.8	426.3	557.7	371.5	575.3	367.4	58.6	3912.7	543.9	362.8	1466.3	1692.7	2991.5
238063_at	208.2	4203.5	242.2	188.1	309.5	170.6	472.6	419.5	304.2	210.7	48.1	36.2	1162.3	730.4	312.1	117.7	128.1	19.2	1061.2	176.6	2946.2	234.7	157.4	1942.1	807.4	255.2	250	140.3	88.5	481.2	466	265.4	241.9	743.5	126.5	394.2	158.7	387.8	165.8	333.2	266.5	27.3	16.2	493.2	116.7	291.2	1221.7	1104.4	1312.1
205464_at	102.9	388.3	146.3	69.7	52.9	24.7	157.2	39.7	33.5	81.4	14.1	59.8	204.6	17.2	43.5	83	8.3	11	133.7	56.8	19.5	134.1	16.8	371.8	85.9	93.5	37.2	39.9	28.6	112.8	101.9	53.2	96.7	38.7	47.8	16.2	49.9	91.5	20.3	28.3	41.3	33	18.4	238.8	45.8	165.9	55.4	123.2	116.4
206122_at	33	326.9	43.8	64.8	79.9	61	71.3	19	114.1	37.9	21.9	62.5	83.1	65.1	466.3	150.7	96.3	35.7	14.8	49.4	27.5	28.3	27.6	51.3	17.6	37.1	44	28.2	37.9	111.8	26.5	39.9	145.4	30.2	55.7	40.1	28.4	21.8	27.7	59.4	59	61.4	70	201	77.5	33	111.2	89.7	281
232046_at	252.3	360.2	183.8	86.4	158.8	43.7	292	79.6	48	71.4	27.1	79.2	40.6	26.9	44.6	66.5	45.7	92.6	307.2	271.6	158.6	96.2	74.3	177.3	414	131.8	214.1	447.8	194.9	285.2	136.8	57	98.7	87.1	47.4	135.2	172.9	75	186.5	110	285.3	170.9	36.6	254.9	63.1	107.6	123.7	347.3	96
231807_at	105.5	1552.2	603.9	844.7	2325.5	879.9	979.5	687.9	490.1	575	124.2	241.8	690.1	311.2	291.6	251.5	515.9	645.5	419.8	833.4	785.4	173.5	586.4	477	668.6	838.8	258.8	560	634.4	1262	1169.1	621	465.8	669.3	166.5	165.5	1974.1	2853.2	582.6	599.8	460.9	665.7	304.6	565.9	1014	168.3	1014	1093.9	636.6
1554438_at	4	271.9	8.2	49.1	22.8	8.8	32.1	178.7	10.9	107.5	8.9	9.7	36.9	6.2	12	36.6	77.5	36.3	7	15.2	21	7	26	16.5	91	15.6	6.1	8.1	9.1	85.2	66.6	9.5	37.7	29.7	8.3	4.1	22.7	301.6	19.8	3.7	3.7	72.3	7	197.4	107.5	6.2	61.4	119.2	92.9
232762_at	17.3	219.7	31.3	70.9	43.6	28.1	36.8	45	41.2	32.2	10.1	24.1	20.6	18.8	17.1	10.9	22.1	14.1	15.2	31.6	54.5	34.8	23.1	51.9	29.4	17.7	13.1	31.2	19.9	24.9	59	33.3	16.2	28.2	15.3	25.2	29.2	64.6	18.7	30.2	26.9	41.2	14.7	58	32.4	33.3	58.3	41.5	41.4
231722_at	112.4	1646.3	133	327.3	310.9	65.2	144	122.2	142.5	40	78.7	7.9	217.1	139.1	116.2	43.3	277.1	223.4	61.3	85.2	98.2	267.5	181.7	471.4	171.5	295.5	44.5	243.5	227.3	226.8	124.1	184.3	148	249.7	101.4	153.6	362.5	256.8	297	169.7	337	81.7	31.8	2331.5	128	337.6	582.7	393.5	693.1
227180_at	92.4	3870.6	43.6	47.2	233.3	382	777.3	801.1	165.1	535	1528.4	1498.4	1271.8	1556.6	1581.5	615.7	821.2	541.8	468.9	62.3	29.6	46.9	514.7	240.3	996.5	1008.6	156.3	1439.3	222.5	22.7	63.1	78.8	1173.3	349.4	105.9	680	728.3	262.5	1564.3	976.7	54	20.9	48.1	260.2	391.1	71.1	493.7	2642.4	1758
223316_at	104.7	3817.3	210.2	1455.5	908.6	592	1703	187.8	185.6	436.3	33.1	51.2	1067	62.3	591.3	43.6	92.9	239.6	1371.8	312.9	889.4	121.1	294.7	5174.3	256	97.1	359.2	489.5	1195.4	377.7	1067.5	446.9	201.3	2453.2	71.9	112.1	308.5	1020.3	273.9	385.3	348.9	405	47.8	4049.9	384.2	150.9	1375.2	1007.6	665
240361_at	5.2	128	3.9	12.4	21.7	10.4	8	46.8	10.7	72.3	24.9	40.8	43.1	7.9	65	16	7.6	16.6	3.6	6.7	8.6	10.5	5.4	11.4	4.4	7.2	4.2	8.3	18.2	16.2	4	28.8	4.6	9.2	4.2	6.7	10.9	6.9	15.9	2.9	9.4	26.8	21.9	74.3	12.2	8.3	26.6	75.8	30.6
230908_at	24.2	426.8	28.9	38.2	23	33.8	21.3	37.3	18.9	30.9	29.8	21.6	24.2	20.1	134.3	9.2	10.4	65.7	256.6	15.9	53.8	25.2	16.3	403.4	10.9	24.9	8.5	38.4	46.3	7.9	20.3	20	17.8	16.3	9.3	18.5	10.3	8.5	16.7	12.9	28.6	24.5	8	254.8	34.9	20.6	30.5	23.6	13.6
231743_at	55.2	19.8	195.5	105.7	23.3	63.4	20.9	134.5	35.5	31.7	38.2	43.4	120.4	45	99.6	69.2	101.9	80	81	14.1	128.1	121.4	141.8	147.1	22	218	33.4	44.8	91.5	129.6	84.5	42.1	15.4	77.4	158.8	135.1	28.9	210.6	46.2	227.6	73.4	46.6	15	291.6	40.8	154.6	133.4	53.8	132.5
221455_s_at	84.2	242.9	239.3	117.9	83.3	124.8	192.5	91.6	206.6	143.2	152.6	161.9	146.6	16.4	58.6	24.3	26	23.4	56.2	25.5	54.6	210.1	154.5	251.9	132.1	233.4	7.5	133	20.8	142.8	135.8	254.1	88.2	72.6	93.3	117.3	34.9	22.8	138.9	112.3	174.7	74.3	35.3	428.4	148.9	188.8	392.2	149.5	187.1
229103_at	22.6	809.3	786.4	122.2	141.3	30.3	70.6	113.8	178.6	25.8	202.4	110.7	658.5	284	432.5	115.6	135.9	83.8	93.7	140	85.4	244.5	14.3	87.2	119.9	437.9	7	16.8	59.1	352.2	144.2	234.7	66	22.5	320	5.9	125.5	18.2	26.7	79.3	120.5	24.5	51.6	200.8	29.3	326.7	313.5	110.5	403.7
226869_at	10.3	564.1	351.4	480.5	601.8	29.9	115.9	63.8	32.2	29.1	8.4	35.4	341.5	223.9	50	9.9	30.9	20.7	255.8	358	42.7	11.2	105.8	437.1	93.7	18.3	16.9	414.2	21.3	26.1	80.7	37.4	11.4	155.1	7.7	22.6	319.2	671.9	28.8	460.7	175.2	171.3	79.3	34.9	193.6	27	281.6	305.2	33.1
240242_at	23.2	790.3	85.7	60.1	24.1	24.3	36	157.7	69.1	63	16	44.2	205	19.2	141.5	46.4	223	28.2	186.1	27.4	125	139.3	162	53.4	40.5	23.5	38.4	20.9	13.9	63.8	38.2	38.7	28.7	76.3	17.9	37.1	33.2	59.5	111.4	21.5	34.2	62.9	23.9	42.4	72.1	152.4	86.5	303.7	143.8
215554_at	9.9	327.1	234	39.4	15.9	54.2	60.9	117.5	116.3	112.8	103.7	79.7	121.7	92.8	113.6	57.1	55.3	106.2	129.8	11.3	79.6	126	64.1	277.3	78.7	83.3	19.9	6.3	24.8	127.3	102.4	100.7	51.5	64.5	1.9	23.7	18.5	17.5	70.5	47.7	70.9	72.7	9.9	39.5	15.7	154.6	156.9	97.7	238.6
238752_at	44.7	687	378.7	124.2	33.3	81.3	105.5	234.5	110.5	194.4	149.4	175.5	330.2	128.1	57.9	15.2	84.5	177.7	147	110	70.2	222.6	306.3	92.4	170.5	59.3	188.2	182.2	203	217.6	190.8	163.5	219.7	135.1	230.5	64.9	164	40.9	152.1	125.4	77	68.3	72.5	108.4	62.3	245.7	153.5	411.7	259.1
244058_at	4.4	26.3	68.2	28.4	10.5	9.8	18.9	10.5	18.2	9.8	7.2	35.5	9.2	41.5	26.3	72.1	6.3	6.3	13.1	24.8	146.5	15.8	17.7	44.5	18.5	21.7	24.8	33.1	15.7	11	54	154.3	18.6	33.9	87.4	17.1	7.5	28	43.4	29.4	15.4	58.4	11.4	70.9	9.1	7.5	10.9	84.9	19.7
213381_at	30.8	406.4	314.1	208.8	128.5	47.3	47.4	169.2	74.5	33.1	8.1	12.8	51.2	28.3	9.4	19.6	18.2	15.4	168.6	23.7	72	39.2	127.8	246.4	20.1	34.9	23.8	10.1	13.1	17.6	88.3	27.9	16.4	12.5	110.1	85.7	18.5	111.7	55.9	110.2	33	201	21.4	212.4	37.9	46.1	99.6	18.4	28
241470_x_at	3.8	1027.5	38.1	87.3	141.1	31.3	62.7	72.4	8.9	97.3	23.7	4.4	9.2	28.5	76.5	56.1	8.3	72	86.2	1014.4	161.6	7.7	34.9	177.3	35	48.2	140.4	30.6	36.1	69.9	136.5	260.2	18	94.6	85.5	82.9	245.6	88.4	77.1	62.3	42.7	23.8	2.3	6.7	19.2	68.1	171.9	7.9	5
232074_at	16.1	65.9	14.8	30.4	62.1	12.9	20.2	19.1	23.3	24.6	7.6	12.9	6.8	24.7	14.3	11.3	10.7	17.6	11.5	15.5	11.1	28.3	9.8	34.6	8.1	13.6	9.6	15.4	10.3	21.2	21.6	25.9	7.9	14.5	12.8	10.5	21.1	12.4	13	10	16.5	26.3	10.5	110.4	22.6	70.3	30.3	43.2	45
233863_at	21.3	24	7	15.3	64.5	12.4	11.6	17.7	33.5	59.8	17.5	19.8	9.9	16.8	20.6	28.2	6.8	5.8	7.8	5.4	7.1	21.5	24.7	9.4	7.9	5.9	11.3	6.5	24.2	14.5	61.8	22.8	6.3	8.8	8.1	7.6	11	18.5	12.1	7.7	12.5	96.2	20.4	17.3	10.7	162.2	61.1	14.6	12.3
232699_at	60.8	76.6	9.8	25.7	17.2	80.7	12.3	9.6	9.6	62.6	9.6	60.7	79.8	121	8.4	7	44.4	6.8	17.8	22.4	15.1	31.3	12.7	39	14.6	8.8	7.5	14.4	14.9	19.6	14.4	14.2	16.9	9.2	14.9	13.3	45.7	108	17	16.2	24.6	12.2	16.6	35.6	10.7	22	26.8	88	15.9
1552478_a_at	181.6	28.7	18.8	22	47.7	17	22.2	78.8	54	165	14.1	29.1	28.1	14.3	6.9	10.7	27.8	7.3	116.2	40.1	85.7	139.4	17.2	169.2	6	18.8	35.7	14.6	15.4	18.1	22	31.8	85.1	18.1	21.1	19.3	26.6	73.3	26	78.9	366.8	27.8	19.2	429.5	20.2	105.4	50.2	24.3	29.9
202597_at	1561.5	4028.1	501	673.1	835.2	681.7	450.2	307.9	442.7	721.9	54.1	137	863.5	382.8	289.7	171.8	148.9	92.6	308.1	735.2	379.4	1128.1	877.5	1035.9	481.8	1017.9	365.3	687.1	701	652.7	470	1517.3	805.9	535.6	299	430.3	863.6	859.8	794.1	740.6	2464	846.7	173.8	2122.4	618.4	1444.2	1302.4	1283.6	1803.2
1552477_a_at	445.2	677	52.9	118.5	169	62.1	123.2	113.1	148.9	21	97.7	31.9	302.1	94.8	217.4	78.8	68.7	46.6	60	253	60.4	289.2	47.8	220	35.2	124.3	65.5	108.3	101.9	130.7	87.3	129.5	175.9	91.5	85.7	113.5	118.2	123	53.3	89.1	526.7	99.8	78.9	791	79.3	284	260.5	158.9	455.6
220327_at	20.3	1040.9	257.4	205.2	482.7	123.5	186.5	105	97.1	101.3	88.8	133.4	219.3	150.4	87.7	72.4	175.9	117.2	123	61.2	297.9	7	101.5	369.7	95.1	259.2	147.7	473.7	289.9	145	241.6	208.6	83.1	157.6	61.7	114.3	157.2	328.2	142.9	209.1	172.7	13.2	93.2	50.5	248.8	41.9	374	315.9	163
215014_at	1.4	229.5	63.7	110.5	5.5	1.8	92.6	38.6	52.4	17.6	1.8	26.4	113.8	1.6	49	10.7	18.2	45.8	46	1.5	90.7	60.2	3.9	68.6	15.3	680.6	7.3	4.7	80.6	22.3	123.8	29.5	2.8	60.1	42.7	162.5	5.4	6.6	69.3	27.1	29.6	14.4	9.3	53.3	7.9	44.5	9.7	43	10.7
220625_s_at	107.5	1622.9	30.9	15.5	11.4	58.7	20.7	147.3	86.9	112.5	57	102.8	291.1	25.2	87.4	133.1	98.8	43.3	54.6	163.1	129.3	106.3	88.1	29.6	32.2	113	79.1	30.7	44.2	109.7	115.5	167.4	17.5	133.4	76.3	142	46.3	10.6	104.1	103.3	23.8	145.7	114.9	145.5	131.4	205.6	327.8	228.3	262.8
201667_at	8.1	30074.5	8744.8	7500.7	10220.3	4226.2	10300.3	2881.9	2678.5	1776.2	957.2	1614.3	8005.3	5581.4	2910.2	1070.5	1711.1	1676	4326.8	17397.6	14822.2	1281.7	3978.3	3509.7	2446.6	5433.9	1011.1	4266.8	3335.1	3273.6	11040.2	5464.8	947.3	7987.5	917.7	1047.1	2292.7	7895.1	2801.2	2747.2	1551.3	3332	1061.1	4070.2	5191.3	2158	13050.5	15210.9	12158.9
1555173_at	2.8	333.1	106.3	17.5	19.9	115.8	100.6	9.1	134.9	7.2	7.4	58.9	130.3	28.3	173.3	33.1	98.5	66.5	55.6	16.5	9.1	65.9	109.6	250.9	31.2	78.8	83.1	105.1	16.2	28.9	35	36	45.6	15.6	16	18.7	28.4	68.8	68.9	39.4	86.7	29.6	46.8	159.3	58.2	17.5	96.8	45.2	219.7
1566140_at	33.8	515	70.9	37.1	51.5	40.3	14.2	25	28.1	72.5	22	16.2	143.5	46.4	91.3	14.4	93.1	131.4	15.4	84.7	44.9	41.4	24.5	24.2	27.3	21.7	20.6	26.4	29	14.7	97.5	42.3	23.5	36.8	94.2	132	87.3	21.5	48	57.3	23.8	25.6	106.7	46.5	34.4	41.1	190.3	215.3	60.5
207517_at	64.8	27.9	4.1	63.4	20.2	42.4	50.8	57	148.1	53.9	26.7	71.2	101.3	32.9	147	13.5	3.9	81.1	116.1	110.8	31.4	158.6	29.7	194.3	51.1	7.9	86.1	117.6	23.2	60.2	41.7	102.9	39.2	43.8	67.6	68.9	15.1	13.9	92.2	27.7	78.6	12.9	121.5	107.6	21.2	148.3	195.4	164.9	138.1
202267_at	163.3	773.4	60.2	119.9	84.2	106.5	299.1	267.4	141.9	154.6	20.8	73.2	212.7	115.1	47.2	47.3	71	63.2	510.8	154.8	176.8	270.2	48.5	614.8	85.2	159.4	67.3	91	159.2	176.4	68.5	113.3	114.5	195.8	81.4	80.1	192.1	139.8	227.2	131	95.3	163.3	22.7	656.7	80.7	628.6	478.1	1151.8	311
203886_s_at	22.3	2833.8	179.7	793.2	1146.3	193.9	2094.3	254.6	880.7	294.4	15	244.4	439.4	9	568.1	265	70.6	263	562	733.7	543.4	16.9	263.6	1586.5	160.1	1444.9	126.4	41.4	105.2	71.6	804.4	774.7	33.5	856.6	3269.7	130.6	46.4	361.2	1005.1	847.8	744.7	199.6	16.2	2266.3	559.6	46.1	704.6	374.8	291.7
219695_at	142	1164.2	128.7	77.4	243.4	191.2	456.7	120.6	214.1	228.9	16.6	40.4	235.5	149.8	157.3	151.9	136.9	120.8	765.4	132.6	168.7	196.7	161.5	625.9	191.8	285.9	245.7	184.4	99.8	312.8	120.6	391.3	152.4	140.6	51.5	160.3	374.9	230.8	203.4	244.5	234.2	201.7	28.7	676	229.1	262.8	579.7	1223.2	805.2
242271_at	75.7	422.3	22.7	21.4	26.7	111.5	100.5	27.7	136.5	58.7	145.8	34.7	96.4	84.2	93.3	70	23.9	21.4	115.4	131.5	133.7	123.1	16.1	53.3	44.7	90.1	113.1	44.8	57.2	150	81.5	78.6	17.3	24.2	13.6	218.5	70	84.7	18.5	46.2	27.3	58.4	145.7	382.1	125.5	147.5	109.3	524.8	195.4
227475_at	323	928.2	216.6	379.7	297.9	159.7	304.9	265.4	300.8	388.6	85.4	260.8	976.7	145.1	367.2	115.6	183.9	190.8	208.1	273.7	304.1	310.5	243.5	385.4	214.7	358.9	142.5	287	167.4	336.9	438.6	430.5	120.2	340	182.7	267	283.3	318.2	326.1	346.3	363.1	384.7	200.2	1167.2	184.8	402.3	426.7	542.6	615.8
220266_s_at	275.3	1392.2	640.8	585.2	306.9	302	638.7	117.6	249.4	525.9	16.8	122.8	749	184.6	583.1	103.1	397.9	290.6	299.2	72.7	341.3	473.7	354.1	758.6	268.9	1099.4	592.1	1238.4	142.6	291.8	389.4	1316.9	348.7	736	246.6	289.8	271.5	221.3	319.5	911.4	479.8	227.6	155.3	483	129.3	414.5	980.3	77.5	777.4
221841_s_at	330.8	11685	4654	2577.7	1898.8	1185.7	2073.8	676.9	995.9	1588.7	129.4	723.8	9012.1	1552.4	4102.4	618.3	2508	1722.2	1194.5	341.2	1888.5	1337.3	1387.8	2141	1134.7	6844	2929.6	7228.3	1018.9	1102.4	1143.9	8627.6	1654.9	3840	915.8	929.1	493.6	1055.6	1013.2	5856.5	987	909.1	519.1	1402.7	604.9	1322.4	7139.3	4404.3	5924.3
1554246_at	68.3	200.6	17.6	62.3	11.9	56.6	34.2	45	44.7	61.3	23.9	54.7	99.1	85.7	55.5	47	38.6	148	5.3	94.7	48	114.1	12.2	68.9	21.7	29.9	22.4	44.2	75.4	8.3	28.2	64.4	40.8	33.7	36.6	43	106.9	39.9	32.4	40.6	47.3	55	30.5	1140.4	33.9	62.9	356.7	97.7	72.6
213456_at	72.9	774	15291.8	23.8	38.2	22	26.5	16.4	35	16.8	22.7	17.2	340.1	115.5	840.4	14.6	205.5	20.9	7.1	4836.5	6.3	37.3	393.2	15.5	22.9	17.4	82.2	189.8	86.7	973.2	1530.6	64.4	455.4	22.7	11.9	157.9	135.4	19.2	26.4	27.7	21.3	195.5	8.6	24.8	18.3	204.6	227.3	407.3	259.9
219909_at	31.4	486.3	61.9	111.1	18.7	20.6	34	13.6	27	40	5.4	27.5	292	4	201.3	16.7	18.6	13.6	20.7	95	15.7	19.1	139.7	328.7	13.9	342.1	14.3	26.9	14.9	16.2	304.3	198.2	8.3	15	6.4	16.6	22.7	108.1	21.3	30.2	29.4	122.6	101.5	245.3	32.9	19.8	56.7	19.5	27.4
239273_s_at	72.9	498.3	24.2	164.2	18.5	33.3	171.2	42.5	142.5	28.5	16.1	45.8	190.1	47.1	202.6	26.1	89.3	23.6	37.3	14.8	128.3	100.8	27	425.7	11.3	269	61.1	53.5	23.7	25.7	210.8	257	26.1	42.2	14.5	66.7	13	15.2	55.7	21.9	38.4	46.1	12.4	268.1	21.3	53.8	67.1	44.9	23.7
239272_at	45.5	626.8	18.6	199.8	18.7	102.4	129.4	15.7	28.5	15.7	18.7	62.4	270	28	184.3	51.1	62.7	45.3	92.6	20.2	233.7	23.2	91.3	243	4.4	296.6	63.5	161.1	99.6	25.1	246.2	285.9	27.8	182.4	34.4	35.8	49.5	62.9	30	98.7	21.9	28.5	107.8	240.1	26	59.7	204.6	302	112.2
230398_at	387.2	660.2	176.4	380.7	306.8	110.5	102.1	117.3	120.6	199.5	35	74	663.1	275.8	511.4	95.8	223.8	104	147.2	235.6	90.5	179	86.1	138.3	131.9	388.3	169.1	233.2	318.2	250.1	182.1	361.5	92.3	285.8	107	205.4	112.1	229.1	165.4	351.3	269.4	101.6	78.6	1587.1	79	114.5	160.2	558.5	256.3
1561530_at	210.2	1191.9	192.6	20.9	167.9	246.5	212.1	142.1	133.6	68.5	68.3	65	157.1	42.6	209.2	11	12.9	98.2	228.4	194	84.7	237.3	43.7	206.4	117.8	313.1	73.1	30.1	132.5	246.5	202.1	102	194.3	111.6	147.8	149.9	69.9	83.2	100.6	190.8	113.6	74.1	12.1	392.1	82.5	164.4	212.8	108.9	188.3
202831_at	118.8	943.2	85	417.8	124.6	85.2	123.2	57.8	88.3	83.5	48.9	44.2	259.3	139.8	282.3	67.4	35.5	64.7	119.8	149.4	81.4	334.5	295.2	156.6	93.3	195.2	196.9	101.3	111.4	392.1	78.5	175.9	74.5	120.3	50.2	110.9	287.5	186.9	111.4	208.7	379.7	44.7	17.8	515.6	36.2	446.8	527.5	608.9	283.8
212242_at	1056.5	10236.9	1214.5	1047.4	1604.5	1562.3	1920.5	1534.5	1492	1012.4	1181.6	1277.4	3295.6	1085.7	2955.8	1064.5	979.9	1586.7	4865.9	1496.1	2582	1310.6	1612.6	7078	1532	2048.1	1152.3	693.4	1029.5	2405	1017.1	1549.1	2349.1	1423.6	879	2590.3	1299.9	1531.8	1578.2	1821.9	1056.4	892.8	729.5	20620.1	1113.2	1386.5	5231.7	3877.7	4653.9
228885_at	86	1791.6	114.5	138.6	148.1	168.3	167.3	799.4	101.8	196.5	42.2	16.5	114.5	74.2	66.7	89	115.9	284.8	47.2	98.4	371.8	109.1	121.4	447.9	425.8	122.5	79.2	103.3	491.9	66.1	67.5	290.6	204.6	404.9	69.7	96	27.2	52.5	91.4	488.2	124.3	104.3	4.1	113.5	168.8	58	185.1	144.1	72
206295_at	5.6	2820	729.1	142.9	682.7	241.7	286	181.3	130	165.6	38.8	91.7	652.4	13	432.5	97.4	173.5	197.5	939.3	147.9	596.9	26.5	417.2	1124.5	525.1	575.7	766.2	213.1	217.9	511.8	146.5	580.5	1558.8	736	114.4	893.9	365.8	1017.1	319.5	1128.4	772.6	147.3	7.3	457.6	516.1	37.3	955.9	528.7	429.4
224239_at	53.4	798.5	53.5	125.7	183.6	265.1	44.3	106.3	29.6	119.2	141.2	129.3	71.8	30.3	19.6	22.5	157.4	38.2	30.8	63.8	109.6	183.6	133	98.1	22.2	115	72.9	21.8	84.9	36.5	214.1	236.5	116	111.5	85.1	120.7	197.6	236.9	159.9	141.6	101.4	214.2	93	713.4	282.5	195.3	278.2	712.6	926.4
209373_at	359.8	2188.5	216.6	958.2	759.8	409.2	612	164.3	330.4	225.9	285.6	402.9	686.8	52.1	691.7	190.8	180.2	73.2	703.8	341.3	1191.3	349.2	648	1526.5	397.6	522.5	198.7	225.9	605.4	370.6	279.3	1423.9	85.1	897.7	245.2	224.9	466.6	620.6	357.3	753.3	455	382.6	51.3	3755	490.6	440.9	1139.5	1212.8	1476.1
232995_at	182.4	953.2	43.8	182.4	573.2	62.1	351.4	49.3	92.6	229.6	96.7	51.1	766.8	59.8	409.6	59	72.4	109.9	207.8	80.4	43.4	251.9	109.8	328.2	69	81.3	55	175.4	56.4	455.7	64	101.4	192.5	260.8	27	719.1	210.9	100.9	75.1	201.8	142.4	81.6	90.7	1566.2	68.3	122.5	794.7	722.8	982.9
206004_at	369.3	3566.7	277.9	294.5	214.2	98.1	406.3	102.9	143.7	66.4	109.1	128.9	493.3	142.7	236.7	147.3	37.6	272.8	69.4	208.6	905.4	189.9	210.6	277.5	228.7	308.1	284.6	179.5	165	435	1317.6	233.4	45.6	138.6	46.1	253.6	65.2	106.9	281.1	259.1	318.4	125.4	122.9	6430.8	161.7	197.9	305.2	129	637.4
217621_at	5.4	109.2	9.4	2.3	14.6	4.8	10.1	12.8	6.3	7.4	6.1	2.9	73.2	8.8	7.4	12.5	5.7	11	40.2	2.8	4.3	9.4	5.4	39	37.3	7.2	18.8	5.8	3.3	5.1	48.5	13.1	51.3	4.8	19.1	29.7	11.6	9	2.4	47.5	6.3	9.6	46.2	10.2	38.2	80.6	10.4	8.9	12.6
238116_at	161.7	208.8	11.9	575.3	30	13.1	31.6	16	111.9	12.5	15.1	58.4	11.6	33.1	12	7.5	11.1	9.5	34.9	15.5	39.7	28	14.1	23	15.5	22.4	18.3	24.4	18.9	110.1	53.9	26.1	18.6	213.4	79.9	28.2	25.9	44.1	29.3	38.7	13.6	99.1	25.5	63.1	5.3	36.3	108.8	38.4	226.2
223544_at	67.7	1988.5	497.3	598.9	79.3	211.2	367.1	482.9	406.9	437.1	245.8	347.8	878.2	86.6	1195.4	189.3	344.2	471.9	332.3	536.1	321.6	1120	211.3	465.9	520.5	502.6	183.9	325.5	191.4	480.5	429.9	579.6	238.6	433	355.9	337.9	342.8	281.2	291.7	432.8	689.8	384.5	94.9	3667.4	100	1929	523.3	1181.2	1309.8
236451_at	61.2	378.6	44.5	4	10.4	70.7	77.5	3.7	80	89.8	8.2	54.7	35.8	55.6	74.4	69.7	30.8	15.8	213.2	39.8	28.1	70.8	8.2	171.3	46.5	32.1	39.5	41.4	13.7	19.5	13.8	49.1	35.7	27.5	21.3	57.7	45.4	13.4	51.5	109.5	76.1	26.4	72.9	45.6	21.3	43.7	82.9	86.8	87
237885_at	11.7	74.3	7.2	175	13.6	113.1	17.7	15.7	8	6.9	4.5	14.9	24.6	34.9	9.7	3.9	39.9	45.3	3.2	10.5	30	223.5	16.7	24	11.1	8.6	9.3	15.8	10.8	46.8	57.9	10.1	7.7	8.8	4	12.4	19.6	5.5	6	51.9	7.5	22.3	5.1	17.3	21.7	162	16.2	23.7	13.8
208153_s_at	145.2	1008.6	59.8	203.2	35.7	108.7	73.6	80.2	177.5	256.3	114.7	97.7	408.7	62.7	306.8	156.4	229.6	205.6	91.7	151.1	204.4	234	140	350.1	131.9	144	40.7	264.2	164.3	198.3	34.6	242.8	80	26.2	144.4	131.1	37.4	194.7	261.3	228.3	317	257.7	218.9	495.9	98.2	234.4	231	77	1040.9
233388_at	230.8	479.8	211.3	203.2	133.4	209.1	256.9	142.4	384.1	298.5	39.2	185.5	273.3	233.7	186.5	155.3	204.4	195.8	85.6	242.2	458.2	296	226.3	231.1	136.3	155.5	98.4	140.5	210.6	286.1	577.1	410	127.4	260.7	113.5	152.3	179.7	262.9	218.8	243.5	195.2	191.5	107.8	507.2	194.1	494.1	483.8	212.9	269.5
215867_x_at	1302	8255.2	443.6	1890.2	1383.9	417.5	2670.3	492.9	2434.3	923.6	406.7	796	2747.4	853.8	1932.7	657.2	1155.5	741.8	450.8	875.4	7706.2	1618.7	1726.3	902.8	551	1658.9	430.8	588.4	1381.7	2344	6402	2559.2	799.1	4464.1	2187.6	1002.4	572	3139.6	1178.6	1204	2193.5	845.6	621.5	3313.4	743.9	2510.8	2459.5	1687.4	2091.1
210735_s_at	514.7	3036.2	193	790.5	383	312.6	1091.1	235.1	686.6	434.2	231.2	296.2	578.3	213.4	392.4	315.2	355.1	322.6	168.4	485.4	3572.5	718.9	730.5	436.6	192.6	702.8	355.4	284.8	458.1	719.4	2461.5	958.9	322.1	1510.1	892.6	495.9	246.5	547.5	409.3	470.3	576.6	454.9	218.4	1350.8	297.7	749.9	1065.9	449.4	807.7
214164_x_at	1128.2	8773	238.9	1418.4	1111.7	436.5	2259.4	563.6	1687.8	726.2	303.6	507.2	2142.1	613.6	1445.4	445.9	866.1	488	168.1	808.8	7472.4	1336.9	1321.5	580.3	387.4	1385.6	385.8	479.2	1205.7	1540.8	5578.4	2062.9	451.9	3208.6	1554.3	730.7	382.1	2678.3	993	1084	1397.2	766.4	409.6	2684.2	731.8	2070.5	2030.8	1213.4	1472.6
203963_at	581.7	7862.4	157.6	819.3	680.2	134.1	1765	109.4	1426.7	441.9	211.3	120	1806.1	393.4	893.4	269.2	585.5	249.4	161.3	445.1	8066.5	673	817.9	374.6	104.6	929.6	51.2	225.7	823.6	1477.5	5364.9	1656.6	376.7	4039.4	1596	571.9	199	1364.6	413.2	421.3	1078.9	420.3	272.1	1959.1	386.7	1283.7	1408.4	695.3	1369.6
204508_s_at	115.8	2622.4	81.1	231.3	60.2	21.5	381.3	33.1	534.6	18.1	19.2	22.3	468.5	19.7	383.5	13.1	25.7	104.2	9.7	90.4	2136.6	62.7	294.5	61	72.4	172.5	25.1	11.5	190.6	302	1740.7	398	17.8	604.4	461	192.9	23.9	184.6	89.2	37.5	338.9	28.5	16.9	344.1	29.8	424.4	325.3	183.5	465.6
1552661_at	1	61.2	1.8	2.5	5.5	7.5	1.5	3.2	1.1	1	3.2	0.8	3.7	27	36.2	1.6	3.7	9.8	15.7	8.3	2.8	0.4	17.7	41.5	0.5	16.5	20.9	6.5	18.9	32.5	1.6	0.2	0.6	22	23.6	1.2	20.2	13.4	0.4	22.7	11.9	26.6	40.2	1.3	34.2	1	51.9	79.6	14
230769_at	518.7	1325.4	229.9	301.4	424.8	93.5	315.9	351.3	366.9	304.6	21	169.8	414.6	77.5	182.2	131.1	175.6	309.3	132.9	486.3	279.7	367.9	180.1	533.9	208.3	524.4	205.8	210.6	221	251	254.6	446.9	178.7	273.3	202.8	304.4	245.2	185.7	184.5	428.2	261.3	267.8	107.6	522.5	199	454.8	531.8	499.4	843.3
65517_at	111.3	592.4	192.4	138.1	164.5	65.7	283.2	135.6	280.5	211	29.4	58.8	210.1	87.4	116	54.6	46.7	84.6	44.6	182.1	46	287	118.7	377.1	199.5	231.6	69.1	98.7	224.7	61	114	198.9	149.5	215	49.3	140.4	75.8	252.6	137.6	198.7	280.5	29.4	41.8	672.4	77.4	242.2	337	238.9	353
218261_at	225.7	582.6	53.9	164.5	33.9	130.9	122.9	64.5	72.7	132.6	85.2	67	116.5	44.6	117	116.4	132.1	155.3	116.9	60.8	29.5	238.4	143.1	189.9	35.2	102.1	74.1	71.1	141.3	133.5	28.1	187.6	154.1	66.4	44.2	124.2	64.8	45.1	142	334.1	111.4	162.8	48.4	938	54.6	313.8	263.5	90	254.9
205421_at	1.2	574.9	4.3	1.1	3.3	7.2	486.4	36	138.6	20.2	2.7	3.4	56.7	1.6	55	46.5	3.9	3.3	819.9	2	656	3.5	63.9	1177.3	161.8	4.5	53.7	15.4	29.9	205.9	95.6	2.7	4.4	102.5	0.4	5.2	9.6	2.7	2.6	62.5	156.6	3.3	2.5	3.8	23.1	1.4	35.3	7.4	132
1570482_at	31	292.2	7.2	10.8	183.7	63	222.7	20.3	104.3	118.7	22	59.3	9.4	6.8	44.9	20.7	56	5.1	167.9	6.1	137.2	4.8	7.9	50.3	8.8	36.5	3.3	8.1	24.5	125	137.6	25.2	6.3	103	13	7.8	80.8	113.4	10.8	9.4	134.7	15.5	55.3	109.5	30.7	6.6	130.6	189.4	92.9
227995_at	22.1	736.2	269.7	40.1	735.8	166.1	394.3	23.5	29.6	19.7	27.7	30	17.6	25.6	31.4	30.8	13	12.4	177.2	222.6	331.9	446.5	35.6	39.2	13.6	176.6	214.5	49.3	24.2	13.6	528.3	38.5	403.7	322.8	237.1	21.9	71.9	778.4	23.6	117.5	51.3	98.2	72.2	26.5	342.4	47.2	318.2	69.9	19.5
234552_at	16.9	50.8	12.7	20.5	43.1	35.8	33.8	38.1	37.7	55	13.8	20.6	37.3	27.6	65	28.2	28.5	13.3	25.8	27.6	31.4	32.2	21.8	61	22.5	18.3	18.8	33.2	23.7	33.8	23.1	42.3	25.6	46	24.7	29.7	21.4	30.3	23.6	44.2	28.4	27	24.8	70.9	43.5	39.1	46	24.8	31.8
222746_s_at	251.3	1280.4	214.3	327.1	226.8	182.2	184.1	156.7	209.2	117.6	84.2	252.3	302.3	136.1	224.7	90	113.1	95.7	256.9	146.3	217.2	314.4	162.2	342.2	149.1	281.9	207.5	308.4	261.8	20.8	150.7	340.4	298.7	287.6	98.2	177.9	169.3	200.7	314.6	260.3	243.2	592.1	280.3	1066	245.8	289.2	444.3	310	397.4
218792_s_at	76.7	736.4	40	308.2	390.5	244.5	106.6	44.1	151	75.2	108.6	215.1	353.7	91.7	191.2	45.4	121.6	120	167	53.8	135.7	84.6	25.2	124.9	114.3	72	142.9	129.9	216.4	122.8	209.7	198.7	138.6	73	108	139.2	214.7	87.1	284	282.6	457.5	407.6	328.8	431.4	81.5	62.1	239.2	332.5	310.8
218736_s_at	79.9	3467.9	487.3	1044.7	363.3	433.2	594.5	629.9	364.1	223.5	258.7	229.5	1270.6	580.9	333	212.3	228.7	224.9	483.2	1636.6	964.2	6143	497.4	795.3	559.1	727.4	290.6	477.2	439.9	332.6	1019.2	886.8	293.8	962.2	225.4	346.7	363.4	632.7	526.6	449.6	390.8	295.1	105.9	421.5	269.8	1942.3	2072.6	512.1	734.7
222725_s_at	24.8	749.7	122.9	207	25.2	30.4	46.9	10.9	20.2	104.2	9.2	89.2	242.8	6.2	21.9	7.8	22.5	97.4	152	258.3	159.1	1203	62.3	197.1	131.2	103.7	132.4	17.3	76.1	32.3	190.7	53.8	44.5	111.1	52.1	55.4	8.2	61.1	39	18.5	77.8	19.7	26.7	69.4	14.7	450.8	241.7	14.6	142.9
236491_at	19.5	307.6	11.7	88	15.8	51	25.2	29.5	31.1	14.9	11.9	16.2	88.5	21.7	89.5	71.8	9.4	38.8	17.7	62.9	15.4	46.5	23.5	62.5	9.2	89.2	15.8	11.3	27	23.2	63.2	18.9	12.9	10.6	9.6	11.9	21.4	84.8	21.1	126.4	29.8	19.8	15.7	72.7	39.8	26.2	39.7	124.9	118.6
229385_s_at	819.1	1568	128.7	311.6	15.5	196.2	140.4	149.7	180.3	804.4	307.1	828.3	725.3	393.3	432.7	197.6	572.5	877.8	254.3	155.9	133.7	379.5	164	286.2	151.4	273.3	30.2	580.6	120.1	285	184.5	426.2	191.9	127.9	124.2	220.8	70.5	486.2	533.3	722.7	247.1	205	142.3	1065.8	55.9	355.7	353.2	450.3	466.7
229337_at	216.9	437.5	394	555.7	158.1	176.5	83.3	595.5	172.6	219	160.7	274.7	217.1	53.5	263.5	221.4	213	206.9	256.9	371.1	164.9	543.8	375.8	459.8	539.5	249.7	190.1	147.7	451.2	468.6	223	284.1	178	283.8	205	625.8	288.7	319.2	368.8	381.7	559.9	352.5	214.6	970.6	140.5	695.1	308.7	460.6	281.5
207213_s_at	37.5	10.1	89.8	35.3	50.4	46.7	17.4	38.7	23.1	56.2	16.8	17.7	41.5	20.8	13.3	10.2	19.7	16.3	7.1	15.3	18.5	52.8	35.6	23.4	14.3	26.7	9.6	23.9	27.3	17.6	24.7	14	27.8	10.8	12.8	28.2	21.6	7.9	35.9	32.7	34.6	27.3	13.7	139.3	11.7	55.4	57.6	14.3	33.5
230965_at	30	375.6	31.6	21.1	22.6	24.7	34.5	31.3	29.4	40.6	17.1	31.9	15	11.9	26.2	26.9	18.6	104.9	24.8	29.8	17.5	25.6	20.8	34.6	26.9	14.7	23.9	16.9	16.2	17	20.3	22.3	24.1	24.7	23.4	25	82.8	10.8	17.6	31.7	21.5	30.8	29.6	367.5	42.8	25	37	121.7	26
1555716_a_at	226.9	194.9	26.4	149.1	114.6	112.2	76.6	123.6	39.7	110.1	170.3	373.3	150.3	69.6	343.7	81.5	54.7	70.4	68.6	30.1	50.8	534.6	324.1	168.4	256.9	210.3	279.6	236.3	88.7	228.5	80.7	266.7	44.7	174.7	22.5	53.7	143.8	88.4	57.3	37.7	188.1	88.9	119.3	151.6	99	241.2	243.1	21.9	284.6
226374_at	1095.6	6112.8	171.7	916.5	172.8	863.8	784.9	941.3	133.3	494.7	1496	1788.4	2508.1	1315.5	1766.3	701.8	897.4	375.2	97.4	394.2	142	1774.2	2109.3	264	1367.3	1298	3087.4	836.3	597.6	2252	1045.5	1769.2	7.4	1321.1	184.8	326.1	482	52.3	878.7	228	96.6	571.4	609.4	240.5	890.9	825.3	1391.5	628.5	3865
203917_at	1240.9	9750.3	283.4	948.2	196	1032.4	1474.5	2091.5	133.3	808	2095.5	2318.3	2678.6	986.3	2459.4	705.5	1340.3	706.6	163.9	398.7	354.1	3562.7	3017.8	701.5	2007.8	2059.1	2421.9	1128.4	814.9	2934.8	1674.2	1778.6	128.9	1897.4	194.8	1048	309.6	60.6	752.1	260.7	143.3	1352.4	618.1	802.5	1391.1	2252.1	2652.7	1215.7	5645.4
211657_at	505.8	1735	283.2	426.3	356.1	224	387.2	302.7	278.1	297.1	309.5	219.1	362.8	338.1	108.8	165.8	357.4	232.2	294.2	247.2	584	331.7	237.4	179.8	319.1	263.8	136.1	323.7	3768.4	178.9	385.5	287.4	258.3	409.5	127.1	242.2	254.1	292.5	308.5	392.8	321.6	260.8	179.8	688.6	691.2	422.6	670	2299.9	1031.8
223681_s_at	188.9	549.9	176.6	315.6	183.4	11.1	286.4	4.1	106.6	80.3	295	268.5	374.9	424.7	137.9	173.9	278.9	102.1	269.2	56.2	87.2	245.8	78.1	1035.8	72.4	64.8	9	25.2	131.9	59.1	349	311.1	163.8	176.5	85.9	210.6	392.5	67.2	247	187.6	11.7	80.9	8.5	65.8	5	202.1	143.1	226.1	513.1
214705_at	6.8	246.7	67	73.6	13.5	20.2	95.8	34.4	78.7	86.6	17	55.3	137.5	93.7	50	29.7	60.7	44.3	131.8	37.7	105.4	99.2	33.3	938.3	40.5	34	34.9	34.4	30.9	34.9	72.8	34.5	36.2	57.9	34.2	56.7	76.6	8.8	31.3	60.2	49.8	60.2	45.2	40.5	48.1	181.2	132.1	48.5	113.4
222348_at	18.3	332.7	69.5	60.8	29	111	97.1	32.6	158.3	10.9	13.3	23.2	9.5	3.8	19.3	11.2	14.8	11.1	158.5	164.2	28.5	81.1	15	643.7	62.9	5.9	22.4	56	21.5	23.2	103.5	17.1	12.7	16.9	17.4	16.1	30.3	24.1	14.1	116	34.4	13	57.7	22.4	17	169.1	150.7	42.6	155.7
210521_s_at	12.9	84.5	20.1	5.9	112.4	8.1	16.4	11.2	18.9	17.1	37.8	10.6	9.2	5.1	16.5	49.6	6	4.1	5.5	13.7	16.6	10.9	4.1	11.4	5.8	11.1	6.6	10	58.7	22.7	17.9	56.8	12.9	8.6	5.3	9.8	6.5	5.2	8.4	18.5	31.1	27.1	30.8	19	27.4	7.9	55.2	22	38.1
231785_at	26.4	20.4	12.7	26.3	23.2	26.1	23.7	9.4	12.4	22.7	6.2	16	25.5	20.8	27.7	11.3	12.7	14.6	36.3	25.9	31.6	23.7	15.6	16.6	21.8	14	20.9	17.4	16.9	18.5	9.7	23.9	13.6	32.6	14.3	22.8	131.4	30.3	37.7	53.9	25.4	54.1	16.2	109.8	17.9	26.2	14.9	132.4	20.3
244447_at	83.8	540	444.3	414.6	337.3	88.8	606.6	340	375.2	132.8	21	192.5	446.5	220.8	212	21.1	164.7	153.8	273.3	284.2	768.9	99.3	376.5	1346.2	160.4	85.1	45	314.9	55.9	451.2	171.8	373.5	128.5	634.1	161.8	215.7	253.8	767	107.7	657.5	570.5	442.4	87.1	244.6	401.5	677.7	919.6	2731.2	1131
220187_at	13.3	230.2	53.5	108.7	29.2	17	128.3	126.9	120.4	112	66.4	100.5	144.8	100	49.9	167.9	38.4	59.9	138.9	80.1	246	74.3	109.9	256.8	88.7	63.6	67.9	47	167.6	81.4	64.8	126.1	23	120.6	11.7	8.1	186.2	73.9	15.8	67.7	139.9	73.7	102.4	223.9	131.6	176.7	285.8	106.9	89.8
225987_at	315.7	6606.8	634.2	1692.2	2083.3	795.8	1105.7	1859.3	645.3	494.2	501	1037.8	4274.6	546.6	1162.9	709.1	425.2	349.1	2036.2	675.8	3394.2	774.1	763.4	3473.2	972.7	2267.9	451.4	591.3	1827.5	614.9	646.8	965.9	964.2	2936.6	281.7	528.6	1371.3	1482.2	1594.4	1224.4	1321.7	703.2	267.4	1521.4	476.4	1532.2	6828.9	2310.1	1884.8
204351_at	27.6	8863.9	186.7	28.1	39.1	74.8	183.2	45.5	32.7	47.7	28.6	21.3	985.7	990.3	287.7	69	21.8	35.2	148.6	35.5	1394.5	46.5	165.8	42.2	40.5	1316.3	21.9	18.3	20.4	798	1392.7	35.4	33.3	613	44.6	934.5	13	19.2	102.1	38.3	45.2	19.8	27	4386.3	456.3	244.5	387	894.5	2442.7
229147_at	119	522.1	16	48.4	80	14.9	330.3	17.5	123.5	73.9	9.2	11.6	164.3	10.2	15.8	7	15	144.4	321.4	18.9	101.6	15.5	63.6	219.8	29.1	96.2	134.4	8.8	14.1	373.4	14.7	155.7	170.4	70.2	5.5	102.3	146.8	53	73.3	129.1	124.3	31.1	51	13.7	22.8	166.1	226.8	101.5	187.7
229223_at	94.8	915.2	143.9	261.6	298.6	253.7	192.9	117.6	169.4	66.6	56.5	176.8	345.4	139.2	42.5	34.4	18.2	110	205.2	191.9	175	293.8	138.8	567.5	266.1	264	78.7	210.1	264.1	197.4	222.5	336.3	127	130.1	95.1	253.7	96.9	233.1	85	253.5	237.5	100.9	29	415.6	111.1	428.7	370.5	322.6	475.4
208126_s_at	79.9	1245.2	44.5	140.4	117.5	202.1	63.9	74.1	129.8	151.4	23	152.9	175.5	71.3	47.9	49.6	46.2	17.3	147.3	52	37.6	301.3	117.3	263.9	147.4	139.7	133.1	62.6	166.8	73.3	145.3	290.4	110.5	50	169.1	37.5	223.3	160	158.3	254.9	312.4	49.4	30.8	315.5	93.9	295.2	259.5	273.2	291.7
215103_at	20.3	565	6.8	34.9	21.3	87.4	32.3	59	138.6	67.8	57.7	4.4	5	5.7	11.7	24.5	19.2	14.4	11.5	50.5	12.6	70.1	56.6	20.2	9	23.8	40.4	45	9.6	117.7	6.8	40.5	31.6	4	10.4	8.6	20.8	68.9	17	8.3	43.2	76	7.1	82.3	15	24.8	10	12.8	12.8
243871_at	136.7	1075.1	40.2	125.1	20.7	4.5	61.8	55.7	71.9	16.3	417.8	259	695.4	1207.7	185.3	159.8	122.9	72.5	137.9	159.9	74.7	99	57.3	247.2	61.1	79.7	136.9	123.7	48.5	122	123.6	121.2	50.2	34.3	37.9	13.6	202.2	110.3	190	519.6	132.4	82.3	52.5	36.6	26.9	77.6	269.5	266.2	152.6
210715_s_at	71.9	5919.9	1270.2	467.5	2090.9	706.4	1209.1	748.2	380.9	377.7	90.8	19.8	1236.6	64	878.9	140	222	267.8	1911.1	729.5	1273.7	84.1	865.1	2020.3	961.3	2111.4	615.2	689.8	1062.2	668.4	565.4	1256.7	1353	1408	238.6	1223.5	799	1324.4	675.7	1305.6	3263.7	554.5	210.4	4439.6	753.3	165.1	1749.4	764.1	1381.1
215516_at	81.8	494.8	30.3	61.6	15.5	72.3	83.3	17.3	67	101.6	48.8	63.2	214.5	53.5	105.5	38.4	88.2	115.5	39.9	36.4	65.1	62.5	53.4	69.4	11.4	82.9	45.4	52.8	45.2	41.2	127.6	123	51.7	118.2	42.7	91.2	12.9	81.1	35.9	47.5	49.6	98.2	53.4	110.4	137.4	99.8	111.7	16.9	19.9
239380_at	60.8	365.8	76.4	172.6	100.6	204.8	126.2	114.7	138	145.8	19.3	145.1	92.3	11.3	103	68.4	57.3	29.5	67.9	102.4	35.6	43.2	103.7	109.7	52.5	57.1	92	117.9	115.7	160.7	81.8	109.3	42.3	128.3	59.1	131.4	63.7	84.7	64.5	74.1	152.2	162.2	84.1	103.6	244.3	71.5	147.8	174	49
217220_at	70.9	207.6	47.5	104.2	225.4	12	107.2	8.4	76.8	67.2	36.8	30.5	85.3	47.3	111.9	9.4	71	57.3	55.6	160.7	69.5	31.3	10.6	138.5	34.3	63.8	62.8	28.6	30.6	11.5	159	7.7	77.2	75.7	58.1	6.4	10.4	24.4	8.8	101.2	50.3	64.5	33.7	141.6	17.2	55.8	123.4	43	48.3
234335_s_at	31.6	124.9	34.4	43.2	7.2	20.9	23.5	59.3	48.3	113.8	4	76.1	66.3	6.2	60.4	46.5	83.3	76.2	19.9	21.4	82.1	137.2	32.9	86.2	62.7	39.6	39.2	47.8	41	9.8	57.4	47.3	38.6	55.4	82.7	31.3	61.5	52.3	43.8	22.3	45.2	65	46.5	94.5	91.4	122.7	110	133.5	155.3
231439_at	28.8	131.7	12.5	119	19.9	17	136.9	31	21.8	19.5	5.5	26.5	33.2	10.4	125.2	7.6	111	78.2	113.3	5.2	70.8	212.7	19.3	72.9	82.2	24.5	46.5	51.7	36.1	81.4	17	112.2	33.3	23.6	94.6	6.4	75.8	28.8	6.2	11.5	21.9	22.1	43.9	17	54.2	221.9	83.9	248.6	73
210132_at	27.8	650.8	159.6	693.6	15.8	25.6	66.3	26.3	59.5	136.8	220.4	86.6	57.4	105.1	195.7	69.7	178.2	251.9	37.6	618.3	49	1057.8	214.5	206.2	16.4	159.4	99.2	208.8	92.5	343.7	365	37.4	90.4	42.7	116.7	169.6	28.4	29.9	71.5	91.2	81.9	454.6	277.6	907.7	16.9	1061.5	30.8	343.4	233.3
236826_at	195.9	591.8	143.4	180.4	378.7	130.9	110.7	190.6	144.5	185.4	191.6	166	277.7	205	152.1	37	217.1	127.3	304.6	237.2	448.2	199.4	122.8	700.7	183.7	887.5	157.2	181.9	185.1	239.3	210.6	280.9	218.4	885.7	148.6	195.4	223.7	216.5	308.7	142.2	272.8	174.6	138.8	242	166.1	248.5	379.3	446.4	310.8
242477_at	180.2	1122.8	125.2	101.2	730.8	318.5	322.4	360.4	334.5	214.2	140	83.8	160.2	168.7	148	87	89	48.1	345.6	171	377.9	217.3	271.8	489.1	476.9	935.5	112	98.8	84.9	152.4	405.3	215.3	538.6	935.4	169.9	360.5	348.5	166.6	211.2	284.5	314.3	36.5	94.9	174	68.8	172.7	494.7	384.9	325.6
232000_at	95.8	1179.9	108.6	173.5	855.5	184	290.5	286.2	202.9	128	165.8	161.1	255.3	305.7	183	159.8	240.2	96.9	301.2	514.8	505.5	278.5	129.6	793.9	439	763.9	105.3	144	187.1	256.7	314.8	196.7	182	750.8	32.7	149.2	521.7	259.4	284.2	185.4	338.4	89.9	5	139.2	149.1	349	505.4	431.9	201.3
241509_at	12.1	92.9	5.1	15.7	6.1	12	9.9	20.4	12.7	9	5.7	15.7	15.2	37.8	5.9	7.1	10.7	3.8	9.7	17.2	9.3	6.3	17.9	11.4	7.4	14	5.5	6.8	6.3	5.9	5.5	13.1	11.6	6.4	5.5	5.9	7.9	10.8	61	78.7	7.9	12.3	7.7	6.7	89.4	78.8	20.3	34.6	17.6
213519_s_at	265.4	2762.8	177	445.7	339.1	353.4	568.9	669.4	520.8	245.9	160.2	275.5	473.5	55	182.4	248	162.3	210.1	313.5	356	804.1	100.4	1717.9	489.7	635.3	625.3	207	206.4	454.3	589.3	521.2	781.4	290.5	627.1	358.3	390	206.1	311.3	319.3	375.1	490	294.2	247.3	653.9	554.6	145.7	1073.1	407.7	439.6
216840_s_at	46.3	1990.5	80.7	269.5	536.2	217.2	451.1	398.1	422.7	47.7	150.1	83.3	402.1	130.5	256.4	94.2	50.4	152.7	213	289.2	905.4	44.2	1555.9	277.5	656.3	379.7	216.5	86.7	295.3	340.3	382	444.2	179.1	434.6	282	298.3	84.8	325.9	224.8	462.5	360.3	137	48.3	456.5	276.2	26	643.8	537.9	268.1
203126_at	3114.3	7461.5	962.9	556.6	318.5	1119.6	2021.7	517.6	393.2	2473.9	867.8	954.4	1377.6	84.8	1528.3	923.4	1252.8	2589.2	530.7	707.3	1235.3	968	458.5	779.8	683.2	1083.3	800.3	1918.8	847.5	549.6	1248	928.5	1223.3	1152.5	670	1756.5	511.8	579.4	1688.2	2201.9	603.5	1529.9	1011.7	6071.6	462.4	1086.2	1618	379	3255.6
201428_at	30.8	672.8	19.3	19.1	30.9	29	21.1	16	37.6	99.8	12.9	19	27.2	55.6	42.8	24.6	38.7	21.9	28	38.3	128.9	58.3	34.9	30.3	21	2431.4	27.1	17.3	231.1	44.6	27.4	47.3	22.2	21.3	131	21.4	49.4	57.5	44.2	35.8	120.5	32.7	23.2	142.7	36.5	70.5	92.2	254.3	81.2
210633_x_at	10627.1	41774.6	7057.4	8472.3	4112.2	4682.9	12321.4	10657.1	8900.8	6133.4	9605.3	7077.2	34727.9	17603.4	30912.9	9529.4	3592.7	4034.1	6429.4	7536.5	9365.2	5535.9	12902.2	5490.6	8612	10268.8	4484.3	9138.5	6100.5	5686.7	11879.5	9385.4	11370.9	7826.4	15864.6	15044.2	9644.4	7270.6	14141.8	16383.1	8796.6	4851.5	2502.9	28787.6	8587.1	6337.9	34569.3	51998.8	33580.5
207023_x_at	10000.9	49953.4	5215.6	7896	4588	5439.3	8950.5	7415.2	10252.5	8507.8	6885.1	6733	29443.6	11901	24294.4	6698.3	3908.1	3478.7	4426.1	6348.5	6506.9	5196.5	11143.5	4378.9	7232.7	7053.2	4373	7954.1	4691.2	5075.9	8302.4	8853.1	9123.9	9106.6	11402.9	9989.9	6341.5	6604.7	9728.8	17159.7	7662	6135.1	2384.5	19906.4	6278.8	5659.1	27033.7	34662.5	23606.6
213287_s_at	7534.1	49524.1	4971.8	6932.4	4305.3	4134.4	9103.6	6488.2	6895.2	5286.6	8762.2	7400.2	33689	16991.4	33623	8401	4479.6	4747.3	4582.1	6006	7395	4460.3	9349.5	4203.3	7145.2	7429.2	4380.1	5402.7	4518.9	3967.7	7512.5	6509.5	8051.4	6057.1	12717.8	9994.6	7072.9	6266.3	9820	11121.8	5652.4	3943.4	2834.6	23008.2	6547.8	5823.8	24940.5	34045.4	24029.9
213942_at	20.5	362.6	560.2	405	208.7	30.4	21.7	18.6	45.7	44.3	57.3	24.9	30.3	23.8	126.1	71.2	20	68.9	123.5	218.7	25.8	41.4	14.1	637	116.6	26	25.1	151	20.8	26.1	149.1	25.5	20.2	182.2	13.8	13.6	128.4	326	173.9	182.6	115.1	24	97.5	163.4	73.1	75.6	109.1	178	30.6
232484_at	101.9	255.9	179.9	282.8	299.6	148.8	201.5	33.2	138.5	167.7	71.1	148.5	130.7	32.3	185.8	89	7	159.8	92.9	126.8	142.7	13.8	40.8	147.1	75.2	173.2	65	132.5	140.8	99.9	547	158.8	144.7	260.3	74.9	227.3	59.5	209.6	101.1	267.2	214.2	180.7	52.8	310.2	75.1	202.5	464.2	252.3	279.8
213832_at	102.9	919	136.3	336.1	288.4	176.7	359.2	212	255.8	201.1	95.7	105.1	222.4	117.3	97.3	67.9	144.5	176.6	207.2	122.4	207.2	278.2	121	336.6	60.6	1683.3	176.9	157.1	176.2	219.5	267.1	136.1	203.5	259.2	85	290.2	223	247.4	300.1	323.2	183.7	250.1	88.9	388.4	218	155.6	503.4	369.4	262
1553394_a_at	210.2	158	310.8	100.3	15.8	132.8	89.6	115.7	412.9	274.5	98.2	89.4	114.9	96.7	63.2	60.6	16.1	42.8	99.4	110.2	55.8	181.9	138.4	16.1	51.1	41.4	18.4	80.7	86.2	44.4	252.8	153.9	81.3	128.1	321.1	60.6	21.6	70.7	101.1	101.2	196.4	134.1	31.9	73.4	87.4	205	215.3	141	20.3
214451_at	445	99.4	468.8	154.6	99.5	13.4	49.1	9.2	892.2	12.2	9.2	83.3	69	33.4	40.7	6	61.2	13.9	29.3	27.2	3.1	287.2	10.6	11.9	71.1	6.3	89	47	78.8	60.6	185.4	36.9	12.3	9.7	668.7	100.4	68.3	87	80.1	18.7	82.4	54.4	33.4	16	118.5	229.7	107	14.3	16.9
1559571_a_at	17.5	346.9	14.5	31.3	48.7	25.4	19.4	36	47.8	29.9	19.5	32.6	16.5	18.8	67.5	19.8	9.1	15.8	57.2	14.2	115	25.2	23.3	401.3	28.9	22.6	51.7	36.9	9.4	19.6	24.1	27.7	25.7	35	49.5	110.9	25	20.7	42.9	48.5	90.1	26.6	61	323.1	26.4	31	285.6	40.5	57.6
1557136_at	64.8	976.1	64.1	95.8	24.7	95.1	179.6	151.5	116.2	131.7	38.8	17.5	118	57.2	54.8	27.4	20.2	19.6	71.3	81.9	33.1	16.9	93.3	71.3	68.7	15.2	19.6	30.9	28.6	112.8	46.9	139.7	71.9	27.9	41.3	43.4	57.9	114.2	27.1	110	120.9	157.4	141.7	85.3	34.9	74.2	195.5	299.8	154.4
218960_at	25.4	863	14.1	16	57.6	21.7	38.6	23.7	32.4	23.4	13.3	22.1	212.9	23.9	185.7	32.4	19.2	25.2	15.1	35.5	32.1	32	13.8	32.8	25.2	15.6	12	14.9	17.4	33.6	20.6	50.5	11.2	33	10.9	19.3	46.4	13.4	30.6	38.3	17.5	50.3	20.7	313.5	47.3	48.8	40.2	105.7	326.6
1431_at	96.2	287.2	169.7	103.2	78.9	82.7	102.1	94.5	69.8	97.8	40.9	25	49.9	66.5	84.4	73.7	6.8	11.3	54.5	168.3	70.7	161.5	101.5	186.9	93.3	48.2	78.2	90.7	52	74	123.2	68.5	106.4	93.5	47.2	84.8	117.7	3	97.1	74.3	168.9	87.1	19.5	248.4	89.6	217.9	137.4	184.4	29.5
209976_s_at	8.5	280.9	108	20.5	214.8	11.1	132	23.8	24.2	47.2	6.6	66.6	6.8	8	8.1	60.8	7.3	7.1	24.8	15.5	54.5	26.9	36.2	103.2	15.5	14.3	12	57	7.8	75	65.3	15.5	9.4	119.9	24.9	11.2	26.7	96.4	9.9	148.3	18.1	123.5	36.2	169.1	17.4	176.7	14.2	24.9	40.2
209975_at	34.4	1016.9	452.4	206.3	234.4	193.3	229.3	60.4	159.1	169.1	96.7	69.6	70.5	190.8	153.9	58.7	112.3	129.4	32.6	302.7	156.3	448.7	88.4	312.6	153.2	135.2	170.1	151.1	22.2	98.2	201.9	36.5	49.1	154	197.1	114.2	214	123.1	198.2	327	55.9	174.1	143.5	542.5	217.2	511.9	343.8	486.7	297.1
205627_at	15.5	88.7	33.6	22	165.5	29.7	30.1	17.5	20.5	80.3	12.6	26.4	20.9	57.2	25	19.3	32.4	35.5	14.6	561.4	556.7	24.8	36.2	19.5	38.2	27.8	30.7	27.4	10.3	18.7	40.6	99.8	221.5	64.7	15.5	18.7	89.2	228.9	55.9	100.2	120.5	13	10.2	1371.8	28.9	60.7	24.1	160.1	125.3
220056_at	293.4	981	71.1	123.9	99.6	210.5	301.2	177	303.9	191.5	181.4	283.7	425.4	140	177.8	169.4	177.4	256.5	192.2	175.8	195.5	249.6	200.2	224.4	170.6	795.6	166.1	225.9	238.4	224.6	266.1	353.2	248.5	145	131.6	172.2	245.4	161	251.4	283.2	149.9	332.7	194.5	945.1	215.7	323.5	432.1	436.7	425.8
233180_at	37.2	325.4	117.8	272.9	37.8	230	169.7	215.4	189.1	42.7	80	54.2	123.1	210.2	79.8	39.4	25.7	11.9	19.1	228	229.9	16.9	52.1	216.8	33.8	64.1	31.7	49.7	24.5	32.5	224.8	33.1	21.3	151	11.7	20	13.2	172.1	94.5	117.9	85.5	36.9	20.6	96.1	158	218.7	171.9	49.2	66.3
220225_at	55.4	291.6	61.5	107.8	261.7	343.5	195.5	115.9	22.8	21.4	80.4	150	164.3	17.2	133.8	24.8	97	38.2	46	69	26.3	30.2	117.6	44.2	26.2	28.5	27.2	85.4	88.4	31.2	36.5	148	78.1	30.2	51.5	136.3	108.7	46.2	161.2	36	44.4	120.3	49.6	249.6	147.8	33	157.5	31	124.9
232270_at	391	742.9	243.2	631.9	345.1	336	551.9	306.9	1079.8	307.8	303.1	459.7	688.2	421	505.3	329.7	206.8	428.3	317.7	712.6	531.3	1342	348.1	486.2	283.9	690.5	449.9	380.5	573.8	667.4	719.1	664.1	339.7	664.3	672.8	250.8	415.8	391.7	500.2	572.9	790.8	1015.2	490.8	488.3	553.8	1661.8	495.3	565.5	663.8
212848_s_at	411.8	2268.4	508.2	640.5	806.4	493	623.2	561.3	4096.9	329.3	402.3	332.5	731	148.4	863.1	211.5	315.9	193.7	739.3	949.9	559.5	1614.5	512.1	621.8	389.5	480.7	875.9	1172.1	1201.2	993.4	1518	2104.4	139.9	1231.8	3913.1	817.7	394	789.7	653.4	807.2	2385.4	1705	1045.2	933	395.4	1315	1280.1	810.6	718.2
233599_at	9.1	247.3	312.3	54	35.7	40.1	49.7	47.5	614.4	30.6	42	58	56.7	100.3	122.3	24	32.4	34.5	173.6	179.5	33.6	209.5	32.9	168.6	59.5	20.4	64.3	115.6	92.3	269.7	246.6	62.8	25.9	74.1	28.5	21.6	19.1	34.7	37.4	50.2	120.1	298.2	182.9	61.2	54.2	350.7	365.6	52.6	142.7
229740_at	194.9	886.7	292.4	292.2	370.8	265.9	284.2	55.3	214.9	308.1	17.3	59.6	265.2	71.8	127.7	56.1	110.8	309.2	273	44	132.3	95.7	581.5	256.3	262	239.3	520.5	393.6	146.3	258.7	49.3	192.6	54.8	151.4	114.4	313.3	241.2	227	230.7	229.1	342.8	279.3	122.2	788.6	254.7	120.5	336.3	447.6	332.3
207496_at	62.6	208.3	10.4	153.7	128.8	145.7	113.9	102.4	130	16.5	22.5	13.1	119.7	79.5	104.7	141.8	59.6	19.2	163.1	81.4	179.3	201.6	119.1	127.4	123.1	80.1	133.7	121.9	111	101.6	160.2	145.1	80	57.6	186.7	16.2	23.9	134	154.3	173.5	420.6	174.1	13.7	165.1	143.8	155.4	333.6	50.6	139.8
208606_s_at	7.4	90.6	15.6	120.4	29.3	28.3	8.6	8.6	8.3	43.8	40	15.1	150.7	6	14.3	7.9	19.2	9	6.3	88.9	8.8	7.9	13.4	14.6	9.9	9.3	31.2	247.5	9.1	10.4	24.6	133.4	12.7	23.1	4.3	1890.7	13.8	12.4	7.1	9.6	16.9	11.1	8.5	524.1	54.1	17.5	19.3	23.7	46.3
222546_s_at	27.6	55	8	17.6	26	39	21.1	17.3	35	28.8	12.3	21.6	12.7	5.7	13.7	8.8	8.8	15.9	8.8	16.3	8.3	13.6	18.6	11.8	14.4	12.7	320.3	9	6.3	9.6	10.9	12.8	7.2	15	8.3	69.1	13.7	7.9	11.4	18.3	10	31.6	19.5	471.2	26.3	10.1	30.6	31.1	36.2
218180_s_at	240.8	766.6	25.2	17.8	82.2	63.2	23.2	34.7	35.3	28.3	35.6	24.7	121.7	19.4	52.2	37	16.1	27	55.1	35.9	19.7	56.5	1281.9	96.1	44.2	396	2060.1	135.5	105.2	145	790.6	63.7	41.4	209.5	16.2	848.8	28.1	44.9	55	71.2	39.8	68.2	78.2	1915.3	39.7	28.8	201.1	173.4	38.1
235228_at	53.4	165.6	374	253.1	13.2	66.1	89.4	9.9	22.8	23.4	4.7	52.9	105	21.7	13.3	9.9	3.1	13.3	113.3	90.8	78.6	47.5	5.7	250.4	110.2	77	44.9	28.4	69.3	153.2	15.4	46	15.4	24.2	12.8	14.2	151.1	11.4	8.6	19.8	77.4	9.2	10.9	79.8	81	26.6	126.7	89.7	41.9
203240_at	61.4	1546.6	1262	640	148.4	70.7	93.9	67.2	336	437.3	117.8	105.4	847.7	244.5	665.2	84	198.2	408.7	196.8	65.5	43.9	303.5	75.6	793.4	155.3	61.1	59.3	572.8	46.7	94.4	86.9	457.5	66.2	383.5	211.4	3076	192.8	246.1	116.3	381.3	205.2	108.5	411.3	155	151.3	117.7	324.3	123.5	99.6
220249_at	27.8	44	26.2	16.6	32.6	22.6	62.4	23	71.3	62.2	21.3	21.6	7.3	48.1	39.7	20.1	17.1	22.1	16.5	24	21.5	19.3	29.7	28.2	35.4	19	77.6	23.3	16.2	18.7	27.1	41.9	20.6	19.1	12.1	26.4	23.5	51.6	27.8	70.2	29.4	57.2	43	66.6	23	16.9	44	85.3	56.1
229004_at	48.3	1320.7	51.6	543.5	132.9	64.4	456.5	334	255.4	65.8	89.8	204.3	181.7	72	143.8	123	130.8	20.7	164.7	365.4	333.9	74.7	100.4	376.5	118	444.9	143.7	412.2	218.4	79.5	325.9	297.1	98.2	208.1	95.3	92.6	214.2	253.8	44	365.7	228.3	106.4	68.2	218.4	303.8	134.4	409.1	260.7	225
1568932_at	11.5	351.3	61.5	13	15.1	77.3	48.5	106.3	49.6	12.6	11.6	7.4	80.4	6.2	14.6	14.6	19.5	18.4	28.2	14.1	64.4	74.3	62.7	85.4	25.7	37.8	14.3	48.7	38.7	4.3	49.5	43.5	4.4	88.5	29.1	20.4	18	23.1	65	136.6	89.9	13.2	10.2	7.5	64.1	119.9	127.9	24	156.7
240304_s_at	53.4	734.7	30.9	28.6	40.9	15.4	17.7	44.9	104	106.4	11.4	27.7	112.1	61.8	25.7	23.3	126.1	43.5	43.6	12.6	71.2	68.4	19.5	31.4	33.5	107.3	26.2	6.8	145.6	24.9	44.2	30	112.3	10.6	75.7	97.2	29	32.1	33.2	118.9	101.1	29.2	44.3	382.5	28.3	21	41.9	259.3	175.8
207943_x_at	199.9	2145.5	695.3	935.2	1614.7	536.5	1135.8	480.9	485.7	231.7	110.1	240.7	979.7	626.1	591.8	275.2	335.7	289.1	875.6	533.3	1349.7	2019	441.9	1191.1	637.1	2451.5	444.9	618.5	683.5	843.3	881.1	2451.9	638.5	2043.2	227.1	531.1	961	1503.9	674.8	637.5	827.7	284.7	218.4	392.8	672.3	2532	1327.2	810.2	1126.2
209318_x_at	169.7	2998	758.2	677.6	574.6	363.1	1588	368.3	480.1	255	116.3	309.8	527.5	232.8	645.2	252.5	317.8	218.7	1254.8	830.2	1549.1	2503.8	606.6	1709.9	709.8	3526.2	380.3	604.2	633.2	776.6	951.5	3236.7	1136.3	2132.8	214.5	338.2	250.5	399.6	346.3	899.1	513.8	310.7	228.8	475.9	445.5	3003.2	1331.2	268.7	847.9
207002_s_at	102.1	2423	583.8	803.3	1135.8	440.9	1149.4	306.1	411.1	115.8	128.9	175.8	534.4	314.9	376.7	269.2	304.2	222	1305.8	569.7	1425	2245.7	393.4	1193.4	421.4	2821.7	494.9	494.1	696.4	832.3	491.4	2838.7	764.8	2079.5	161.8	427.2	456.2	740.4	509	672.5	771.2	238.9	124.4	317.4	305.7	2710.2	1414.1	379.5	996.5
211843_x_at	17.1	342.2	45.5	56.9	29.7	36.9	53.8	52	175.1	67.4	20.3	40.1	28.1	16.8	24.9	16.9	110.3	47	35.7	37.4	27.3	36.2	35.8	112.8	40	51.6	33.7	40.4	55.9	59.9	8.9	53.2	49.1	43.8	101.4	47.2	29.4	54.5	38.5	66.6	139.9	83.6	29.6	65.5	41.3	63.3	189.3	77.9	196.1
228360_at	221.1	710.2	86.5	241.8	111.2	193.9	229.1	80.7	151.5	232.1	53.5	136.4	285.9	19.6	116.2	159.3	148.7	152	232	195.8	162.7	119.8	75.2	187.9	65.2	143.1	217.5	79.1	215.9	70.8	178.9	467.4	109.6	94.8	194.4	173.8	201.3	149.9	97.5	234.7	347.4	273.9	158.6	379.8	73.7	347.4	294.6	50.6	188.5
219010_at	483.5	1865.2	5465.2	92	183.9	158.1	273.2	192.3	865.7	474.1	53.3	136.2	812.7	222.6	622	72.3	419.2	472.8	236	1774.2	425.4	1533.5	134.8	497.8	138.1	351.2	176.3	133	367.3	1708.8	857	703.9	164	269.6	1198.8	187.2	329.9	391.8	466.7	595	339.9	72.2	147	2051.6	208.5	2430.8	1061.3	516.3	1303.5
239694_at	265.2	502.2	52.9	403.8	270	111.2	44.4	110.5	46.2	43.2	135	50.9	130.3	33.8	173.3	33.9	124	107.4	76.5	15.7	149.3	191.9	23.6	146	99.5	337.3	85.2	138.8	127.2	167.7	106.4	38.5	196.5	83.2	35.7	143	51.3	24.6	204.5	149.5	264	107.8	21.4	252.1	161.2	210.2	120	126.2	82.4
1554735_a_at	30.8	36.9	25	49.9	48.9	17.7	12.7	16.4	17.6	26.7	45.7	37.7	29.7	50.3	43	8.4	12.2	125.8	26.1	21.6	24.8	35.3	19.9	38.3	18	60.4	24.4	10	31.6	29.1	30.1	25.5	33.3	26.2	20.6	13.6	24.1	68.8	70	35.6	38.8	22.8	12.2	107.6	13.2	38.5	32.1	31.9	22.2
223694_at	1763.5	831.2	20.3	488.6	248.2	67.3	158	212.3	99.4	74.1	336.4	330.7	256.4	497.2	459.5	107.8	116.7	164.9	148.3	35.9	134.9	303.7	96.5	35.8	108.8	440.4	33.4	46.2	29.3	53.8	171	132.2	627.3	130.9	44.7	213.3	220.6	84.5	546	486.1	63.8	117.7	86.8	427.3	144.3	121.1	213.3	496.7	596.4
224013_s_at	65.4	622	186.3	484.8	128.7	157	217	233	257.4	173.9	81	107.2	317.1	137.2	336.6	85.3	154.1	10.1	221.4	1132.2	233.1	223.5	217.2	507.4	135.1	327.2	122.8	186.5	238.4	180.7	299.7	309.1	164.5	282.1	130.4	115.2	146.2	157.1	284.7	208.7	255.5	337.2	59.5	529	136.5	229.9	246.4	198.7	253.4
228698_at	156.3	2511.8	678.7	1925.5	602.3	573.8	857.7	456.6	587.5	279.2	171.6	520.6	1237.5	1246.1	728.3	495.3	438.1	353	697.2	3637.7	1437.7	334.5	956.3	1289.4	745	1144.7	316.6	500.3	932.8	593.6	660.6	1018.2	223.7	1176.7	378.9	412.3	527.2	830	847.2	580.8	561.2	308.8	207.1	1660.3	502.4	760	1466.3	1541	1459
240550_at	83.2	24.2	49.6	48.8	37.3	35.3	53.4	53.5	72.6	71.7	36.8	101	35.6	15.9	45.6	29	50.8	52.9	21.4	38.3	38.7	128.2	35.5	58.7	24.7	79	23.3	47.5	35.4	36.1	37.2	33.1	18.4	56.5	28.3	38.5	82.6	79.8	74.8	57.3	112.8	25.7	23.9	69.3	36.9	135	97.6	100	100.7
222878_s_at	181.2	187.6	195.1	128	74.1	26.5	34.9	36.1	64.1	177.3	31.3	157.5	65.2	151.5	53.3	72	323.5	217.4	46.8	259.2	29.3	241.2	71.6	58.3	48.8	116.4	94.2	36.4	42.4	39.5	32.3	82.9	24.6	37.9	160.3	36.3	83.4	58.4	90.9	92.9	62.1	25.9	13.4	267.3	90.8	83.2	138.4	55	261.8
219369_s_at	362.6	857.4	185.7	207.7	14.7	122.5	441.2	250.7	333.4	251.5	202.2	140.3	283	45.3	293.6	231.3	336.4	279.9	169.9	310.1	167.3	618.7	390.3	169.2	183	1005.2	290.2	83.2	60.7	186.8	171.2	319	165.5	239.8	270.1	336.3	15.8	71.7	105	318.4	355.8	180.7	78.9	738.6	71.9	631	72.8	103.7	399.9
219093_at	23.6	1739.8	207.4	124	585.4	111	406.7	152.8	295.1	124	64.7	101.5	138	192.2	147.1	62.7	170.6	190.7	423.9	201.6	2349.6	235.7	37.6	1414.4	215.9	17	103.2	112.9	165	74.6	830.4	192.8	65.1	545.7	125.7	43.7	101.4	416.2	184.7	193.3	394.1	144.5	66.5	360.4	142.8	74	712.6	131.8	264.7
223395_at	37.2	9856.1	299.2	742.2	1935.6	1604.8	1806.2	324.2	2449.3	393.3	107.9	98.4	2360.9	218.9	536.7	130	178.4	18.8	3239.4	3135.5	2832.1	3298.9	492.4	4490.8	587.4	1271.7	6443.5	269.9	1414	2584.6	1493.9	1394.8	1043.3	956	1503.3	316.1	1031.6	1321.4	759.4	3007.3	1261.4	193.7	27.4	578.6	629.5	872	4935.2	1029.3	543.7
204718_at	207.6	810.1	122.7	277.8	166.3	160.2	424.4	352.3	221.6	421.3	118.5	257.9	184.6	138	276.7	180.6	390.3	318.8	417.2	322.5	221.5	308.3	223.8	1034.9	286	224.1	218.5	53	270.4	322.4	176.9	309.7	141.4	326.3	150.6	310.6	232	402.3	341.7	283.4	374.3	255.6	226.6	814.3	277.6	302.9	384.2	93.3	370.2
206677_at	246.9	286.9	34	218.4	225.3	181.9	217.3	163.5	168.9	98.1	180.7	43.2	268.1	130.8	352.9	79.4	29	146.4	45.5	157.5	119.5	146.8	93.5	162.5	135.9	179.8	79.9	103.8	187.5	200	122.4	236.3	67.8	222.4	101.8	133.5	149.9	36.3	189.1	155.2	196.2	232.5	157.8	656.1	214.9	346.8	243.4	93.5	168.7
218779_x_at	945.2	1246.4	178.1	734.3	333.8	85.9	190.1	208.1	278.7	531.5	393.5	425.7	425.1	309.2	568.5	399.5	350.9	326.6	286.9	278.3	353.4	601.4	607.5	334.3	156	1118.2	322.8	332.3	281.6	869.3	468.7	478.9	347.8	345.2	212	665.4	206.1	211.1	550.2	1107.3	956.1	530	177.2	2349.2	91.4	978	363.9	974.5	733.5
221655_x_at	475.8	806.9	161.9	380.2	263.2	222	20.2	41.6	66.1	320.3	275.4	140.8	413.3	107.3	354.8	290.8	92.9	346.2	190.9	185.5	245.8	375.3	514.7	222.3	104.4	787.4	219	335	214.8	520.9	202.7	347.8	113.2	288	93.4	570	129.1	400.3	344.3	602.5	537.2	53.6	140.9	1117.7	188.3	397.6	165.6	479.2	512.1
91826_at	932.7	1446.4	247.9	476.7	186.7	180.1	117.8	248.9	148.1	550.8	434.1	426.5	666	174.3	558.1	515.1	281.5	404.4	177.5	170.7	400.4	432.9	535	97	229.1	1118.2	270.5	313.9	185.3	841.8	150.7	480.7	329.6	375.6	110.1	643.3	335.8	456.8	383.8	897.2	1024.3	559.8	165.1	1482.3	321.2	564.1	425	833.9	700.6
221665_s_at	337.7	420.1	49	362.6	111.6	19.7	40	16.7	44.9	181.9	20	109	129.2	42.2	207	117	283.8	83	34.2	52.3	31.6	129.9	276.3	17.5	120.1	439.5	127.9	166.9	173.4	329.2	47.2	214	56.8	184.4	42.1	139.7	30	28.5	130.3	296.1	321.8	77	12.7	782.4	98.5	451	34.3	95.6	303.2
202890_at	124.6	1481.2	9.8	79.9	474	184.9	346.2	203.9	7.3	132.8	746.2	800.3	1006.3	3126.5	745.4	522.1	440.9	353.5	170.8	140.3	275.8	5.5	560.6	509.4	593.2	606.3	4.5	1358.9	505.3	1229.5	182.6	188.8	939	177.3	89.1	180.7	340.6	405.1	1475.6	31.4	36.1	59	5	270.4	71.6	33.7	616.9	759.5	716.9
228538_at	162.7	1145.2	1083.6	264.4	211.8	196.2	303.8	371.1	1145.9	249.7	17.8	138.8	193.1	5.7	122.3	28.7	74.9	95.6	265.8	507.6	194.3	246.7	121.2	629.7	166.2	137.9	353	264.9	240.4	244.8	213.8	181.6	188.4	222.4	479.3	313.9	198.2	395.7	90.5	342.6	561.4	224	117.2	382.1	172.3	371.2	337.2	584.9	426.3
201893_x_at	584.1	46738.1	5486.5	11299.9	17736.4	9994.7	18423.6	4769.4	6558.1	4413	671.4	3518.6	8962.4	1909.6	4699.4	3869.3	3397.5	4949.7	7194.7	48299.1	30987.8	11458.4	8720.1	11004.1	5473.6	11377	3214	5453.2	20022.8	2485.5	23570.5	17283.7	3765	18928.3	2451.9	3502.3	2018.8	10365.7	12342.6	12340.7	5912	6229	2825	16136.7	12982.7	7885	23731.7	4787.2	9212.6
211896_s_at	56.6	46020.9	3014.5	5952.9	10953.9	6010.6	11447.2	2219.5	3413.9	2134.4	299.7	2263.8	5123.9	328	2886.8	2641.3	2104.6	2640.6	4254.3	42643.3	24440.5	6382.4	5381.3	5963.2	3260.7	6389.4	1770.1	2967	10453	1014	16150	9926.5	1480.4	10528.2	1263	1340.1	504.3	5927.1	7282.3	6597.9	2557.6	3536.7	1758.1	9744.4	7222.3	4640.4	15586.5	1747.5	4520.4
210959_s_at	3013.9	1167.2	592.4	1193.9	515	514.5	646.6	524.4	565.1	338.2	906.3	353.2	879.8	219.7	1065.7	366	388.5	409.2	797.2	724.8	669.7	804.1	412.5	607.5	677.1	608.1	569.2	265.6	1129.2	370	450.3	1442.3	621.2	509	1050.8	434.1	198.3	576.4	783.6	1215.4	563.7	827.2	704.9	508	916.3	808.9	706.1	532.6	481.1
211056_s_at	2974.4	1441.1	502	952.8	333.6	98.1	363.9	550.6	393.1	119	381.4	67.1	606.2	415.7	749	249.4	190.9	365.1	577.9	150.3	252.3	262.9	510.1	143.9	545.7	82.4	479.6	452.4	1207.7	92.9	243.5	237.2	622.7	71.5	564.1	102.9	459.4	221.1	1132.6	934.7	257.3	1167.7	389.2	226	264.7	225.9	156.4	427.7	521.5
204675_at	3691.6	2896.3	1069.8	1309.5	778.1	545.7	913.4	838.6	1140.5	664.8	998.1	455.6	1868.1	1499.6	1451.8	681.9	880.4	1007.8	1113.7	855.8	1442.5	425.3	678	1013.6	894	714.3	774.5	1001.8	2962.2	733.9	727	2207.8	1451.8	688	1252.8	465.7	1001.2	1076.4	2357.8	2443.7	669	2440.9	1564.6	809.2	1295.7	1206.1	826.6	2032.7	1872.7
214199_at	31.2	183.4	19.9	19.1	117.1	61.4	61.4	18.1	55	45.9	10.1	9.2	91.2	16.8	59.4	81.9	51.1	12.1	16.9	32.7	42	44.5	34.6	36	43.5	38.7	13	39.5	25.3	37.8	32.7	30.2	13.1	21.3	6	137	23.5	47.5	52.9	49.8	32.3	77.6	35.7	61.1	49.6	32.8	83.9	29.3	192.5
242033_at	150	284.5	546.7	172.8	180.6	110.5	262.5	76.2	54.8	86.7	5.2	6.2	58.5	4.8	87.2	3.6	3.1	95.7	64.2	44.6	100.1	19.1	92	176	194.4	88.8	39.7	571.2	65	52.5	208.1	42.1	30	132.9	111.2	1.9	58.1	133.8	162.5	48.3	70.5	34.6	60.5	25.1	48.6	22.6	82.5	165.1	126.8
236644_at	143.4	27.9	352.7	123	16.1	45.7	188.6	22.8	10.1	13	27.6	10.6	39.5	4	26.8	5.7	7.2	14.8	37.8	5.9	100.3	6.4	14.9	86.9	84	92.4	2.3	379.5	43.3	30.4	144.6	48.9	10.3	9.3	29.8	2.6	91.8	7.9	54.8	19.2	54.4	9.9	2.9	6.8	17.4	5.6	35	11	90.4
1561527_at	14.3	29.8	9.4	13.7	4.4	6.8	19.4	18.6	15.9	6.7	3.9	24.2	6.8	3.3	40.2	3.1	9.1	5.8	17	11.6	4.8	8.8	5.6	4.5	4.4	7.5	21.9	13.3	7.9	9.3	4.8	9.7	4.8	5.9	8.5	16.4	7.6	6.4	13.6	12.9	16.1	7	18.7	24.2	5.3	17.3	7.2	18	25.1
231118_at	196.7	1494.3	103.9	88.9	605.4	148.1	468.6	133.2	174.1	437.9	71.6	184.5	468	45.1	524.4	136.8	219.7	238.5	284	406.8	380.2	195.7	109.9	482.8	141.9	173	327.3	50.8	81.2	59.5	299.7	612	200.4	204.9	138.4	356.3	234.4	465.8	185.4	184.1	613.9	300.7	94.5	636.9	175.4	174.7	484.6	394	162.8
244572_at	247.5	267.4	52.7	96.7	69.2	28.6	28.4	45.2	96.5	117.6	23	67	220.1	61.4	97.1	21.2	23.8	16.9	105	80.1	105.1	277.1	78.4	244	158.7	186.3	129.9	143.7	28.6	20.2	57.7	41.9	35.1	156.2	61.7	19.9	11	74.6	85.4	146.8	117.6	38.3	149.5	371	160.2	53.4	44.2	24.8	136.4
238028_at	50.9	311.5	143.8	134.5	45.9	31.2	39	47.6	54.7	175.7	128.1	97.7	279.3	22.5	208.2	55.8	39.5	55.1	56.4	45.7	194.8	62.2	149	176	96	137.7	67.6	121.9	73.1	59.1	138.8	89.4	30.3	21.3	57.8	77.4	53.7	91.5	39.2	112.9	26.9	36.5	109.7	842.9	137.9	147.9	182.5	253.4	145.8
223739_at	100.1	12.5	31.4	189.6	238.4	59.3	193.4	87.3	54	55.8	56.1	72.4	95.8	18.8	141.7	44.7	29.3	58.4	132.1	35.3	107.3	163.5	62.5	173.3	22.5	190.2	69.9	96.8	202.8	53.4	129.2	208.8	8.3	95.1	61	67	24.2	146	326.5	146.6	104.9	108.2	144.4	364.2	66	99.4	264.5	84.1	107.3
219714_s_at	30	261.2	203.1	43.4	324.4	37.6	137.4	43.3	139.6	16.6	36.8	19.2	125.9	32.3	108.1	11.5	46.5	8.8	362.4	64.7	259.7	33.3	32.2	187.7	127.8	42.3	50.5	16.8	147.8	89.1	47.6	42.3	34.7	204.4	28.7	27.5	33.5	235.4	86.1	46	39.8	17.2	13.1	126.4	11.1	35.3	251.9	244.6	30.6
236215_at	136.5	448.4	306.6	183.4	119.8	147.5	93.5	131.9	262.9	244.9	51.9	73.7	100.2	1.8	70.6	69.9	21.3	27	130.8	623.1	134.7	63.7	63	937.5	137.9	44.4	44.9	222.7	81.9	141.3	199.4	79.5	84	96.6	13	10.2	49.7	60.4	115.8	207.2	233.3	145.4	20	137.9	262.3	58.2	407.8	30.2	316.8
225079_at	1365.2	2761.1	2261	1756.1	650.4	662.7	1238.4	336.9	1331.2	1158.3	219.4	630	2725.2	540	1558.6	443.9	1111.5	1111.8	440.9	1197.8	1034.5	276.5	990.1	2449.7	459.6	1202.4	320.8	1003	1283.9	1032.1	1403	1836.8	740.1	1110.1	1579	694.2	405.8	992.6	1020.3	1923.3	835.8	1042.5	713.5	1754	1059.3	420.6	1548.2	2896.6	2173.1
204975_at	2837.9	6946.6	5477.3	3715.3	1289.2	1711.3	2022.6	410.6	1938.1	2499.2	1482.9	1796.4	2965.1	1273.3	4644.9	1483	2788.2	2366.7	648.5	2361.7	2251.6	227.9	1682.1	2499.3	504.7	3413	469.3	2078.3	3249.1	1535.8	3017.7	5635.8	1996.5	3596	2083.2	1805.7	247	2600	1456.2	2710.7	1253.3	1562.6	1221.8	4102.3	1351.6	295.8	2930.2	2779.7	4821.3
225078_at	1643.1	5927	5432.6	3146.4	1143.9	1052.1	1734.7	429.4	2266.4	1413	791.5	1210.6	2971.5	1292.9	2099.9	777.2	2072.7	1941	520.3	2110.2	1482.1	69	847.1	2526.7	517	2429.5	499.1	1582.2	2466.4	873.7	3072.5	3152.3	932.6	3101.4	2804	769.3	327.3	1373.7	1112.3	2149.9	1252.4	958.7	676.7	1119.3	1107.6	494.3	2485.8	2134.3	3668.9
214605_x_at	37.5	674.7	134.8	16.6	318.1	295.6	86.3	162	144.2	125.9	152.8	143.4	274.4	305.7	181.9	125.5	105.6	98.2	253.2	526.1	136.2	117.4	200.3	258.6	34.7	316.7	73.1	99.7	189.4	104.4	213.2	83.6	44.3	167.7	84	51.8	78.6	342.4	382.4	111.6	164.3	24.5	57.3	282.4	122	135	194.5	478	154
239001_at	54.2	141.3	195.5	38	40.8	33.5	29.1	107.3	118.4	53	30.3	47.2	38	24.1	31.8	56.9	91	39.5	13.8	39.4	54.5	18.2	41.7	94.6	20.6	42.6	29.7	25.6	13.1	249.7	48.5	15.8	33.5	25.1	20.6	41.5	31.1	62.1	53.1	64.8	68	51.8	26.8	164	22.2	28	68.3	73.8	18.4
215536_at	147.8	785.8	200	313.8	568.6	360.6	535.9	172.3	181.6	150.2	166.1	148	1117.1	103.6	1258.7	272.6	178.7	227.2	388.4	138.3	160.9	287.9	528	965.7	287.2	448.7	680.6	129.1	224.2	374.1	128.2	188.3	302.6	263.4	49.8	331.3	291.1	456.5	288.6	141.2	511.3	196.5	85.7	2371	358.9	216.4	512.9	379.5	350.7
227163_at	543.5	1297.8	225.8	309.8	297.4	161.5	153.3	155.6	135.7	136	153.1	262	357.1	125	282.9	253.7	161	138.1	177.8	213.2	200.1	211.6	921.4	260.3	208.7	293.6	157.7	174.1	178.7	357.7	149	226.8	153.7	354.2	160.5	123.3	55.9	257.4	102.6	603.1	214.6	229.5	129.8	862.9	193.9	260	364.9	128.4	512.9
1563900_at	47.1	126.5	10.7	13.3	205.3	84.1	13.1	36.1	106.2	143.5	49.6	7.4	193.4	44.6	7.4	17.2	75.3	8.1	44.7	8.5	85.2	9.6	63.4	116	13.7	11.3	7.5	36	32.1	56.3	78.5	81.3	60.7	6.2	28.9	14.7	16.9	104.1	83.9	46.7	54.2	9.9	32.1	120.3	16.4	150.3	179.5	29.7	70.7
233565_s_at	754.9	1876.2	304.9	293.4	260.3	336.9	355.9	244	233.3	310.2	261.1	261.8	388.7	184	414.4	177	73.2	160.8	334.4	907	452.4	539.6	288.8	454.1	275.6	410.5	278.1	423	405.7	727.9	264.5	793.6	275.9	905.4	180.7	312.3	229.4	270.7	511.5	558.8	573.2	567.9	26.8	2943.8	449.5	467.5	579.7	566.6	1140.5
224225_s_at	84.6	340.7	114.7	23.9	156.9	93.5	17.7	22.8	13.3	8.5	12.4	34.9	83.1	40.4	143.8	40.4	119.8	19.2	139.4	20.3	254.9	8.5	103.5	164.9	17.4	383.8	74.8	156.8	70.6	189.6	143	209.5	314.5	193.9	42.5	226.5	105.6	150.9	104.8	365.7	256.3	78.9	22.9	50.6	22	23.6	324.1	199.3	22.8
221950_at	27	849.5	101	302.6	779.3	98.8	279.3	118.1	181.1	28.2	43.9	53.9	110.3	10.4	69.3	26.9	60.1	107.4	100.7	36.4	319.3	848.8	106.7	365.2	14.1	97.1	68.4	137	154	26.8	326.2	345.1	39.5	186.1	161.2	6.7	301.6	310.1	104.4	100.4	41.9	221.2	14.9	211.4	75.7	1673.1	264.2	127.9	34.9
203585_at	606.7	3863.1	411.5	848.3	1778.6	548	920.3	526.5	584.6	447.3	276	714.3	1336.8	473.3	620.8	409.9	290.7	419.8	613	885.3	1180.7	693.6	662.8	903	529.2	1140.9	551.2	522.7	369	748.7	604	1158.5	692.7	659	528.4	876.3	938.3	1228.2	1204.1	1519.1	1888.2	1460.9	627.4	5793.3	876.8	990.1	1354.3	978	2214.2
238498_at	10.3	94	11.1	138.4	10.2	35.8	21.1	124.6	31.4	37.1	110.6	59.8	98.6	14.1	189.3	69.4	56.6	7.5	22.2	206.9	27.8	22.8	16.5	93.4	108.3	14.9	10.1	464.9	46	168.8	40.6	32	8.3	32.1	24.9	8.8	10.9	8.5	84.6	17.9	27.1	41.9	13.6	207.8	177.4	32.8	21.9	26.6	11.9
202712_s_at	94.4	2678.5	42.8	2970.3	374.5	690.3	182.6	2391.4	208.9	889.2	129.9	284.4	492.2	630.8	499.3	94.3	1018.9	1008.6	20.9	212.6	236.9	60.9	535.3	274.1	2376.3	191.8	543.1	718.7	369.1	3583	223	306.6	895.8	257	165.9	926.2	377.3	857.5	2353	380.3	662.3	601.3	354	2977	4082.5	283.8	776.8	840.7	1122.5
241382_at	133.5	616.2	108.2	119.9	326.3	234.5	140.6	126.4	157.3	161.6	73.1	128.2	390	140.3	228.1	117	188.8	181.5	90.4	152.7	166.2	183	208.9	115.6	93.2	125.4	138.4	190.7	102.7	60.4	166.1	255.4	213.6	150.9	124.4	126.1	225.5	203.3	194.8	201	70.5	120.7	244.7	282.2	176.2	195.3	262.8	327.6	250.7
219388_at	365.5	1755.2	146.1	273.6	252.4	211.1	197	249.1	188.4	333.3	62.9	169.8	534.3	158.6	253.5	68.6	100.2	205.8	120.1	276.3	331.7	245.2	185.1	349.4	181.5	217.1	104	243	217.2	269.3	217	401.4	185.3	321	143.1	36.8	62.9	230.4	397.4	354.7	356.4	195.3	136.9	378.7	353.3	343.4	503.4	470.7	479.8
207076_s_at	272.2	4772	383.6	663	705.2	217.9	507.7	302.2	424.5	227	276.4	552.4	1250.2	275.9	1016.5	224.5	236.1	130.8	788.7	532.5	546.6	236.9	510.1	2619.8	355.4	405.9	297.2	249.8	790.7	663.7	1196.4	1611.5	537.5	2293.4	465.2	318.5	311.3	574.5	1023.4	736.6	533.2	389	434.2	3833.1	572	305.5	1254	60.4	581.5
236220_at	129.3	313.6	30.5	81.9	13.8	238.3	76	76	94.9	154.7	120.2	98.1	223.9	81.7	126.2	58.5	309.2	354.8	121.7	137.6	649.8	83.5	30.4	221.3	46.5	102.6	125.4	7.3	125.7	59.5	658.7	26.6	72.8	128.3	30.6	219.4	381.6	151.2	134.1	123.3	370.4	142.4	86	21.8	90.3	90.7	180.1	69.9	200.3
236279_at	85	274.4	36.1	67	66.6	48.2	231.9	127.4	49	156.5	23.9	70.9	48.1	20.1	36.7	76.5	77.8	112.8	15.9	37.4	61.1	44.7	48.3	253.4	132.8	21.1	84.7	33.5	37.6	148.4	160.1	63.5	84.7	135.3	22.1	117.6	30.6	60.3	114.5	124.3	46.3	66.4	102.8	74.8	43	98.7	164.1	26	206.3
1558195_at	176.6	603.9	149.6	237.8	95.3	77	117.6	132.6	176.2	162.2	36.5	127.2	202.2	112.2	121.3	80.2	180.8	16.1	72.1	164.4	147.6	152	47.3	214.4	56.2	439.7	94.2	174.9	38.4	214.6	131.1	55.6	113.1	127.2	91	219.5	280.4	176.6	115.4	264.5	224	198.8	34.4	405	170.9	289	360.6	421.6	280.4
215513_at	142.2	612.3	70.7	184.7	77.4	50.1	252.1	128	47.3	41.6	23.7	23.1	85.2	11.3	26.2	34.5	30.6	23.9	78.5	12.4	168.7	388.5	100.3	849.9	147.7	168.9	24.6	133	84.9	95.8	139	382	112.7	210.3	69.8	96	53.1	73.4	48.6	185.1	235.9	136.3	64.3	185.9	52.1	693.1	466.9	44.9	282.7
205807_s_at	1774.1	3069.6	1220.5	639.8	676.7	1223.8	1086.1	784	1071.7	699	595.6	1172.6	1763.2	1216.1	1310.6	884.3	966.5	1139.9	409.4	586.2	655.1	577.1	354.5	1000.1	887.3	3116.7	1471.4	848.7	825.5	985.5	812	1452.5	1452.7	1187.7	884.6	1845.8	530.4	777.7	1825.9	2927.5	1476.2	1254.3	740.4	3847	1155.5	1054.2	1003.1	2229.4	2754.5
237363_at	16.7	22.1	117	101.5	22.6	83.6	9.5	14.6	8.5	8.8	34.3	11.6	10.5	7.9	15.3	15.1	2.3	3.7	8.9	6.1	17.9	29.8	9.5	17.6	10.7	8.4	8.8	86	4.8	42.7	12.2	30.6	68.2	16.7	8.1	5.2	27.3	11.9	4.6	6.7	32.1	9.6	11.8	15.6	6.3	14.3	9.9	27.8	11.9
236069_at	387.4	1109.1	313.7	477.2	133.7	321.7	321	341.6	101.7	276.5	207.3	342.8	443.8	206.7	276	66.5	134.4	269.2	57.1	249.6	259.5	504.4	126.2	432.9	194.2	316.1	160.3	306.1	223.2	107.8	274.7	63.3	215.6	270.9	186	53.4	189.8	259.4	290.9	479.8	170.8	268	194.2	1503.7	377.7	415.8	575	449.1	520
228108_at	499.6	748.4	448.6	217.1	521.8	156.5	318	308.4	128.5	423.2	61.7	99.5	202.4	125	64.8	68.2	680.1	518.1	165.8	344.3	304.2	462.5	70	299.8	171.5	357.7	279.1	263.7	117	78.4	238.2	135.4	72.4	253.7	111.2	173.9	154.5	306.8	281.4	377.4	424.2	125.4	68.5	22.2	437.7	858.1	285.3	512.2	166.4
210074_at	4035.3	6649.6	839.7	1323.5	822	530.3	749.6	2356.1	523.9	3176.1	1059.4	1186.5	1141.5	1381.7	1523.9	1416.9	4591.6	3563.6	400.7	2187.7	1097.9	1003.7	2015.3	681.7	2225.6	1649.4	720.9	438.1	526	2151.2	904.6	989.3	2062.3	795.9	483.3	1026.9	1858.4	1209.2	2672.6	5321.3	1549.8	1368.2	926.1	1038.8	521.2	1670.5	1270.3	3105.3	2723.7
219313_at	175	1181.1	68.8	198.2	213.6	267.5	172.7	251.7	257.6	384.5	500	407.7	392.2	403.7	228.1	448.5	575.9	265.7	339.6	374.3	335	1179.4	529.4	274.4	324.7	469.3	294.4	242.2	246.4	230.6	175.8	96.6	420.4	247.3	174.1	126.6	326.8	65.5	365.7	383.4	626.8	21.9	8.6	9.1	145.6	851.7	412.8	477.2	645.6
230472_at	361	432.1	2214.9	126	452.9	123.7	73	53.2	143	469.3	67.2	198.4	261.9	75.7	252.3	75.9	268.2	467.8	87.9	71.4	139	98.8	57.3	306.7	66.7	114.3	86.1	100.6	220.9	136.2	78.3	89.2	57.7	94.4	53.6	45.8	84.8	85.8	783.4	1372	333.4	121.9	12.2	1392.2	167.8	139.3	312.5	478.6	99.4
204990_s_at	106.5	1347.8	141	1203.8	73.6	228.3	322.6	377.4	102.2	125.9	115.3	229.5	288	49	419.7	85.4	62.2	57.7	254.5	35.9	152.9	62.7	659.6	686.4	199.2	321.9	2458.8	264.7	141.6	153.2	172.3	347.8	68.4	398	89.5	286.4	39.9	117.4	248.1	387.8	307.2	676.3	325.9	1467.3	49.3	268.2	390.9	17.7	360.6
203216_s_at	2405.2	3162.4	1409.4	774.1	426.3	2178.9	1489.6	891.1	582.5	813.9	1178.4	1237.6	1771	2327.2	1100.9	1034.2	1486.3	1072.2	2331.7	947.1	1169.8	95.7	396.8	793.9	1651.4	2745.6	2282	890.2	1641.3	931.5	806.9	649	1011.3	1447	898	630.8	2313	513.5	2480.6	2624.3	560.7	896.4	943.9	239.2	1408.1	376.5	1138	2662.7	2325.1
203215_s_at	914.3	1009.2	455.9	438	106.7	789.1	312.2	826.3	369.5	353.9	169.6	263.3	528.2	237	168	157.4	242.5	285.9	830.2	452.8	503.9	13.6	113.5	264	752.1	710	631.5	115.8	439.1	38	172.1	36.9	416.8	483	179	21.9	18.6	36.6	1206.1	1333.3	99.7	349.9	11.5	45.9	351.5	18.3	529.8	379.8	481.3
202575_at	238.2	3967.9	6594.7	1343.3	517.2	489.1	409.3	273.9	794.1	170.4	755.8	522.4	818.2	209.1	1391.6	302.9	207.2	249.7	255.8	16630	125.3	1338.9	243	260	341.4	938.7	288.4	668.2	599.8	1065.4	1908.7	258.8	225	487.2	771.6	174.6	138.5	369.3	897.8	874.3	579.3	664.1	871.2	4676	330.8	1721.5	1268.8	503.6	2125.6
207206_s_at	64.4	563.7	160.2	32.6	63.9	189.6	20.4	36.1	37.1	120.5	104.7	194.8	230.1	31.4	148.3	156.2	204.1	71.9	12.6	116.5	143.5	112	205.9	69.2	22.2	168.9	201.4	28.6	93	180.4	88.1	197.8	96.3	136.9	26.4	174.1	9.8	37	164.9	120	45.9	60.5	227.9	749.1	24.8	53	101.3	223.4	465.4
220030_at	11.9	298.4	37.1	25	92.1	13.6	107.7	136	3.4	32.3	31.6	5.9	11.9	63.4	69.3	29.8	5.4	79.5	51.5	13.3	117.7	5	62.7	5.4	68.9	114.1	11	5.1	35.4	14.5	19.8	86.3	6.6	20.5	10.4	39.4	34.9	26.7	14.5	11.7	18.4	39.3	79.5	5.8	10.6	19.7	108.3	94.4	13
241507_x_at	89	176.3	70.9	43.4	8.9	173.3	90.2	17.7	43.3	88.5	2.4	21.3	81.5	13.5	43.1	8.4	38.9	90.3	27.2	26.1	65.7	71.2	70.9	17	87	38.3	9.6	12.1	43.7	7.7	76.2	137.4	2	40.1	18.1	45.8	97.4	54.2	9.2	76	62.6	10.1	10.5	100.8	15.9	80.4	23.1	117.3	118.4
1553057_at	266	785.6	154.1	335	223.5	152.9	51.2	76.6	80.5	277.7	34.1	95.8	99.8	30.7	157	184.8	50	162.8	117.8	256.7	34.1	436.2	99.7	196	130.5	54.8	112	161.8	288.6	190.9	131.2	485	122.8	133.3	121.4	320.1	172.7	107.4	242.6	207.8	171.8	82.4	38.9	388.9	80.3	129	144.1	51.8	451.8
238029_s_at	87	1156.1	240.6	531.1	245.9	158.4	274.3	258.8	197.5	68	186.1	91.7	661.3	327.3	275.7	173.1	190.1	121.3	538	173.6	281.4	213.8	248.7	472.9	229.6	480.4	181.4	187.5	261.6	413.6	174.4	511.8	390.1	382	133.3	364.6	225.2	285.9	132.3	191.8	330.3	107.3	53.1	131.2	190.3	541.3	651.2	415.9	217.8
229522_at	39.9	510	31.6	37.4	36.1	101.3	202.2	27.5	35.6	56.2	24	112.6	18.2	22.1	39.7	36.8	100.6	115.5	164.8	21.3	26.5	59.2	59.1	202.5	57.2	187.9	29.2	253.8	50	35.1	24.1	88.1	37.3	25.5	63.6	28	45.2	26.9	55	59.8	93.2	44.5	25.5	213.6	36.4	119.7	56.7	48.9	77.2
238884_at	7	161.2	64.1	24.8	16.4	54.4	48.5	36.5	149.2	22.7	16.1	22.6	13.9	12.1	38	13.3	38.4	12.6	9.9	10.5	97.2	17.1	12	55.3	18	14	13.1	43.5	14.4	16.8	36.3	9.7	15.6	29.3	6	7.4	55.1	39.7	20.9	12.5	14.6	18.6	20.1	19	11.6	102.4	334.1	22.4	30.1
201839_s_at	43.3	547.2	84.8	9.7	23.6	68.7	136.3	327.7	65.9	78.1	50.9	95.6	143.9	127.7	87.7	69.4	56.8	16.4	58.4	34.2	102.1	84.1	49.4	64	126.4	110.3	79.2	15.3	4040.8	34.2	27.3	40.8	112	85.4	95.7	133.2	59.6	90.8	348.7	39.8	30.9	501.5	747.6	34.9	158.5	12.5	285.8	33.4	146.7
220413_at	278.9	1554.9	189.8	245.5	447.6	177.9	324.3	531.2	147.7	227.2	116	220.9	662.7	237.6	406	243.1	101.4	374.4	182	221	187	354	333	567.7	420	35.1	83.7	122.6	289.2	93.3	245.5	763	434	333.4	228.6	270.3	252.2	648	472.7	362.2	170	447.8	97.4	1615.7	199.5	647.5	543.2	830	661.7
232277_at	25.6	522.6	93.2	108.4	397.1	30.1	251.9	139.4	116.8	203	70.8	90	250.3	183.8	82.8	55.8	341.8	110.8	52.7	76	53.3	60.9	135.4	113.4	75	171.4	76.1	79.2	109.7	204.5	206.5	452.3	276.9	64.9	45.7	119.9	202.2	320.1	69.3	521.3	922.7	160.5	96.2	195.1	152.6	61.7	202.1	291.2	547.2
213802_at	125.8	328.4	14.1	76.1	100.9	197.3	353.6	186.8	19.4	232.9	108.3	206.9	172.1	143.6	167.1	108.1	170.6	184	62.2	436.9	202.9	43	188.9	47.2	130.3	512.8	349.4	15.6	18.9	109.7	74.2	98.7	184.9	80.1	76.8	223.5	318.9	72.3	135	100.8	63.8	23.1	58.2	199.7	94.1	114.1	46.2	187.1	386.1
231755_at	23.4	90.6	9.6	110.2	42.8	26.5	29.1	25	25.4	24	12.3	22.3	27.5	116.8	19.6	13.8	14.2	12.3	14.9	8	23.3	48.4	31	29.6	24.3	63.8	20.1	28.2	34.7	34.6	30.4	43.9	14.5	33.9	9.3	14.3	22.7	38.7	33.7	35.6	31.5	24.7	9	64.2	24.6	46.2	52.4	44.7	42.1
205109_s_at	58.2	908.1	625.4	201.1	199.1	80	165.4	318.4	20.5	166.2	61.5	110.5	327.6	23.6	184.5	39.4	223.6	186.5	83.5	285.9	144.5	194.6	13.4	295.1	207.8	704.3	95.9	120.6	51	294.6	60.2	326.9	61.6	25.5	125.2	58.6	732.8	149	71.5	418.2	310.7	101.9	14.1	378.4	33.4	544.5	152	304.9	345.7
1569201_a_at	53	197.8	42.8	67.5	32.2	186.2	107.5	66.8	99.1	119.8	48.1	68.1	11.6	153.3	172.3	62.2	182.9	50.1	40.4	42.3	119.5	179.4	67.3	397.8	75.7	79.9	39.7	158.4	27.6	119	105.6	41	17.8	40.5	3.2	34	20.7	49.6	132.6	113.3	74.6	70.8	77.3	104.9	68.8	460.9	236.9	168.5	291.5
218922_s_at	314.9	174.6	307.8	617.3	22.5	9.8	22.2	308.4	16.4	24.8	6.7	9.5	23.7	16.4	11	7.9	240.9	211.2	228.1	14.2	43	126	265	251.1	246.9	476.6	399.9	389.6	159.8	87.6	77.8	37.8	177.4	286.7	9.1	351.2	9.8	15.3	107.2	114.3	367.4	111.8	10.4	169.1	11.6	13.7	28	19.6	43.3
205898_at	95.8	2248	469.3	351.8	332	324.9	668.2	230.3	242.4	143.5	98.7	62.4	252.9	137.4	80.2	9.9	59.2	28.7	1184.4	212.8	311.8	197.8	215.6	791.7	468.2	164.8	212.7	160.1	235.8	197.4	23	368.3	274.7	303.9	167.3	163.6	425.3	510.7	225	256.4	275.7	181.9	113.2	935.7	248.5	178.4	805.5	559.8	249.9
232158_x_at	130.1	565.6	177	296.9	370.6	217.7	300.2	268.7	253.5	410.5	183.1	120	305.9	133.8	331.6	97.4	315.4	200.5	163.9	226.5	305.9	491.6	164.7	363.7	254.8	317.4	194.9	220.7	133.4	191.7	191.8	295.3	187.3	306.9	159.1	70.5	244.6	276.3	156.7	353.6	345.1	338.4	181.1	450.5	375.6	545.9	814.3	442.2	254.9
1559607_s_at	199.5	210.2	95.1	187.4	169.8	123.7	148.1	208.1	81.2	248.9	27.2	198.4	300.3	125.2	94.6	120.7	100.7	152.8	130.3	206.9	126.6	183.6	112.6	471.2	96.8	224.1	237.4	61.6	20	289.9	222.4	174.1	154.2	173	119.7	130.2	118.7	28.3	190.2	163.5	188.5	218.2	79.9	323	107	255.9	312.2	448.7	481.9
1559606_at	49.9	61.3	1	3.1	35.4	12	63.1	64	10.7	81.4	78.7	20.5	42.2	1.8	52.3	35.5	25.7	3.2	3.6	2.8	33.6	33.7	8.2	63.7	3	28.8	8.1	34.5	2	43.1	20.3	3.8	3.5	8.6	4.5	58.7	56.8	3.3	83.7	1.9	52.1	14.4	8.7	47.3	8.9	34.3	114	65.5	29.3
210461_s_at	331.4	1419.1	778.9	1053.3	277.6	297	355.7	871.1	610.6	369.1	131.5	245.3	191.1	58.8	554	147.8	382.9	352.1	1573.3	821.6	567.7	393.7	156.7	2940.6	1376.7	220.7	1659.7	205.8	244.4	459.5	284.2	427.8	214	316.8	220.9	420.3	225.1	120.5	403.3	304.9	161	243.8	200.3	663.6	280.7	431.3	1270.8	162	337.1
200965_s_at	427.7	10059.4	2448.7	5829.2	949.8	584.3	1737.2	4925.8	3160.4	1508.2	365.6	577.9	1681.5	1026.6	4795.6	410.7	1400.4	1760.2	4860.9	1662.3	1341.2	1811.2	381.4	11183.1	4431.7	687.6	4500.2	1038.9	617.5	1622.2	852.6	930.3	460.5	1169.9	1864.8	2790	791.7	523	1259.4	959.7	936.9	522.7	180.8	1644.6	934.7	2205.7	2698.2	1537.6	2575.6
223541_at	128.9	739.8	177.7	231.5	29.2	154	253.6	150.5	63.8	185.7	142.4	182.4	624.9	151.9	267.3	13.1	235.6	166.1	182.7	243.7	208.6	408.4	138.2	343.5	105.1	189.3	101.5	172.2	184.8	142.8	158.2	398.7	188.4	209.9	13.6	26.1	135.4	71.2	102.4	219.7	230	10.6	35.6	1070.4	189.6	752.7	410.6	440.5	879.5
228933_at	10.5	716.7	2947.4	165.3	226.8	209.6	297.6	193.5	55.6	181.9	78.3	27.8	160.2	99	45.9	29.8	169.1	136.4	120.4	25.5	429.2	468.2	139.3	324.4	97	642.8	94	202.6	136.5	196	502.9	254.3	211	156.2	256.6	30.9	210.6	207.5	111	111.6	142	19	79.9	130.5	384.3	799.3	320.6	239.4	140.6
232609_at	72.9	357.5	261.3	105	326.8	59.6	67	74.2	71.3	80.2	102.9	71.1	181.1	150.2	76	56.1	59.4	51.9	141.5	64	53.3	143.3	32.8	122	34.7	47.8	44.4	182.2	366.8	79.9	69.4	99.1	23.5	93.5	36.8	59.4	94.6	112.1	90.3	97.7	96.5	145	33	403.3	66.8	122.7	70	68.6	100.6
227461_at	69.3	2057.1	253.7	337.9	1603.6	445.4	877	293.3	280.3	460.3	73.8	114	237.3	119.5	180.5	94.2	867.1	738.8	498.8	294.9	241.3	2104	265.3	685.5	283.2	1704.4	188.2	133.2	326.4	532.4	560.9	493.1	455.7	324.1	174.1	212.3	1221.4	1303.2	236	663.7	596.4	269.2	202	253.8	634.3	1883.7	759.5	863.2	464.3
209301_at	29.6	9655.1	369	977.5	863.1	269.1	3946.1	286.2	300.8	23.4	368.3	459.6	2048.9	797.7	988.8	280.2	244.1	217.6	701.1	502	1006.6	235.1	866.6	741	253.4	858.8	336.8	485.6	416	414.6	921	399.8	572.8	515.8	229.4	409.2	385.7	521.9	366.6	1064.2	640	242.6	154.7	711.3	480.9	400	1880.8	756.7	2430.9
219528_s_at	88.2	1535.6	207.2	148.7	608.5	261.9	680	294.8	456.9	331.7	56.5	168	883.1	166.1	269.4	68.9	187.8	145	2044	33.3	404.9	141.1	400.7	4228.8	347.6	254.3	604.7	210.6	94.6	578.5	144.9	333.4	737.4	372.3	132.7	307.8	808.9	244.4	120.2	494.4	613.1	124.3	128.6	405.3	455.3	137	1452.9	614	492.8
222895_s_at	26.4	2135.5	176.8	149.4	348.1	239.7	1093.7	430.7	529.4	275.3	36.3	21.9	488	115.1	137.8	19.3	140	95.6	2374.7	8.7	711.8	24.7	264.4	6951.1	351.8	360	637.8	185.5	53.1	558.5	91.3	331.4	689.9	297.7	85.9	150.8	28.4	212	272.6	372.6	535.3	16	55.1	248	627.2	291.8	2031.9	108.6	437.4
243722_at	103.1	455.7	61.3	76	100.2	156.5	43.3	166.3	51.1	173.6	23.9	155.4	128.5	21.7	274.5	132.9	41.3	6.3	74.2	132.6	170	145	22.4	88.1	43.3	24.9	79.7	11.3	61.4	33.8	131.2	108.1	87.3	106.7	51.9	59.9	95.1	83.4	30	122.9	59.9	34.6	195.7	115.5	238.2	112.7	183.8	189.7	219.9
239148_at	22.4	342.9	12.3	13.3	65.3	47.8	74.1	89	39.2	24.8	12.8	10.2	104.1	40.4	82.1	104.4	89.5	62.7	9.7	18.3	17	395.3	67.5	119.3	21.7	45.1	21.3	27.6	27.5	15.7	199.2	36.9	9.6	14.7	9.1	11.6	6.8	18.4	44.3	40	27.9	84.5	26.2	188.3	104.3	331.1	156.7	372.4	141.3
206043_s_at	36.6	787.4	31.3	50.8	80.1	116	70.9	65.8	42.6	270.4	30.3	53.9	230.9	79.5	175.4	39.1	59.2	375.2	31	34.6	258.9	121.6	111.2	92.1	25.9	152.1	31.4	42	37.7	113.5	158.8	112.4	88.8	71.1	90.6	75.5	81.1	87.6	33.9	88.5	110.3	48.5	28.3	536.2	42.8	71.9	78.2	77.2	235.2
226884_at	50.7	131.4	12.3	23.4	25.3	17.9	4.9	17.5	22	8.8	2.9	3.6	16.7	5.1	14.8	2.6	5.9	15.1	46.7	10.9	5.1	6.6	57.7	151.9	160.6	101.2	110.5	20.3	204.3	13.2	148.7	58.1	13.1	364.1	1.3	5.4	17.1	21.8	7.1	353.8	19	20.2	70.3	27.5	54.2	22.8	33.8	20.7	35.6
212695_at	64.8	380.7	122.5	119.7	77.8	41.4	49.9	190.6	88.8	39	28.9	42.4	283.6	46.6	224.8	115.1	60.9	52.6	86.7	92.1	347.3	150.3	25.8	601	41.4	60.7	20.9	181.9	40	123.9	127.8	51.1	32.7	134.2	36.6	35.4	64.8	39.6	53.9	172.4	69	24.9	95.7	99.6	33.6	268	345.2	19.6	41.4
224262_at	61	365.2	32.8	67.5	30.9	61	67.6	51.5	31.6	259.3	167.3	20.6	166.6	55.4	20.9	24.5	31.7	43.3	142	25.5	66.5	39.2	28.6	30.4	95.6	26	90.5	57.6	92.5	35.9	15.5	51.8	32	56.6	33.8	34.9	27	60.3	69.8	44.2	43.4	49.4	36.2	105.4	33.1	69.3	77.3	32.6	77.8
222545_s_at	697.5	1481.5	587.3	639.3	282	116.5	189.7	491.2	117.1	344.6	350.8	546.2	441.8	351.4	879.7	532.3	174	366.6	427	152.9	265.8	197.6	544.8	140.5	422.3	1241.4	558.2	242.3	387.2	698.4	306.2	760.2	531.8	634.4	845.2	735	121.3	406.1	381.1	825.5	814.9	301.2	352.6	415.9	246	514.5	362.3	112.2	547.4
218174_s_at	524.1	1236.7	677.4	645.2	387.9	364.7	348.8	443.5	332.1	239.3	458.4	494.8	677.8	280.1	938	374.2	265.6	288.1	314.1	180.7	401.2	311.8	307.4	476.6	396.2	849.5	521.2	384.5	453.2	632.1	319.1	633.4	385.1	618.5	419.3	550.2	187.9	351	446.1	620	849.5	427.8	438.5	429.4	304.5	500.6	433.1	376.8	758.3
241782_at	140.9	222.2	133.8	58.7	170	108	55.6	78.8	89.8	156.6	20.8	22.4	129.6	118.2	72.4	15.1	133	61.2	149	98	77	202.5	84.2	78.3	86.1	149.2	165	100	47.7	91.4	124.9	206.1	143.2	68.6	69.5	130.4	173.3	151	108.8	95.6	170.2	103.6	32.4	143.8	140.2	240.2	130.4	321.8	56.1
223427_s_at	127.5	583.9	179.7	327.1	157.4	240.1	206.7	486.6	227	271.5	73	182.2	149	94.5	155.5	146.8	137.5	153	98.7	205.8	131.9	464.3	202.3	206.9	348.1	199.2	196	108.1	138	127.9	163.3	269	110.5	101	143.9	157.7	141.2	148.6	98.2	171.6	178.1	219.8	116.2	262.9	213.3	356.3	236.5	293.6	289
220161_s_at	387.4	2141.1	448.6	1835.1	336.1	350.5	361.8	1102.1	600.2	359	139.9	253.3	700.9	229.5	297.9	303.7	439.2	200.8	292.3	532.4	225.4	1308.4	402.8	616.5	1342	848.3	382.3	382	575.6	417.6	368.2	843.4	338.6	318.2	508.8	352.5	250.4	525.6	440.1	613.7	841	326.7	227	996.4	266.5	1535.8	526.3	615.1	820.9
203328_x_at	2316.2	4821.8	2085	1287.7	685	821.2	1031	861.7	1616.4	965.4	792.5	999.2	1716.7	1506.3	1027.3	952.9	1038.3	1149.8	1195.6	1206.3	1295.6	1593.3	1453.7	1460	1418.9	2033.3	1234.5	1595.4	944.3	1584.4	1220.9	1723.7	1287	1686.1	1938.8	1366	1013.9	765.1	1373.8	1816	1447.6	1400.4	1005.5	1424.5	1108.9	1769.2	1722.4	2271.4	2427.8
203327_at	3459.5	7435	3553.4	1487.3	1768.2	1146.5	1350.5	1491	2086.3	1173.5	829.8	1005.3	1723.1	1876.6	689.9	624.3	1100	1167.2	1654.8	1389.8	1320.1	1195.2	1481.2	1469.5	1565.1	2574	1439.2	1763.2	964.4	1885.2	1167.4	1549.1	1625.5	2297.8	2077.4	1957.1	1616.1	1409.1	2252.3	3077.5	2390.4	2878.1	1036.6	762.1	1832.3	1182.4	2023.4	3207.4	3005.6
217496_s_at	2246.9	6558.2	1947.3	859.4	795	791.8	799.5	855.7	1281.7	782	675.1	759.2	1119.5	1020.8	720.5	652.5	552.8	999.8	951.7	839.7	785.7	988.5	1041.9	924	1179.1	1875.1	1082.2	1000.7	574.6	1136.6	880	1213.7	1106.3	1264.6	1768.1	1302.2	771.2	508.4	830.9	1533.6	1352.9	954.9	974.6	963.1	844.2	1473	1436.8	1488.1	2293.9
238805_at	186.1	439.6	19.1	260.8	19.9	377	134.2	140.7	89.6	112	11.3	23.7	23.7	15.9	27.8	10.9	38.4	100.2	75.9	113.3	9.1	63.8	29.7	114.1	24.3	46.6	250.5	92	414.5	49.1	104.9	129.5	18.6	57	11.1	108.8	109	114.9	20.3	19.4	110.5	41.2	127.9	55.7	194.6	298.1	145.8	164.6	152.3
204797_s_at	1149.1	1619.4	1503.4	816.6	555.4	308.8	1461.4	673.8	1528.2	431	374.4	353.3	590	363.8	362.4	449.8	291.3	264.2	486.9	1273.8	725.8	895.7	836.1	668.4	955.8	2149.5	191.9	710.9	326.3	281.8	1193.2	595.8	232.4	565	1838.8	767.4	169.5	383.9	273.5	705.6	229.8	308.1	84.6	520.1	260.9	1429	845.7	346.9	1419.2
204796_at	292	537.8	708.4	333	142.7	132.1	502.8	194.8	241.6	151.8	79	112	199.9	40	56.5	109.6	135.2	78.5	207.6	552.1	204.1	389.6	174.9	232.8	259.9	747.1	29.1	202.1	175.7	135.6	399.1	204.5	50.4	227.3	617.1	378.6	111.2	97.6	137.4	203.9	74.2	104.9	82.5	207.3	193.9	752.1	259.1	92.4	454.7
205783_at	336.9	2522	213.5	598.9	399.5	72.5	229.3	216.7	276.4	226.7	168.4	146	335.1	264.8	292.8	203.9	139.8	235.3	232	331.7	213.9	361.9	234.7	594.4	321.2	359.1	504.5	249.3	190.1	245	187.2	528.5	346.7	446.2	179.9	460.2	391.6	364.9	451.1	430.9	612.4	324.5	170.7	3474.7	640.9	534.7	817.6	1257.9	1841.7
238439_at	25.8	3658.2	1234.2	153.7	365.3	408	318.9	477.4	119.3	185.9	21.5	97.9	820.9	13	333	92.1	158.5	131.8	538.3	190.3	1403.3	141.1	2041.8	412.3	352.2	2956.6	581.1	210.1	165.6	780.4	147.9	1003.1	7123.2	631.3	210.9	1414.3	366.9	104.1	300.5	703.5	678.1	43.5	98.4	871.5	712.8	99.4	2270	394.3	678.2
204363_at	79.7	2072.8	344.9	627	414	195.3	1190.7	313.4	657.1	94.1	139.4	299.8	1131.6	669.2	160.6	150.1	444.8	261.7	347.5	1350.9	3494.6	263.1	243.7	1756.4	226.1	1603.6	351.2	166.3	353.4	363.4	1093.8	427.3	728	860.1	327.2	733.1	358.6	601.4	609.9	634.8	938	141.2	161.9	1018.1	260.7	990.1	974.8	1309.9	1039
220432_s_at	68.1	629.5	473.1	144	193.3	130	112.4	23.2	27.5	164.3	32.1	31.3	183.3	72.4	69.5	69.2	119.9	159.3	118.7	129.1	19.9	845.3	11.1	131.1	42.4	63.2	1083.2	61.8	13.6	41.2	102.7	102.5	25.9	114.8	106.5	365.3	11.2	87.9	107.4	646.4	71.9	3.5	36.5	80.9	11.6	449.8	138.3	187.9	513.1
1562601_at	33.2	164.5	46.5	68.9	56.4	78.1	45.2	47.5	79.1	109.3	47.6	35	45	24.1	33.9	42	85	31	41	38.1	36.2	24.7	43.5	62.9	21.5	46	19.9	22.8	23.7	75	30.7	58.6	25.6	40.1	34.7	58.2	29.7	18.8	49.7	51.4	54	39.6	16.2	400.8	70.8	90.7	186.2	202.2	73.5
1552390_a_at	14.1	40.3	68	9.7	14.2	17.5	7.5	60.3	15.6	7	29.3	7.7	42	17	41.3	7.6	29.8	10.5	72.8	15.3	56.3	18.6	3.8	43	2.8	38.9	3.5	23.8	23.7	76.5	15.5	14.2	76.5	15.2	32.7	8.6	6.4	6.5	52.6	25.4	51.7	23.5	15.7	18.7	9.8	10.1	17.2	52.4	126.4
219998_at	49.1	1069.3	405.9	52.2	82.6	432.2	198.3	342.2	42.1	47.7	309.2	211.9	78.7	182.6	352.7	309.4	23.4	93.8	23.3	262.2	315.8	1461.6	40.5	187.7	419.1	43.7	24.1	15.8	69.3	121.8	145.7	692.4	328.3	39.6	406.5	81.4	25.5	20.2	104.1	193.5	57.3	198.4	189	1363	62.5	543.7	325.6	178	553.9
211382_s_at	643.5	1554	643	1381.5	329	263.3	847.3	859.2	1473.7	493.1	292.2	249.5	678.9	225	430.9	103.1	309	315.1	240.9	373.5	330.6	468.2	748.6	617.6	616.3	1135.6	91.4	405.6	412.5	689.2	541.4	775.3	503.2	666.1	1650.7	229.9	582.4	346.6	746.6	293.6	184.1	478.7	145.5	1062.9	766.4	709.8	567.2	789.5	918.8
202289_s_at	1313.6	3062.8	1523.3	2267.4	585.1	176	1139.3	990.1	2396.4	370.9	203.7	260.8	1468.2	334.8	447.8	128	352.2	395.8	157.1	596.5	471.9	382.7	919.4	544	855.3	2285.8	78.2	414.7	781.9	734.7	698	1173.8	446.5	769.9	2520.1	168.2	1596.1	329.5	1596.7	201.6	163.7	463.4	197.6	865.2	1064.6	736.6	545.2	1122.6	1011.8
206480_at	10.7	391.3	139.8	13.1	11.9	15	163.2	13	72.2	24.8	20.5	32.7	7.3	15.9	13	17.2	26.4	7.1	152.2	13.5	10.4	22.8	13.6	298.8	10.9	110	64.3	12.5	92.3	15.7	8.2	177.3	13.1	11.5	69.5	106.1	9.2	26.4	26	20.6	14	125.7	26.1	206.6	18.2	16.9	57.6	12.8	20.1
220184_at	28	90.3	121.3	49	86	34.9	27.3	14.1	229.6	39.4	34.5	9.7	30.5	16.6	32.9	39.1	26.4	35.5	20.3	427.1	188.9	60.3	19	66.6	10.6	21.1	9.6	24.2	8.8	97.5	286.9	36	28.1	182.6	11.5	8.5	33.7	150.7	26	25.4	173.1	25.9	24.1	17.1	44.5	225.1	99.6	79	457.6
238512_at	20.1	248.8	28.9	135.7	286.8	29.7	33.6	12.8	24.4	57.1	7.9	91.7	48.6	65.6	17.3	39.1	14.8	26.2	196.5	20.5	139.2	519	14.9	40.7	27.1	82.4	65.8	70.4	8.4	19.6	259.9	27.3	11.6	43.6	53.2	200.4	57.2	19.7	22.2	70.8	319.7	115.3	13.6	76.7	106	415.6	188.2	193.9	109.2
227134_at	207.8	2101.2	187.1	283.5	306.4	223.4	955	733.4	707.9	423	196	214.5	752.1	95.8	639.2	277.5	252.4	212.2	2511.8	251.7	576.5	240.8	471.6	5597.2	1330.2	349.3	576.6	106.8	108.4	1051.4	114.1	510.4	619.2	320.1	118	421.1	32.8	218.4	457.1	554.2	922.1	264.3	186.4	2026.7	370.6	384.7	1003.3	129.1	563.5
236201_at	239.8	469.2	66.6	250.2	137.7	237	103.3	107.3	203.7	104.6	77.7	66.3	253.1	75.8	160.6	19.6	174.5	238.6	148.3	247.8	124.1	199.8	179.8	324.5	152	181.8	403.4	235.8	123.9	175.5	102.9	435.4	224.5	243.3	73.2	219.7	177.5	593.7	167.5	110.2	333	48.3	38.9	256.9	629.2	235.2	289.1	357.1	178.3
201185_at	3517.5	11716.9	1982.7	8318.9	13374.6	4465	10624.2	1718	6077.6	2774.1	346.8	981.5	2656.6	1025.5	926.8	598.9	2345.6	2384.3	3559.2	2634	5024	4777.2	3115.3	4918.7	1521.4	4485.1	1413	3718.7	6492	1858.1	11147.7	7299.1	1289.1	10939.7	4354.3	2034.3	1736.8	8206.6	4918.1	2605.6	2821.4	3520.1	777.6	11078.9	8726.9	7477.5	7397.6	3345.6	2864.3
220128_s_at	136.1	362.9	132.4	200.4	397	99.9	284.5	328.5	119.1	211.2	141	100	110.1	166.1	292.5	90.9	345.3	408.4	522.1	91.3	111.7	121.1	81.5	236.8	310.8	219.6	138.6	118.1	356.4	112.4	158	257.7	91.4	198.7	120.8	166.3	263.4	375.9	335.7	302.6	792.2	124.2	151.8	177.4	175.4	197.1	227.3	177.1	319.3
227001_at	927.4	4214.8	1934.2	1850.6	1259.4	845.2	1106.1	719.3	1072.2	2269.5	931.3	670.3	1543.7	941.1	1284.7	766.2	1963.3	2402.4	2277.6	462.1	1324.2	686	364.9	1653.9	760.2	751.9	2170.7	1490	1372.3	668.6	1560.4	3358.8	1208.5	2168.5	1393.8	1649.6	1273.5	1842.7	1285.6	1858.3	2126.2	982.8	601	456.3	1399.7	1082	2057.1	2296.6	3086.1
219722_s_at	152.2	1990.5	374.6	587.4	146.6	155.2	273.2	210.3	302.6	127.8	114.5	69.4	152	196.1	371.3	43.8	67	49	204.1	330.1	285.9	1110.2	295.4	1048.5	267	317.9	103.2	105	253.6	149	469.6	298.2	52.9	437.4	396.1	131.3	244.5	547.3	375	731.6	684.6	44.9	40	1707.9	19.8	1322.6	196.7	639.7	708.8
238669_at	156.1	2104.4	502.7	308.2	836.1	277	738.1	426.3	5960.5	224	76.7	241.8	273.8	193.3	325.7	28.9	307.1	167.4	507	623.5	677.3	354.7	249	555.8	201.3	880.7	154	365.6	192.6	290.7	638.6	1020.6	354.3	294.8	4124.9	370.7	277.9	596.9	261.3	597.5	349.1	223.3	232.3	519.5	407.3	331.1	564.2	661.3	630.3
205127_at	193.3	891.4	51.2	191.5	50.3	119.1	240.1	25	2673	181.6	29.1	39.8	18	13.3	61.7	39.9	102.9	34.2	65.5	231.9	348.3	124.4	155.4	133.3	54.9	190.4	56.2	75.6	48.8	53.8	77.2	559.3	28.5	85.2	1473.5	158.2	48.8	56.9	181.2	108.1	275.7	248.7	34.8	374.5	43.8	110.4	307.5	175.6	96.5
243379_at	21.7	119.5	11.3	91.8	43.9	26.9	30.6	61.7	20.7	53	23.2	10	100	76.8	97.4	13.1	56.3	7.5	20.7	19.8	107.3	28.9	44.8	21.3	90.5	19	14.8	61	23.3	28.3	28.4	132	20.8	131.2	51	127.3	27	123.7	20.5	38.1	75.7	61.7	55.3	26.5	22.5	39.5	40.5	270.5	135.2
227727_at	18.5	772.2	329.1	589.9	291.7	212.3	443.8	19.6	208.9	90.7	87.9	110.2	241.3	23.8	250	196.6	133.3	33.7	534.1	178.1	531.3	114.1	209.3	982.8	37.2	207.4	172.4	300.6	235.4	218.3	688.5	214.9	82	471.8	60.2	112.1	50.6	216.6	205.6	441.9	79.2	114.8	108	1155.7	156.9	74.4	811.1	20.5	156.9
224209_s_at	232.6	2048.2	133	412.2	280.2	692.1	94.1	172.6	252.7	774.2	143.7	223.8	354.2	202.3	149.6	456.7	320.6	339.7	179	317.1	338	267.1	189.8	340	171.5	309	473.5	232.2	177.5	242.5	251.9	726	241	302.3	85	224.2	229.4	364.3	229.8	332.2	403.9	244.5	121.2	580	101.3	319.8	494.7	1437.2	494.3
223821_s_at	21.9	90.3	36.1	207.4	322.2	24	104.6	210.5	419.9	64.8	15.6	134.1	85.3	75.3	56.1	25.4	73.4	124	157.9	29.2	210.9	46.7	32.4	302.3	28.2	187	129.3	36	75.1	120.7	602.3	27.7	39.5	34.3	271.8	82	183.9	100.9	14.5	66.4	636.8	84.9	63.6	405.4	147.3	341.2	180.6	90.2	171.2
219389_at	45.9	487.8	43.6	75.2	77	72.3	100.8	58.5	92.9	57.3	35.8	42.2	131.2	82.1	36.9	69.4	91.3	54.9	220.8	31.6	80.9	80	55.3	349.2	77.3	72.7	35.1	53.8	54.9	65.3	441.6	104.3	57.5	102.7	49.7	57.2	203.5	85.6	129.7	115.8	730.5	127.8	52.5	170.5	33.6	119.5	96.3	102.8	108.8
1570585_at	64.8	217.3	7.4	45.9	85.7	71.1	26.3	5.3	54	63.2	10.9	7.7	52.5	11.5	2.3	9.4	23.4	7.6	31	42	86.1	34	7.2	630.6	3.9	4.5	13.1	4.2	37.1	70.8	58.3	49.3	13.4	62.1	5.3	28	9.2	93.1	8.8	37.5	94	18.3	15.2	98.1	9.8	110.2	189.8	108.4	104.6
229331_at	1284.2	883.7	72.1	107.5	378.5	115.5	130.1	62.7	411	306.2	12.6	29.1	240.4	99.6	24.4	10.9	199	119.6	231.6	156.4	890.7	348.2	111.2	41.8	24.3	146	14	150.3	1201	108.4	287	1642.8	8.8	202.9	240.1	564.5	32.5	217.5	109.6	164.1	1016.2	447.1	192.8	126.4	132.4	290.8	228.7	506.5	626.3
1554547_at	57.8	1451.7	1009.6	1815.3	270.1	310.1	518.7	468.8	220	112.8	75.8	120.2	322.8	183.8	163.6	77.6	113.8	135.1	651	1016.3	540.6	99.7	210.4	626	438.8	309	165.3	261.1	466.1	288	403.2	330.2	132.5	455	143.3	166.7	372.3	274	139.6	103.7	113.2	192.7	103.2	152.5	208.6	162.4	726	301	135.4
210958_s_at	208.8	1141.1	304.3	659.2	287.8	533.5	446.6	338.8	391.9	561.4	114.3	272.1	136.9	89.7	404.2	256.7	329.4	288.2	393.2	715.6	265.5	334.8	302.2	1231.6	260.1	133.8	278.9	303.9	240.6	336.4	284.4	259.9	217.1	404.7	320.4	517.8	93	210.6	506.6	375.5	520.9	406.9	162.1	590	285.5	447.8	518.5	182	541.1
225613_at	262.6	3480.1	1191	898.1	569.3	915.7	806.8	1026.1	919.4	624.4	273.5	331.4	820.7	373.2	378.9	462.9	632.7	689.5	1440.5	2414.5	1142.5	353.6	508.3	2940.3	757.9	787	486.9	687.9	322.5	664.8	934.2	708	352.2	917.3	369.4	683.7	250.4	443.5	668	774.5	1005.3	550.9	259.4	815.7	359.1	1085	1879.8	959.7	1095.7
40016_g_at	104.1	1925.3	580.9	605.9	272.7	423.7	533.1	503.6	406.3	427	252	276.4	657.4	80.6	423.3	151.2	336.1	176.1	895.4	1265	648.7	203.8	190.3	2371.9	269.8	351.2	176.4	310.8	163.8	189.4	712.5	163.8	154.1	406.9	202.6	601.6	206.4	385.3	604.8	397.2	617	367.4	66.8	910.1	168.1	570.3	580.1	504.1	521
230792_at	115	632.9	81.4	159.5	78.8	151.1	195.9	49.4	195.7	184.1	106.2	46.2	208.9	36.9	255.4	12.6	173.3	182.2	309.3	69.9	135.7	315.1	132.5	394.3	141	40.3	202.5	138.5	144.6	249.7	173.7	205.9	141	136.4	83.1	154.8	156.1	114	291.1	125.6	206	143.5	33.4	313.8	111.3	311.2	265	381.8	310.3
230076_at	127.1	849.1	151.4	267.9	337	208.6	171.6	185.5	428.1	237.4	83.9	178.6	452	131.2	151.7	145.2	252.7	173.1	146.5	1287.3	135.6	304.3	201.6	437.3	155.5	353.6	104.5	171.6	153.5	190.4	380.6	294.4	175.2	302.5	101.2	235.6	127.4	101.3	126.8	445.3	193.9	294.6	111.1	894.9	221.4	407.5	332.1	449.4	545.1
213285_at	157.7	737.3	105.7	244.3	281.4	235.2	211.5	117	348	261.3	78.7	81.4	511.9	242.9	200.1	180.1	164.7	191.5	203.9	94.1	150	173.8	178.1	579.6	125.7	2658.4	89.9	246.1	384.5	181.5	177.8	227.1	95	454.6	371.5	178.8	273.7	304.2	241.5	343.6	205.4	71.5	120.4	265	185.6	115.5	494.3	433.1	454.9
220309_at	207	54.8	17.4	129.4	64.5	45.5	17.6	33.1	38.7	24.5	24.5	64.5	25.3	46.2	12.7	48	24.9	16.9	8.1	56.8	136.4	60.5	30.6	274.8	37.5	17	16.3	32.6	51.6	69.3	52.8	87.9	32.7	30.1	31.1	25.9	53.9	48.4	57.3	31.2	55.5	176.3	30.5	111.7	38.2	122.9	61.8	51.2	180.8
215107_s_at	4.8	61	7.6	9.7	12.9	7.3	16.8	6.3	23.8	7	4.4	6.2	9.4	6.2	12	4.7	20.7	16.6	2.4	5.2	2.8	40.5	14.1	13.8	3	1.8	2.7	5	2.3	4	5.7	16	8.8	2.6	2.6	3.3	22.4	3	11	3.1	19.6	13	22.5	75.1	69.8	6.4	11.6	12.4	13.4
1569065_s_at	31	126	112.1	193.5	92.3	188.7	139.1	47.8	144.6	17.1	57.8	75.6	87.2	9.3	195.4	77.5	19.4	43.1	37.8	101.7	55.3	147.4	100.8	285.4	55.6	46.4	27.1	83.7	74	147.1	85.4	117.6	142.8	35.2	96.3	24.9	38.5	42.9	202.6	204.9	290.9	115.1	37.5	388.9	91.6	167.1	260.6	343.3	210.9
244417_at	76.9	388.9	143.4	67.1	48.1	36.3	91.3	24	120.7	48	32.1	47.3	86.1	15.7	32.9	18.6	43.8	27	180.1	166.4	22.5	52.1	13.4	51.1	77.8	53	19.9	20.3	53.6	139.4	58.2	93.7	139.7	43.6	58.7	13.1	67.3	78.8	67.2	108.3	81.9	176.3	14.3	335.6	41.5	57.4	206.6	107.4	63.8
226865_at	142.6	5529.6	1886.4	1542.8	5536	1892.6	2453.4	697.6	1161.7	669.1	156.5	395.2	887	356.2	413.6	248	647.1	716.7	1322.5	1417.5	2450.3	3529.2	1628.9	1193.2	694.7	2319.1	988.3	1195.3	1286.9	806.6	2887.1	1688.5	1754.5	2231.6	906.7	961.6	1669.7	4405	1017.2	2633.9	2509	1035.9	229.8	593.4	2086.7	1752.9	2007.5	1691.4	873.7
229620_at	49.3	360.9	154.7	81.7	200.9	134.8	202.6	133.2	137.3	52	32.9	66.3	112.9	84.8	20.6	12.3	12.5	46.3	199.5	128.5	39.4	27	88.6	181.2	209.9	64.5	74.9	46.5	121.1	15.1	33.3	241.5	28.1	81.8	79.3	106.9	174.4	68.1	79.3	226.2	275.3	54.1	6.3	6.9	143.7	83.4	243.7	364.2	64.2
220456_at	62	184	7.8	12.2	99.1	94.7	63.7	13.6	40	32.6	11.4	19.5	8.4	79.3	13.3	10.9	99.4	88.8	50.4	14.1	276.3	4.2	9	11.9	17.3	22.6	21.8	9.5	8.8	17.2	259.5	140.1	16.9	26	17.2	106.1	89.5	130.6	11.5	33.1	102	25.7	102.5	18.3	112.7	56.6	150.8	90	10.3
242559_at	114.2	280.7	17.8	63.5	19.4	128.7	62.7	92.2	167.9	193.4	12.4	22.9	47.5	124.4	106.3	119.3	63.6	126.1	35.5	54.9	106.1	178.8	18.1	62.5	189.5	51.6	19.1	32.9	30.8	22.1	24.9	44.8	24.6	94.6	40.2	180.9	135	51.7	25.7	100.6	83.2	124.7	114.5	97.8	194.2	118.9	47	197.2	215.7
234272_at	44.5	118.1	37.7	13.5	45.1	51.7	57.5	60.4	40.2	38.1	11.3	40.4	16	138.9	50.5	40.5	32.7	15.9	35.5	95.8	39.4	55.7	41	71.4	163.9	47.8	32.6	29.9	22.8	33.6	21.1	29.3	38.1	29	116.3	43	87.8	38.9	31.5	51.4	143.9	50.6	36	76.2	54.7	195.1	90.4	192.8	197.8
202826_at	500.2	1829.3	27.1	217.6	238.4	139.6	1183.9	477.9	61.7	392.1	775.8	1062.7	1166.9	42.8	760.7	710.2	253.4	215.4	160.1	27.7	272.6	40.8	309.7	588.9	563.8	206.9	40.7	72.4	57.2	708.6	166.1	63.5	615.7	1203.8	8.3	352	40.4	537	2397	1158.3	86.8	3425.2	1646	2392	48.8	59.9	94.8	388.3	1407.9
226959_at	56.2	1058.3	184.6	521.7	1017.1	296.5	568.9	310.2	294	60.3	18.2	144.4	294.4	42.4	345	53	35.6	145.7	884.1	22.2	562.1	59.4	177.3	1962.6	555	331.5	218.3	316.6	339.3	274.6	372.3	189.7	357.7	240.3	102.9	110.2	285.9	844.6	220	1086.9	822.9	76.7	94.6	1008	215.4	28.2	580.7	734.2	235.4
227758_at	21.9	1150.6	389.1	201.8	219.3	78.8	442.9	363.8	335.8	184.9	16	92	277.5	138.9	95.5	16.2	308.7	387.5	586.5	1542.7	466.8	3511.7	297.2	1106.7	403.8	150.1	187.6	180.2	240.7	226.4	457	492	724.7	594.7	108.6	193.8	394.7	180.5	236.3	204.1	191.8	93.7	68.1	115.1	23.1	2365.3	249.4	248.6	194.2
238742_x_at	21.3	185.4	41.4	70.2	34.1	31.2	69.3	65.1	36.6	82.6	154.7	219.7	73.2	33.1	336.6	135	33.4	58.9	35.3	30	21.2	78	38.7	71.1	53.9	36	35.9	34.5	32.9	42.7	57.7	29.3	26.5	31.9	29.8	52	23	55.8	168.7	76	26.5	97.9	68.1	151.9	28.9	80.4	29.1	81.5	82.5
212992_at	563.8	7902	120.5	2133.1	757.5	185.3	643.4	1428.9	122.2	6912.9	2230	3074.9	4646.4	1424.5	4149.3	1513.8	4360.8	4471.5	202.1	32.2	205.1	752.1	946.4	1130.1	1052.7	6513.2	550.4	8509.3	751.5	1594	510.2	448	1479.2	465.4	274.1	555.9	237.5	1952.6	283.3	4444.3	1458.9	4565.2	1469.2	8920.2	388	1017.9	995.9	768.2	3608
210325_at	390.6	814.5	209.6	380.4	265.8	230.2	414.1	315.3	399.3	141.3	82.5	143.6	526.9	116.8	223.5	65.6	214.2	74	337.3	223.2	193.8	577.3	387.6	846.4	321.5	596.8	189.4	573.8	267.9	384.5	132.3	410.6	344.9	250.4	136.5	114.3	184.4	292.7	415.7	305.9	570.1	356.5	147.7	1208.5	200.7	606.8	445.3	272.3	473.8
1555262_a_at	27.4	138.5	19.7	31.9	32.2	33.5	26.3	25	132.1	64.8	18.3	32.3	64.1	15.9	25.3	20.4	45.9	16.4	95.6	121.7	17.7	339.1	72.9	160.5	121.3	137.2	18.4	28.1	210	93.5	33.9	42.1	10.8	18.7	17	79.3	74.6	13	21.3	58.5	33.6	39	34.4	54.8	55.2	372.4	39.2	156.9	24.5
232859_s_at	48.3	266.4	38.1	196.6	97.7	42.1	150.9	125.4	11.6	56.3	79	11	53.4	20.8	77.5	32.3	128.9	130.8	68.9	242.6	46.8	625.5	11.8	64.5	181	83.8	19.6	131.5	487.4	32.7	114.6	142.4	8.6	83.2	183.3	42.1	21.3	42.1	114	29.6	9.8	128.3	29.3	77.9	13.1	675.1	52.6	43.6	150.2
1563881_at	48.1	76	62.7	88.2	12.3	80.7	3.2	6.3	88.5	91.2	14.3	17.8	48.6	9.7	28.1	11.2	75.8	8	32.3	69.7	110.1	254.1	4.5	94.3	32	84.4	9	19.6	57.7	27.4	107.6	39.6	19.3	38.9	3.8	46.1	8.9	28.3	2.6	24.8	17.1	8.5	1.7	40.8	6.6	470.2	98.3	31.3	28.7
219727_at	26.6	364.4	32	32.9	39	16.1	122.1	23	55.2	41.4	6.7	184.4	36.2	40.8	45.4	13.8	16.8	14.6	58.7	33.7	15.6	60.2	29.9	63.2	28.9	124.5	138.6	41.4	34.4	46.3	12.5	35.6	119.5	107.1	32.1	33.9	154.2	149.9	161.4	22.1	24	52.9	15.5	166.7	205.2	56	223.1	449.6	25.9
202054_s_at	958.6	4813.1	1416.3	4973.8	2034.1	998.8	1603.3	1168.3	1358.4	990.2	735.3	797.8	1616.3	563.8	882.5	557.2	1085.5	815.4	1056.8	1511.8	1210	1315.4	918.8	1274.1	910	3185.1	1259.3	787.1	1113.8	1025.9	1351.2	2734.6	1186.5	1757.9	1312.6	2008.7	945.7	2209.6	1293.3	1368.5	2293.8	1074.1	469.1	686.7	634.1	1198.9	1238.8	1894.3	932.4
240284_x_at	94.8	262.9	110	151.4	143.1	88.4	123.8	172.1	168.2	168.3	151.5	171.9	107	141.6	227.5	163.5	134.7	129.9	85.4	191	81.4	87.6	126.2	133.8	109.5	64.8	138.6	113.3	192.1	144.3	102.7	193.7	87	101.2	78.2	132.7	146.8	111.4	108.5	132.2	135.5	124.9	61.1	372.1	125.5	122.1	205.4	148.1	257.8
215784_at	22.1	93.7	217.8	58	190.3	24	376.6	64.3	34.5	14.1	36.3	16	54.7	57.2	6.7	20.4	16.8	99.2	537.8	10	22.3	19.3	33.1	804.2	82.6	153	263.2	88.4	79.6	155.4	113.5	326.9	537.2	107.1	83.3	18.1	208.9	187.6	143.6	15.6	33.8	51.6	11.4	277.3	14.2	31.8	217.1	25.4	10
202177_at	774	1141.9	239.9	978.2	783.8	130.5	569.5	269.2	343.6	362.9	32.4	243.3	467.4	46.6	400.3	202	247.7	336.5	782.4	197.9	739.7	46.9	1024.5	1721.3	247.4	466.6	676.3	457.9	517.7	273.5	455.8	482.3	340.7	554.7	153.1	1043	125.5	426.3	470.1	1048.6	1134.8	307.3	12.1	1296.1	309.6	173.7	830.8	45	141
226302_at	195.1	1462.3	972.7	456.2	248.9	224.5	263.8	248.6	303.1	141.1	139.4	225.3	771.2	413.9	282.8	203.9	200.5	160.3	532.3	1192.3	1002.3	249.6	301.5	605.2	300.6	398	156.8	389.8	247.7	515.4	386.9	638.2	110.9	578	131.6	171.2	216	334	302.5	405.1	211.9	255.8	128.3	123.9	216.7	454.8	825.3	505.7	489.5
212148_at	537	1875	5302.1	1067.7	845.3	284.6	833.5	569.1	464.2	265.7	32.4	189.6	780.4	212.7	150.1	133.9	184.1	376	638	8171	777.3	3188	283.2	1377.3	678.5	307.9	270.6	313.4	415.6	498.8	2129.8	507.5	16	590.4	344	101.2	279.4	554.1	468.1	439.4	405.2	223.3	101.9	325.9	427.3	1954	889.1	961.1	609.2
207761_s_at	1196.6	11985.4	5049.9	886.6	4786.9	1846.3	4615.1	3502.2	1333.5	975.3	1592.7	1646.7	2639.3	1912.7	1067.5	1019	395.3	860.2	8819.5	1692.8	2655.2	473	1445.4	10839.2	4548.1	3912.7	8467.5	1077.9	1547.3	2706.1	1005.1	5136.8	4194.8	2100.9	649.6	7644.9	2576.4	2106.4	1704.8	1993.5	2619.1	766.2	274.4	819	1848.8	308.5	5692.6	2444.5	980
241300_at	80.9	1008.8	266.6	338.6	145.7	222.5	239.4	73.9	296.9	147.7	84.2	60.3	352	363.1	310.2	70.7	272.8	142.7	267	400.7	189.5	139.8	250.1	331.8	116.7	561.9	47.8	359.4	194.6	331.5	426.5	64.9	47.1	111.6	52.5	169.4	122.2	193.2	240.4	140.6	356.8	27.3	94.2	254.1	410.6	482.9	433.7	333.4	364.1
205832_at	740.4	1766.3	362.5	799.1	454.9	1115.9	443.8	453.7	475.4	484.5	280.7	485.4	459	659.5	398.6	313.6	364.5	227.5	304.9	843.7	305.7	821.6	503.6	719.8	489.2	802.6	441.1	632.5	445.1	481	487.4	1035.7	348	746.4	307.3	516.1	601.4	595.9	555.1	556.9	886.1	483.3	214.3	1928.7	514.6	867.6	582.2	1169.2	1158.9
232262_at	45.3	57.9	285.6	328	154.8	212	328.4	21.2	58.1	286.1	206.1	43.2	144.8	144.5	146	158.5	112.1	208.9	349.3	156.6	183.1	387.6	42.8	586.9	52.5	192.9	315.8	320.2	132.4	139.4	255.5	99.3	133.3	123.2	70.4	61.5	239.2	95.7	95.8	178.5	170.6	63.8	36.5	78.9	78.2	429.5	88.9	165.7	397.2
219511_s_at	55	408.8	48	85.1	356.5	108.3	284.2	99.3	160.1	118.7	32.9	62.2	49.6	56.3	41.1	56.9	27.8	48	522.8	1821	204.6	150.7	38.3	469.7	108.3	48.9	33.9	122.1	29.6	72	171.8	96.4	35.1	84.3	85.3	31.1	102.5	105.1	84.5	111.8	66.5	134.8	22.2	150.6	53.2	141.1	65.3	116.6	102.5
242354_at	42.7	921	42.2	91.5	281.8	99.7	426.1	205.5	239.8	469.3	302.1	591.5	685.1	82.1	394.8	543.6	175.8	174.4	230.3	107.1	280.2	165.8	159.9	503.5	192.5	190.2	129.6	108.3	95.3	231.9	52.8	297.1	183.7	333.6	26.1	165.1	399.9	70.4	1185.8	543.6	182.5	513.9	354.2	251.5	165.3	44.7	316.4	431.9	584
222847_s_at	47.5	859.5	237.5	537.7	316.7	734.9	26	47.2	113.1	350.5	85.9	48.5	345.4	63.8	172.8	110.9	540.1	374.5	289.3	1434.7	652.3	555	79.5	390.2	44	55	245.4	314.6	39.4	372.3	2211.9	220.1	801.3	365.3	155.6	641.2	105.3	354.1	162.3	1343.3	836.2	229.5	275	1292.6	62.5	316	225.2	861.7	589.3
219232_s_at	189.7	1868.8	226.8	759	645.9	1048.5	425.9	209.8	363	395.7	106.6	296.8	669.7	235.6	268.6	253.3	638.1	491.2	512.7	1917.1	980.7	409.1	451	606.4	287	172.1	392.9	481.2	251	453.1	1445.8	468.3	663.5	523.5	243.2	680.7	330.7	728.2	709.6	1179.6	1523.7	459.3	257.8	645.2	606	460.9	760	1500.9	1023.5
204614_at	344.5	7305.1	78.5	1499.2	180.3	97.6	5309.9	512.4	41.3	571.2	108.4	331.7	3208.4	1099.4	430.1	299.5	191.5	431.5	15.4	283.8	7916.5	604.5	316.7	138.1	875.3	4574.7	68.3	214.1	334.7	635.2	2635.2	693.3	84.9	1392	88.7	441.3	1383.9	1201.4	1661.6	342.6	874	190.6	58.3	3494.9	226.1	1376.6	1100.5	1836.9	4177.8
205863_at	64.4	6055.1	524.8	158.4	437.2	236	251.5	142.1	165.3	98.1	62	56	295.3	241.8	109	86.4	140.3	166.8	362.9	117.4	2016.3	171.6	243.5	220.3	138.6	229.3	10.8	171.2	174.4	392.3	1180.2	201.8	168.6	635.5	114	549.6	191.4	599.2	432.4	205.8	396.4	256	121.2	786.5	89.4	281.9	434.7	2800.1	1831.6
227642_at	53.6	953.3	32.4	96.5	312.8	72.7	165.4	321.5	57.8	256	72.5	504.6	411.8	147.8	193.9	31.4	238.1	241.3	746.9	113	195	99	72.7	342.3	163.1	82	60.6	85.7	1082.6	35.1	38.8	1488.1	22.1	224.2	12.6	218.5	288.1	1505.2	727	710.6	468.1	296.5	185.9	370.2	86.8	41.9	263.8	240.1	300.3
228506_at	202.6	473.5	976.6	391.2	300.7	305.2	660	53.5	638.4	40.2	65.4	132.6	203.5	118.1	142.5	65.6	32.9	33	739.1	127.4	307.9	282.9	211.4	1125.5	297.2	326.5	243.6	178.9	108	544.3	204.6	63.1	173.9	301.4	339.6	95.3	124.4	118.2	178.8	522.3	635.4	107.3	15.9	24.8	254.7	646.5	499	217	305.3
204537_s_at	84.2	673.7	19.3	283	124.7	194.6	271.1	113.6	266.2	28.8	31.9	39.5	123.5	18.5	26.5	12.8	22.8	67.5	127.4	714.5	291.5	82.6	90.6	281.3	34.2	227.8	71.1	209.3	92.2	246.7	204.1	153.4	178.9	171.2	78.3	137.8	45.4	204.2	124.2	141.4	237.5	110.8	7.7	242.2	230.4	222.5	242.7	188.5	259.7
213924_at	4666.8	946.7	36.1	274.2	665.6	113.9	412.3	217.6	270.9	1087.8	803.7	437.1	812.5	97	339	520.9	2407.4	1661.6	692.9	132.9	54.1	65.5	80	1050.9	334.6	62.7	41.5	349.3	95.6	177.9	270.4	664.5	602.4	66.4	256	52.5	225.5	340.8	1889.3	4530.7	189.3	1387	1410.2	108.1	581.4	81.4	84.9	2483.7	3174
235095_at	185.4	775	49.2	257.6	186.7	135.2	112.6	141.1	306.2	163	283.3	211.9	265.7	191	233.1	226.3	358.8	251.7	153	139.6	97.2	200.3	281.5	266.2	138.9	73.6	57.5	124.9	20	201	152	339.2	264.9	156.5	125.9	193.6	88.8	49	141.3	72.1	198.3	235.5	199.8	828.9	84.8	439.5	346.2	349.1	439
225162_at	2221.1	4957.5	1747.7	488.2	495	1348.8	1103.8	696.6	1568.4	567.6	554.9	473.3	783.8	632.6	1006.8	772.6	714.1	465.8	1062.5	868.3	1185.3	699.6	470.9	898.5	810.2	1029.5	1866	2082.2	1913.2	485.6	2295.7	5018.3	484	1694.1	1889.5	1086.5	344.8	305.1	598.4	459.2	929	1005.8	656.5	177.6	880	827.5	1872.2	646.9	2802.2
219267_at	1217	3932.4	1274.8	1376.3	437.8	578.4	681.5	822.2	700.3	746.5	678.8	535.1	509.3	42.8	721.9	706.8	687.9	761.3	1082.5	1188	1153.5	1334.3	1104.3	1442.7	1437.2	1324.5	1473.6	473.4	2797.4	1000.2	792.7	1534.2	1026.9	1179.2	1088	1331.1	226	444.3	1157.7	1290	1228.2	680.4	466.8	3880.1	668.4	1257.3	1463.4	300.4	1434.9
226177_at	5125.5	22511.3	4791.3	4571.8	3674.7	2790.4	6879.9	6337.8	3483.6	2483.9	3789	6406.9	10773.8	3382.3	4877.9	4646.4	3563.7	3031.3	4506.7	4487	6152.9	5953.3	4349.1	5388.6	5613.6	5233.1	2768.4	3145.2	6633.5	3416	4694.3	6005.2	3613.9	5139.6	5672.6	6745.7	3711.2	4746	7188	7129	7874.9	4238.8	2830	8891.6	3048.7	5796.6	6527.4	16784.6	9464.9
228587_at	92.6	708.3	38.7	251.1	237.8	29.9	41.3	65.1	215.9	149	74.8	306	321.2	191.9	328.7	252.4	142.6	106.9	118.3	53.8	119.3	84.8	126.2	113.8	88.4	578.2	106.5	177.9	49.6	259.5	402.6	227.7	132.7	166.1	240.3	63.9	96.8	138	41.4	206.4	211.2	512.5	381.6	1036.6	120.7	339.2	215.3	224.4	348.4
221029_s_at	24.2	78	24.4	29.9	239	15	31	24.1	15.8	27.8	16.8	14.7	46.4	64.7	36.7	27.4	30.6	154.5	36.5	16.8	66.7	17.7	39.2	100.2	38	151	13.1	45	134	13.6	33.8	27.5	18.8	33.5	10.6	19.2	33.4	168.2	21.6	30	49.6	35	33.4	115.2	29.3	43.1	27.5	52.4	23.2
229377_at	319.3	466.8	38.9	303.3	425.4	8.6	16.2	155.2	435.5	33.8	255.9	227.4	390.5	583.1	586.1	376.4	163.6	198.5	100.3	109.7	18.4	22.8	24.3	266.7	321.5	78.3	29.7	457.9	284.7	838.9	555.4	462.2	4.6	109.8	322.4	72.4	807.2	20.7	402.9	98.9	16.9	842.9	964.3	152.9	6.6	536.5	42.5	13.4	204.7
235386_at	26.2	150.8	55.5	59.4	295.7	128.7	20.2	154.8	24.6	24.3	41.7	33.9	150.7	21.7	145.2	59.2	18.7	20.6	109.4	24	136.2	77.4	7.2	171.3	152.1	179.3	16.1	81.5	34.2	13	192.6	67.6	54.8	70.9	62.7	130.9	46	31.1	46.7	270.7	20	32.3	67.4	129.5	146.6	230.3	119	320.9	172.4
227654_at	24.6	584.7	34	160.9	271.2	96.9	557.5	260.7	334	102.1	13.6	216.3	151.2	57.9	180.9	32.9	115.4	71.5	639.5	533.3	374.3	248.7	200.2	676.5	312.9	308.4	107.5	71.3	91.7	197.2	339	406.4	111	349.4	49.7	166.9	40.2	247.9	166.2	283.9	218.3	241.9	10.9	476.4	84.1	507.2	446	458.2	397.8
225962_at	31	89.4	388.9	171.7	53.7	58.7	213.8	13.8	122	15	140.9	78.9	214	135.4	136.4	27.1	17.9	26.1	174.1	338.4	29.3	429.4	21.7	33.3	5.5	214.4	53.3	15.4	47.2	145	178.5	15.3	11.4	220.3	113.1	29.9	46.4	108.7	11	45.8	307.6	84.9	54.7	32	21.2	617.3	74.7	220.2	51.7
203081_at	1349.3	1363	1519.8	730.2	374.5	271.9	427.4	516.9	623.6	1091.6	472.4	409.5	628.8	30	599.2	354	749.7	1192.6	800.9	1459.9	335.4	1080.1	277.9	793.6	425.8	1023.6	583.8	521.8	1198.2	57.4	647.6	1586.9	890.1	503.5	629	456.7	246.6	315.2	852	1539.1	3096	509.5	205.5	1834.2	486.8	1670.1	296.8	99.2	815.5
1563217_at	58	354	315.8	105.9	55.9	16.3	146.8	124.6	143.3	63	76.8	81.5	126.8	235	94.3	87.2	21.3	94.3	133.7	94.3	140.7	86.6	14	531.4	117.1	137.2	8.6	57.6	22.7	24.9	144.9	16.2	38.1	77.5	65.9	67.2	204.9	60.4	77.9	38.1	41.5	14.3	31.2	21.7	19.2	147.3	21.9	20.1	155.3
226864_at	45.9	464.6	659	119.2	45.7	9.1	140.6	46	170	25.9	172.3	180.4	271.6	204.1	117.3	144.6	99.9	165.3	134.1	176.6	100.8	17.7	8.6	265	148.8	421.3	180.9	235.3	74	19.5	183.7	10.6	76.8	40.1	114.6	115.4	335.6	31.7	23.6	57.7	78.2	22.8	7.1	17	92.6	10.7	22.1	23	123.3
232306_at	17.5	280.9	16.6	36.9	92.1	39.2	21.8	130.9	37.7	30.9	16.1	6.5	21.5	14.6	18.8	13.8	17.4	15.8	28.9	26.3	201.4	36.4	104.6	32.3	17.3	19.7	13.3	31.9	17.5	135.8	223.6	46.4	18.2	26	13.6	69.3	19.4	14.9	19.4	21.9	12.3	15.5	12.2	247.4	17	167.5	32.1	107.2	306.3
205015_s_at	16.9	31.9	12.3	17.6	20.6	15.2	17.9	54.4	38.6	15.7	7.4	20	15.8	15.2	15.8	12.6	9.3	12.4	12.3	14.1	14.4	14.2	12.2	19.8	23.4	20.8	12.1	20.9	14.4	16.1	17.4	21.4	17.1	14.3	97.4	11.6	15.8	15.8	18.5	11.7	19.6	16.2	10.4	31	20	18.3	23.6	22.5	16.7
206191_at	304	853.7	146.1	288.4	328.3	215.4	321.9	51.9	138.5	178.1	55.5	160.6	102.6	198.3	86.9	76.8	54.2	202.4	224.3	686.4	487.5	259.4	253	370.1	202	308.1	199.9	81.5	366.7	69.5	217.6	411.8	298.6	110.4	174.8	145.3	139.6	385.6	293.5	229.1	261.3	62.3	25.1	925.1	238.2	385.5	280.7	90.3	309.3
210619_s_at	216.7	558.2	28.7	198.2	180.2	148.9	437.6	21.1	50.1	36.6	128.1	24.2	184.6	133.8	162.3	64	28	26.6	183.7	52.3	137.7	245.8	156.5	373.4	40.3	272.1	33.7	183.9	118.1	150.9	253.1	183.8	78.3	235.6	40.6	465.9	128.4	141.2	182.9	146	207.7	38.8	12.2	538.8	98.4	149.9	222	167.3	156.3
233438_at	26.4	69.8	31.4	118.6	5.7	112.8	53.8	23	55.8	63.5	25	41.9	6.1	1.6	6.7	19.1	19.9	20.1	20.1	98.2	55.5	226.1	8.1	184.5	21.7	2.9	23.9	1.8	12.1	64.6	36.9	18	1.3	18.3	42.5	3.1	7	35	80.1	101.8	45.3	23.5	34	2.7	52.4	177.7	280.4	55.4	117.4
205172_x_at	2565.1	3392.2	882.6	1122.8	585.5	1588.1	974.6	754.3	726.1	865.9	1010.2	507.1	1100.4	131.8	1471.5	748	653.7	632.1	1317	713.9	1091.6	867	879.1	1721.3	830.6	1144.9	539.9	680.3	568.2	901.1	910.7	1350	1010.2	860.5	917.7	2218.4	146.8	289	1320.8	1735.9	935.7	637.8	568.5	5702.4	1238.5	1306.9	1475.5	596.2	1358.1
206284_x_at	3905.5	5588.8	1637.7	2766.2	882.5	2767.9	1606.6	1300.1	1093.5	1758.8	1063.8	1322.9	1940.3	104.9	2909.8	1161.3	1075.4	980.2	1868	1055.8	1577	1149.6	1645	2855.4	936.4	3009.8	1132.2	1026.8	1089.4	1158.9	1771.1	2897.3	1542.4	2057.1	1542.2	3091.7	179.7	771.6	2472.9	3619.6	1391.1	1188.4	660.7	9743.4	2312.4	1975.6	1855.3	634.7	3296.2
211043_s_at	4079.2	7601.4	2067.1	3428.8	841.9	2720.4	2557.9	1134.3	1653	1666	1621.2	1774	2556.2	393.8	3456.3	1577.5	1364.7	1030.2	2228.3	1172.3	1701.3	1258.5	2061.7	2958.8	815.5	4140.7	1482.7	1819.7	628.2	2020.9	2359.6	4410.1	2237.7	2140.1	2238.2	3300.6	58.1	1455.5	3534.2	4974.3	1699.3	1990.7	619.1	12007.8	2622.2	2119.9	2836.2	1629.7	3877.8
222940_at	51.3	243.1	306.5	55.8	67.7	66.1	13.3	9.7	27.3	47.8	8.6	51.9	154.2	20.1	22.2	76.3	12.9	36.2	43.8	215.2	97.2	79.7	59.6	96.8	16.9	74.3	88.1	119.3	28.6	62.5	51.4	89.2	93	123.9	14	109.5	86.4	31.1	9.5	51.4	30.9	117.6	70.9	82.5	67.4	99.2	9	81.5	106.7
1556209_at	15.1	643.3	22.7	62.1	174.9	77.3	440.1	27.2	201.4	24.8	15.6	10.6	173.6	3.3	9.4	6.5	14.3	18.9	463.1	498	245	23.7	206.3	740	16.4	635.3	8.6	243.3	430.4	15.7	851.8	28.6	37	490.5	20	28.8	30.1	29	20.2	144.1	33	17.4	14	19.3	29.3	143.3	630.3	39.7	41.2
209290_s_at	1342	6431.6	1645.9	2760.4	1284.1	4540.9	2321.7	2536	3929.7	1594.8	1494	1503.5	2497.1	1034.1	2869.8	2354.9	2351.9	1988	4261.4	12507.5	2821	7922.3	1401.9	7334.1	2958.5	1458.7	877.3	1346.1	2650.8	7247.3	2737.2	1911.3	356.6	2631.2	3192.3	1906.8	792	1320.8	1602.6	1221.2	2214.2	1024.6	498.4	726.1	2561	10591.3	2550.2	1000.3	737.6
213029_at	822.3	4246.7	922.5	1912.2	1460.6	3684	1876.3	2322.1	2747.8	907.9	1024.1	846.6	1366.4	587.3	728.1	1278.5	1430.3	1061.5	2736.8	7839.6	1350.5	3768.4	747.3	3034.5	1721.8	825.5	857.9	916	1565.2	3264.1	1276.7	981.9	322.3	1179.2	2290.9	1202.2	1061.4	1104.6	923.8	780.8	971.7	864.9	309.3	382.6	2257.7	5226.4	1834.4	820.9	471.2
209289_at	1785.2	6376.6	1766.8	2942.8	2156.9	5328.8	2857.6	3384.6	4500.9	1822.9	1129.4	1604.5	2112.8	941.1	2756.9	2297.7	2137.8	2284.2	3317.2	11173.3	2631.3	6190.3	1136	5915.3	3067.5	1581.4	952.3	1259.1	2527.3	6965.9	2663.8	1547.3	444.7	2249.2	3034.1	1888.1	763.4	2342.6	2106.8	1231.2	2002.7	1075.9	434.8	532	3655	8558.7	3320	690	792.2
213032_at	728.5	2657.6	949.1	889.3	201.7	2585.8	967.9	1522.1	2083.4	750.8	515.8	435.2	938.9	94.1	306.1	586.7	717.7	628.8	2114	6496.4	1666.5	3159.4	581	2835.6	1314.5	631.4	515.8	473.8	1091.2	2588.8	1093.2	654.4	158.7	981.4	1285.6	517.5	101.3	268.5	445.8	424.6	566.2	310.1	160.5	252	1071.1	4484.6	1885.1	19.8	260.3
243933_at	141.6	796.2	105.3	258	173.6	503.2	222.2	611.4	801.8	153.1	67.4	26.9	49.9	117.9	75.5	135.5	168.6	78.2	214.1	742.6	236.2	565.7	140.5	621.2	229.4	98.3	96.9	20.4	109.7	562.6	132.7	129.1	54.2	220.7	104.4	130.1	82.3	12.1	152.4	132.2	116.2	211.8	29.6	55.7	315.4	1023.6	678.7	184.7	256.1
230791_at	72.9	1404.1	338.9	281.9	136.3	737.6	256.5	658.1	907.9	326.5	71.4	225.4	239.5	163.2	171.2	178.3	312.1	197.6	567	1431.8	386.3	1123.3	151.8	1469.2	341.6	79.7	84.4	218.7	257.1	1235.2	344.4	219.9	76.3	226.2	270.7	241.5	429.1	353.2	229.9	248.5	325.3	370.6	74.4	30.8	450.3	2258.9	852.4	370.7	226.4
233304_at	8.7	108.3	6.8	14.9	12.3	25.4	9.9	21.1	28.3	18.4	63.2	4.1	35.8	16.3	89.5	6.8	3.3	16.1	9.6	112.1	102.8	209.7	7	147.6	31	7.5	15.1	8.3	3.8	63.6	2.7	14.9	7.9	4.8	11.3	6.4	14.4	4.6	12.8	12.5	26.1	44.2	10.2	27.5	9.4	182.4	61.9	16.6	12.8
204679_at	52.8	1411.7	197.7	186.9	214.8	211.4	54.7	182.3	161.6	236.1	66.2	44	315.3	26.9	369.5	93.5	168.3	132.4	171.7	8990.9	426.2	122.2	111.4	346.9	28.2	332.4	122.4	128.7	249	145	555.1	261.3	12.5	360	56.8	8.6	69.4	385.2	135.6	168.1	213.7	30.1	89.2	509.2	89.6	173.1	459.2	541.5	377.1
1553319_at	134.5	136.4	10.5	54.4	83.1	46.5	31	27.9	23.6	56.2	11.1	18.5	27.5	75.7	18.3	53.6	11.7	17.3	8.1	166.2	34.3	20.2	25.2	29.7	77	145.4	26.9	10.6	14.6	163.2	17.8	15.5	39.7	18.5	13	139.4	187.5	180.4	108.8	81.2	55.1	113.9	5	289.7	14.2	27	31.8	238.5	142.7
214734_at	339.7	1908.1	147.5	316.3	312.8	420.2	577.3	256.8	179	499.8	151.1	239	159.7	208.7	318.6	245.1	225.6	145.9	175.4	475	354.7	751.1	151.3	539	216.6	338	276.6	334.3	270.7	338.1	336.8	478.4	270.4	399.8	74.8	262	207.7	362.2	375.2	647.3	499.8	352.5	220.3	753.5	306.2	902.6	583.9	366.1	497.2
228568_at	270.8	1341.4	281.6	247.5	675.7	281.8	656.1	300.1	359.7	332.5	107.6	237.9	274	184	343.8	225.5	305.1	179.1	963	515.3	290	182.9	293.5	761.7	479.1	428.6	500.6	326.7	207.6	364.3	344.9	448.9	328	461.9	262.2	350.5	367.8	563.9	230.9	285.1	340.7	314.9	241.9	526.5	252.3	287.6	753.8	727.9	421.2
227702_at	18.5	495.7	66.8	179.1	149.4	59.6	90.7	128.5	55.5	165.8	11.3	70.6	230.9	111.1	158.7	76.8	64	120.1	120.1	9.4	86.6	16.4	25.1	419	100.9	63.4	8	79.6	48.8	35.1	114.9	1796.7	59	127.9	50.2	72	178	64.5	117.3	63.5	78	76	17.9	12.5	36.7	125.8	113	57.7	41.4
223611_s_at	379.2	1711.7	392	285.5	248.9	232.6	326.7	376.9	391.5	380.3	37	77.9	264.8	147.7	92.8	161.9	805.2	279.3	533.3	1966.5	487.6	1736.3	366.1	428.4	382.6	609.3	402	337.5	1212	326.4	647.5	824.2	261.6	799	125.4	214.2	251.6	339.6	239.5	270.5	655.2	1265.3	1421.3	173.7	301.7	915.3	965.3	862	814.6
230951_at	58.4	139	75.4	94.3	5.7	38	45.6	77.5	7.5	102.7	57.8	33.6	72.9	47.1	30.6	17.2	19.4	99.1	43.9	97.8	85.4	15.6	8.8	155	75.5	214.6	24.4	79.9	93.3	23.6	81	32.4	7.7	40.1	46.6	44.9	39.1	9.7	66	89.6	221.7	12	43.3	97.2	23	20.4	87.2	80.5	66.8
229292_at	134.7	394.3	19.7	5.9	36.8	89	69.3	13.8	11.6	29.3	94.6	32.3	180.4	323.6	169.9	71.3	154.9	83	23.3	8.1	69.9	12.7	83.1	14.5	195.5	228	64.3	168.1	239.6	279.3	48.7	237	41.5	144.6	98.5	15.9	27.3	15.9	224.4	39.2	293.2	137.2	123.5	14.2	18.8	86.5	137.9	128.4	269.7
225301_s_at	289.3	1807.5	5012.1	1411.2	220.5	1487	358.3	423.9	832.2	828.9	177.7	324.3	317.9	115.9	243.6	246.4	256	381	459	2224.5	1456.6	629.9	381.4	452.1	777.3	405.9	334.6	366.4	591	724.5	1147.7	2233.2	222.1	374.3	1063.4	2796.9	333.8	352.5	248.3	350.7	407.7	219.3	103.4	1791.8	3209	740.8	1843.8	1322	1388.2
240038_at	109.1	1495.7	764.1	244.6	382.7	486.8	278.4	494.7	819	258.1	97.2	76.1	158.6	141.1	105.5	82.8	107.6	30.5	324.8	595.6	1616	479.4	253.2	1046.9	237	557	103.5	334.8	67.5	424.4	876.4	227.7	274.8	737.6	33.4	196.1	87.9	392.4	118	536.1	796	214.1	77.3	253	117.9	1343.2	1993.8	225.5	790.4
214446_at	69.5	353.8	120.7	96.1	94.3	155.8	70.6	103.9	51.6	57.1	109.4	83	138.7	95.8	32.9	76.8	75.8	66.7	116.4	68.4	392.5	99.2	324.1	70.3	92.3	318.6	85.1	32.1	97.3	94.1	362.2	242.8	177	147.2	78.3	100.2	100.5	108.2	43.6	109.5	203.7	23	61.7	58.2	38.7	108.6	83	84.4	144.4
226982_at	508.4	2320.6	1371.9	646.3	968.1	743.5	943.8	934.3	588.3	359	134.2	209.7	815.4	211.8	208.5	207.8	414.8	494.7	958	843.9	1658.1	822.3	617	766.4	517	1225.5	606.2	790.1	277.3	520.7	1244.4	714.1	1082.4	890.5	204.5	931.9	161.8	1513.6	230.7	782.4	1122.1	495.9	157.2	224.3	502.4	1589.9	1496.8	503	1369.4
1554777_at	75.5	128.4	13.3	117	137	7	22.2	28	17.9	12.8	6.4	70.6	17.1	7.3	106.5	16	51.9	7.3	19.3	4.3	6.3	137.8	49.8	47.7	86.8	12.2	59	72.2	10.9	59.5	45.2	102.9	3.5	51.1	5.9	10.7	65.9	122.6	17.6	7.7	17.9	8.2	44.2	130.5	92.4	20.2	51.1	222.3	24.1
234120_at	29.2	604.8	122.9	143.5	37.6	201	46.5	41.6	99.9	59.4	28.1	33.2	205.9	15.2	38.5	34	78.3	25.4	108.8	121.9	238.4	137.2	168.8	251.9	16	175.9	67.9	124.7	150.6	39.9	52.5	99.8	267.7	60.9	103.8	99.7	177.7	239.9	143.6	110.4	235.6	56.3	12	117.5	157.7	235	243.7	335.4	136.4
1554541_a_at	70.3	46.1	35	117.9	50	26	37	20.4	20.5	76.5	30.8	21.6	8.6	44	83.3	10.7	56.8	39.3	22.4	24.2	94.5	38.4	36.7	165.4	52.8	71.5	37.5	67.1	40.9	40.2	19.5	26.8	34	51.9	15.9	15.5	24.9	32.4	29.5	39.8	94.7	34.8	44.3	117.9	29.3	21.8	118.9	17.1	38.7
220428_at	399.5	585.6	187.1	319.4	195.3	311.3	396.2	340.5	294.8	186.9	137	46.2	795.2	41.5	466.3	30.6	130.7	88.3	379	375.7	373.1	611.5	223.8	847.2	212	371.3	228.3	341.3	171.9	433.1	266.4	688.2	337.2	473.1	188.2	345.5	168.4	410.2	459.1	362.4	849.5	427.3	114.9	960.3	182.7	567.1	531.7	421.8	529.8
209348_s_at	2130.5	7740.8	2418	5501.2	7053.5	916.1	3621.2	1236.4	1517.8	2498.3	873.3	788	4325.2	1638.8	571.1	911.2	5515.9	4531.7	3154.7	3586.9	3300.6	323.4	1863.7	5021.9	2045.3	6332.5	981	1235	2653.9	2972.4	5347.8	2874.3	4680.9	7183	2180.6	4016.4	3057.9	5411.6	2176.1	3878.9	4611.4	1815.8	1587	1685.5	2343.5	529.6	5257	3275.2	4118.2
206363_at	1119.3	3634	786.9	2549.8	2714.2	228.8	1123.4	464.1	763.4	1132.4	237.9	401.3	1465.1	214.2	659.2	163.2	1248.7	1295.7	792.8	1166	948.3	118.3	735.2	2107.8	768.5	1387.6	543.1	476.8	795.2	1193.6	974.9	1167.7	1276.2	1850.9	1321.7	1677.9	1260.3	3030.8	1363.5	1774.8	1717.5	1318.3	1201.4	4904.6	966.1	349.9	2782.4	1623.9	2144.1
1566324_a_at	125.8	285.1	18.4	209.9	18.5	6.6	96.2	165.1	26.7	106.4	51.4	14.6	62.4	54.6	68.5	32.1	144.4	40.8	91.7	86.4	10.6	59.4	115.8	563.5	5.6	16.5	47	78.9	90	12.8	120.5	164.9	49.3	169.4	26.8	15.2	13.5	99.6	108.1	102.9	125.5	30.6	29.2	96.4	6.6	63.7	410	169.1	94.6
207717_s_at	61.4	173.7	4.3	953.4	44	8.4	134.2	47.2	29.4	22.7	60.7	44.9	38.2	35.8	66.5	52.2	40.4	19.2	319.3	24.4	64.4	32	21.7	239.5	230.5	24.9	61.6	66.4	67.8	59.3	7.8	54.5	41.2	23.8	26.1	73.1	71.9	38	13.4	27.7	129.9	4.2	35.4	44.5	125.1	24.6	102.1	10.9	57.3
225911_at	60	2182.3	374.2	1186.5	38.2	60.3	690.5	99	363.6	276.1	70.6	331.9	925	59.2	105.3	36	164.7	97.6	249	417.2	1085	141.7	432.7	801.5	151.8	327.2	299.5	72.9	226.8	399.6	311.5	358.6	276.3	713.8	131.6	73.6	92.4	347.6	378.2	97.3	39.2	226.9	32.2	116.8	169.6	216.6	1250.8	282.7	424.8
206737_at	19.1	214.5	177.2	29	70.1	12.7	30.6	39.7	19.8	31.8	15.5	21.6	12.3	16.8	19.9	12.3	13.8	12.9	34.4	20	14.9	20.8	16.1	142	13.4	14.9	17.1	15.9	13.9	21	17.9	32.9	20	29.9	8.1	213.7	46.1	25.6	94.7	41	30.7	88.9	9.2	41.4	33.6	24	61.6	52.1	22.6
232947_at	7.4	10.4	7	10.1	70.5	24	10.1	14.6	14	17.1	9.6	12.9	12.8	5.7	6.1	6	13.8	13.6	9.1	14.1	25.7	15.5	5.4	136	8.1	7.2	6.3	14	6	79.3	133.9	13.5	7.4	13.6	5.5	9	64.1	48.6	11.2	14	22.3	24.2	9.2	12.5	33.4	168.3	12.9	16	13
215506_s_at	95.4	342.9	415.2	146.9	18.8	113.3	147.3	158.6	204.5	132.5	45.6	155.9	159.9	118.6	121.1	82.7	154.6	96.6	83.8	164	412.3	373.6	97.9	216	130.5	190.4	128.9	16.8	97	249.3	295.3	141.2	131.3	215.8	106.7	106.6	168.7	162.4	232.5	225.1	492.6	80	23.8	270.7	87.3	475.2	159.7	154.3	242.7
1557389_at	56.6	581.5	9.4	129.3	70.6	50.8	223.3	18.8	184.5	148.8	123.2	40.6	138.7	77.5	118.2	12.8	93.9	29.7	97.4	21.8	21.7	91.6	345.9	115.8	82.8	281.2	119.3	122.4	26.3	100.3	110.2	55	14.5	63.4	198.6	40.1	34.2	29.5	27.3	26.4	30.7	112.2	104.3	115.1	19	92.7	54.9	44.4	231.4
226810_at	1159	8369.6	1775.6	2395.3	4124.9	1183.5	2630.9	898.7	1267.6	817.2	990.5	898.5	2508.6	2083.6	990.6	629.7	1118.8	1086.6	2754	2644.6	4434.1	1052.5	746.3	2525.3	1137.9	5864.3	8471.8	1369.9	2077.3	2760.8	2188.7	2147.6	1597.2	3674.6	1037.4	3820.1	2612.6	2729.9	918.6	3086	2712.4	525.7	332.6	426.8	1278.8	1597.3	3940.9	1268.7	1464.2
218849_s_at	345.3	1442.5	312.5	690.4	480.3	301.3	461.5	505.7	410.7	320.1	112	228.9	794.3	327.5	513.2	243	135.9	257.9	256.6	394.2	605	2236.7	365.8	780.8	303.4	1153.5	283.1	835.3	363.7	410.8	540.3	415.2	534.4	479.9	262	262	340.6	617.5	366.4	618.3	719.6	494.7	200.3	2031.2	326.5	2027.4	550.6	900	924.9
220780_at	141.2	525.3	196.5	101.9	428.9	90.4	172.1	64.5	38.7	164.3	148.8	444.5	379.7	351.8	200.3	61.3	45.9	56.6	155	309	66	327.8	66.4	357.1	111.5	72.9	251.2	310.6	76.8	55.3	278	155.9	128	362	150.1	78.9	247.7	238	166	542.3	320.5	78.1	28.3	1105.5	49.9	378.3	285.4	453.9	517.5
226382_at	193.5	1505	311.5	803.1	1511.2	336.4	576	241.6	459.6	254.2	56.5	153.6	410.2	94.8	263	110.7	127.9	184.9	1249.6	260.9	586.9	110.9	330.2	2725.6	485.8	430.6	374	405.3	412.6	403.4	479.3	480.3	493.6	470	136.5	271.7	747.2	1195.8	346.5	1014	856.6	252.3	97.5	734.8	424	262.8	992.5	785.7	316.8
236010_at	83.4	240.1	166.6	160	132.7	214.5	36	50.6	155.4	146.6	75	152.6	73	68	65.2	42.3	64.9	42.6	116.5	95.6	51.1	84.1	106	253.9	44.7	48.5	87.6	95	168.9	108	169	160.8	68.8	43.6	52.1	61.7	21.9	129.9	16.3	128.9	139.5	11.8	89.7	182.2	99.2	191.2	318.6	11.9	152.1
243636_s_at	110.9	184.3	46.1	57.1	82	15	79.9	34	61.5	100.3	62.7	29.8	88.6	4.9	117	20.3	69.7	23.7	35.2	24.4	112.7	83.2	81.1	76.8	37.7	41	25.4	78.4	10.8	110.1	108.7	101.1	50.7	68.2	50	16.8	5.1	12.3	14.3	14.8	48.2	144.2	78.9	94.9	108.3	98.3	210.6	11	177.5
232224_at	400.9	753.3	251.6	296.5	445.3	224	226.5	426	220	341.4	143.9	249.5	395.3	159.3	193.9	171.5	134.6	198.6	163.7	397.2	311.8	372.9	356.8	764.4	279.3	178.2	273.1	222.4	210.3	217	258.8	580.3	238.4	313.6	286.2	297.1	361.9	465.9	414.4	403.4	538.2	384.3	150.6	1258.1	331.4	418	903.3	440.2	683.9
218326_s_at	530.6	1187.5	506.3	293.1	653.1	1334.8	776.2	493.7	421.1	584.4	1184.5	970.6	1228.2	1595.7	937.3	619.8	918.7	1329.7	283.8	4497.4	402.1	1799.7	408.4	335.8	435.8	976	2221.2	559.4	952.4	736.2	994.1	1002.4	565.3	662.1	471.4	953.1	1091.9	850.4	713.8	796.8	1958.9	686.5	634.6	104.2	937.5	1441.1	693.6	941	712.5
234650_at	22.1	199.3	84.6	89.7	10.2	114.2	49.7	100.8	136.5	81.9	53.1	70.2	47	49.7	85.4	116.9	112.6	77.3	6.3	407.5	63.6	369.6	45.8	164	48.6	49.8	47.5	67.9	59.2	55.7	101.9	80.2	78.7	80.1	51.2	52.3	51.1	94.8	19.1	49.8	156	57.9	92.3	66.6	89.3	376.3	16.6	333.6	100.2
226534_at	407.3	4869	1163.9	1164	1937.2	254.9	1742.6	338.2	877.1	629.1	175.7	600.9	1214.2	2011.2	446	510.1	543.2	576.3	923.8	2154.4	2558.7	609.5	1354.5	1220.5	493.9	1370.4	864.7	1231.2	891.1	1256	942.3	1170	796.9	1131.9	558.2	518.4	3818.2	1478.8	632.3	696.8	568.9	746.4	471.6	496.7	1832.3	1044.7	2609.8	1180.5	973.3
226380_at	1594.7	1872.8	1369.8	1491.5	887.9	2185.9	1385.4	258.6	1370.4	1429.4	785.2	1045.7	1755.4	1353.6	998	705.2	1011.1	992.8	398.9	970.4	839.5	1128.1	558.1	888.7	378.9	2402.4	1094.7	792.7	902.1	779.3	1144.4	526	612.9	1321.5	976.6	832.7	785	1141.4	1265.7	1797.5	1801.3	1377.2	591.1	247.6	1058.5	2358.9	965.1	2066.8	1836.9
1320_at	62.4	481.6	190.2	146.5	156.2	293.6	151.6	32.9	62.3	165.3	90.8	183	159.9	23	64.5	115.7	73.4	141.7	90.8	30.7	47	309.8	27.4	159.7	20.8	285.9	18.4	46.5	25	29.7	27.7	19.8	22.2	94	179.9	63	39.5	50.7	84.8	107.5	177.7	34.1	34.4	42.9	44	132	40.2	189.1	103.6
205438_at	24	381	39.1	87.3	65.8	212.3	24.6	43.4	159.9	131.2	27.7	165.2	74.3	23	103	54.5	226.7	30.4	30.5	17.9	16.7	208.3	22.2	34.1	16.6	105.3	36.7	19.9	11.4	20.2	90.5	22.5	14.3	24.4	49.1	23	15.5	62.1	43.4	190.4	136.2	60.2	254.3	31	33.9	54.4	51.6	23.3	84.7
218552_at	1626.9	1774.3	319.5	393.9	700.4	350.7	760.1	891.6	89.8	483.3	42.9	77.8	143.5	73.3	234.2	146.4	187	272.8	1167.2	571.2	715.2	2019.4	425.9	1877.9	785.2	636.9	1004.9	2005.5	609.9	705.8	767.8	1074.9	487.4	873.7	224.8	569.7	424.2	562.6	526.9	751.6	1762.9	403.1	49.6	904.3	228.1	2195.2	770.4	703.3	177.5
213075_at	64.6	1255.9	757.8	2760.1	843.1	667.8	1224.8	268.8	1134.5	1195.3	226.8	1115.5	1007	774.5	1168.1	481.4	684.2	944.9	441.4	2264	588.4	1044.4	898.6	1984.8	107.1	3231.7	661.9	1426.7	368.5	1124.7	2349.6	882.6	564.6	881	798.9	450.3	33.5	422.6	605	371.5	147	3646.9	1850.5	3671.5	647.2	1818	1460.4	1249.5	4178.3
225611_at	254.3	2394.9	1115.5	791.2	317.4	722.2	1019.4	515.6	712.6	602.5	305.8	350.2	1555.8	602.1	474.5	303.4	600.5	700.9	1478.5	2256.3	1203.2	495.4	476.4	2592.2	588	856.5	517	777.1	452.7	726.4	756.5	686.4	483.3	889.4	515	760.4	596.3	378.8	723.2	561.9	848.5	420.8	294.7	797.7	324.2	988.5	1165	1395.5	1377.3
202551_s_at	229.1	2375.7	1151.8	928	361.4	474.1	939.3	1512.3	933.2	365.6	474.1	325.3	576.8	371	424.6	385.9	583.3	302.3	1823.4	2243	3009.2	429.4	641.3	2473.6	1542.6	2643	4348.7	2041.9	917.6	564.3	1214.9	1512.8	523	2071.2	1742.8	434.1	339.2	191.2	200.1	563.8	533.8	252.3	222.2	516	494.4	950.4	2044.7	292.1	591.8
202552_s_at	130.1	1824.3	844.8	1140.8	1028.8	269.4	729.7	972.1	647.9	287.3	427	323.2	1006.8	839.3	306.3	264	405.6	171.4	1200.8	1287.3	1807.2	211.6	463	1385.8	866.7	2027.9	2736.2	1631.8	734.6	671.6	890.1	998.3	439.6	1339.8	1081	447.2	931.9	465.8	463.4	605.2	567	216.7	147	279.3	452.8	860.5	1201	769.6	397.2
230523_at	157.9	246.4	120.1	18.2	129.7	26.5	18.1	95.4	177.7	158.6	35.6	114.8	240.8	14.8	188.6	31.3	10.9	56.1	143.5	163.8	107.4	59.6	8.6	20.5	204.3	252.9	126.4	98.3	105.6	150.9	405.4	138.1	51.3	223.6	568.2	49.7	202.7	24.9	86.7	28.7	171.6	69.4	10.6	37.4	202.2	288.2	179	111	279.1
232166_at	125.2	276.8	465.4	75.1	20.4	211.6	147.7	65.1	157	28	11.8	14.1	84.1	4.8	11.4	2.8	16.8	74.7	230.5	296.6	244.5	21.9	130.7	272.8	120.4	185.9	166.8	86.9	199.2	49.5	159.8	158.6	16.4	106.1	329.4	8.6	38.1	11.9	13.9	100.6	23.4	33.9	4.7	30.2	24.1	82.4	141	107.2	8
239061_at	108.5	146.2	68.2	175.3	153.1	153.8	147.9	84.6	134.4	132.2	34.3	63	107.4	74.9	84.1	57.5	75	59.4	110.9	164	82.6	142	78.6	146	78.2	106.4	70.1	108.3	84.9	88.8	138.1	173.9	57.9	102.1	155.7	78.4	63.4	146.5	125.3	144.1	104.9	154.1	34.3	198.1	82.8	138.4	109.3	121.3	131.8
218751_s_at	690.2	1729.7	628.3	1270.8	287.2	866.5	1074.9	737.3	874.7	549.4	228.8	308.6	548	118.4	486.5	425.9	467.2	357.8	1935.9	620.9	752.8	637.1	861.7	1701.6	939.1	634.2	610.7	679.6	1374.8	764.1	1125.8	1389.4	560.7	1150.4	401.4	538.8	115.6	376.2	442.7	999.2	2163.7	721.5	208.8	154.6	369.3	553	976.6	346.9	891.4
229419_at	667.1	1853.9	672.7	1204.2	554.6	741.9	811.6	439.6	767.5	498.7	399.8	422.9	1079.9	944.8	481.1	427.2	487.4	462.2	1522.1	715.8	885.6	486	799.4	982	624.2	643.9	883.5	511.9	1398.6	901.1	689.6	1332.9	650.6	835.3	542.2	570.4	492.2	505.1	483.3	856	1554	407.1	355.6	187.9	514.8	564.9	1399	836.5	1010.9
235370_at	149	267.6	114.8	391.4	140.2	247.9	118	136.8	118	152.2	23.7	145.1	126.3	115.9	73.1	25.1	40.5	28.2	22	78.6	102.3	168.9	70.4	106.2	44.2	69.1	106	85.9	252.5	253.6	198.3	281.3	103.1	143.5	91.2	131.6	196.5	138.2	323.9	141	155.4	133.7	88.2	346.6	114.1	139.3	84.2	195	428.4
226197_at	326.6	1134	306.5	694.9	592.3	835	687.3	476.7	314	480.1	261.6	447.1	490.2	277	378.2	273.9	514.1	265.2	267.3	46	435	537.9	132.3	981.3	257.1	633.7	249.9	257.6	405.9	321.1	336.3	572.2	112.5	536.2	285.6	222.3	362.8	259.4	476.5	547.9	472.3	297.7	82.5	936.2	1071.4	541.7	838.2	587	462.7
1566764_at	27.8	203.5	7	3.2	8.4	114.4	94.1	5.7	10.9	16.8	26.9	58	40.6	2.4	77	6.8	34.2	65.9	87.9	38.8	92.7	55	56.6	96.1	65.9	100.7	97	62.1	113.3	72.7	57.2	80.4	59.2	67.6	59.1	54.6	33.1	30.9	7.3	36	9.2	40.2	6.3	70.3	83	49.2	14.6	81.5	132.3
232151_at	48.9	196.1	57.6	35.8	32.8	180.5	71.3	94	250.1	27.5	13.8	61.6	91	14.8	21.4	12.3	36.3	36.8	141.7	51.4	17.9	103	20.1	214.1	31.5	66.3	70.4	128.9	99.4	101.8	39.3	18	91.6	142.2	7	28.2	17.7	137.4	69.1	125.4	177.2	8.7	14.7	304.7	9.8	8.3	110	62.4	30.6
244370_at	22.4	95.8	14.5	22	6.8	69.6	82.5	9.9	4.2	3.4	16.5	17.7	94.3	117.3	37.7	7	19.5	55.4	89.2	77.5	64.4	32.4	15.6	291.1	56.7	47.1	59.5	4.3	6	14.2	59.8	50	32.9	71.9	27.8	44.6	67.9	92.6	44.9	63.3	98.2	24.5	8.9	95.8	19.2	21	88.9	60.7	37.3
235141_at	353.4	903.9	224.4	466.3	84.5	625.5	288.5	437.2	369.8	280.9	155.2	253.4	382.7	105.3	146	56.4	239.4	132.3	319.2	296.4	272.1	339.1	170.8	609.1	404	325.6	211.7	377.7	378.7	336.7	369.9	696	370.6	434.6	306.6	469.5	176.4	171.7	243.3	421.9	365.3	320.7	145.7	699.1	316.4	529.2	684.7	616.9	587.8
229170_s_at	109.3	116.2	134.6	491.3	196	533.5	186.9	247	83.6	30.6	3.4	27.3	8.6	96.5	6.6	53	73.2	74.7	132.8	36.8	195.8	178.1	56.2	167.2	278.8	494.7	127.3	142	93.2	68.7	168	86	107	346.8	68.2	171.9	21.3	76.5	48	212	33.4	117.7	10.4	137.6	172.4	374.4	59.8	650.3	461.2
243469_at	11.7	225	87.3	129.8	114.6	149.1	67.8	83.9	279.4	35.2	11.9	9.7	16.2	11.3	23	9.9	12.7	12.9	48.8	134.8	450.7	14	84.3	77.8	12.7	104.8	13.1	27.4	31.1	41.9	184.2	16	25.6	76.3	14.2	21.4	11.2	15.3	17.2	21.9	194.6	149.7	15.7	117.9	33.2	38.5	398.8	183.3	120.3
37590_g_at	542.6	648.7	1833.5	686.1	327.8	197.1	278	295.1	556.8	286.1	296.7	263.6	410.7	237.7	476.1	201.1	163.7	233.1	548.7	507.4	440.3	819.2	197.7	1258	186.5	377.4	342.7	192	335.5	226.1	539.9	427.5	364.7	344.6	380.8	310.6	261.2	622.7	479.7	520.7	552	403.8	139	1042.2	337.7	1104.2	590.4	585.3	552.6
213657_s_at	495.1	873.2	2204.2	912.3	729.7	301.3	557.1	345.8	513.2	311.7	247	322.9	483.2	328.9	484.9	285.1	287.6	194.2	710.1	639.6	391	860.2	357.5	1847.4	299.4	377.2	293.1	659.9	433.8	290.7	658.4	770.4	561.6	636.4	328.7	469.5	336.9	588.2	476.5	576.5	751.5	475.8	204.3	1583.1	462	1515.5	875.5	740.1	748.1
207110_at	25.4	259.4	51.2	147.3	17	20.6	14	20.1	192.1	23.7	103.6	8.2	88.8	4	71.4	78.8	144.8	16.8	21.6	8.5	81.1	7.9	24.3	112.1	9.9	12.5	12.1	67.9	15.7	44.9	92.6	729.8	154.1	139.5	14.3	118.8	27.8	52.8	71.6	20.2	14.6	81.6	33.8	135.3	69.6	8.1	62.9	11	159.9
208567_s_at	17.5	56.1	9.4	141.9	21	23.1	19	31.1	22.5	42.2	23.2	66.8	112.3	139.6	16.8	123.5	105.1	24.2	52.5	6.8	14.2	39.4	87.9	21.3	5.3	12.7	10.8	45	7.1	36.1	20.3	756.2	99.1	75	11.1	96.4	65.4	13.2	11.9	9	38.4	39.3	20.6	63.1	20.2	16.7	22.6	16.9	227.7
220291_at	93.8	493	93.4	106.8	90.8	73.4	84.4	45	85.4	148.6	42.4	43.4	75.6	79.1	87.9	32.9	55.3	27.5	103.9	51.4	71.3	103.8	65.7	180	54.8	94	82.7	84.9	51	86.5	50.6	126.4	58.5	110	54.7	70.8	63.1	82.7	99.7	84.6	120.1	160.5	49.7	168.9	131.1	112.5	85.2	73.4	74.5
230504_at	141.1	127.7	241.8	557.9	181.9	125.9	223.3	102.7	44.1	113.9	500.3	114.3	129	58.5	102.4	242.3	265.6	330.1	195	184.5	106.6	180.5	121.7	209.6	93.7	173.7	436.6	404.4	98.9	129.4	200.3	134.7	123.7	45.1	103.5	171.9	124.3	63.3	167.8	173.3	145.1	149.2	428.7	1196.2	126	152.6	148.3	67.4	57.8
201328_at	333.2	4380.1	657.4	1240.3	547.1	480.5	1307.9	720.6	565.2	670.7	478.9	766.2	2274.6	352.7	1089.9	533.2	1067.3	687.2	2017.7	1568	3860.9	138.2	680.7	3006.1	492.5	3775.7	757.7	537.6	423.4	483.9	850.2	950.6	368.6	1089	225.4	702.2	319	421	597.3	773.1	3369.6	481.2	285.8	997.2	584.5	519.9	2142.4	633.1	887.2
228739_at	100.1	182.7	78.7	211.3	323.4	11.1	99.5	43.1	49.3	110.4	185.6	243.8	149.6	73.5	4.9	31.1	4.9	71.7	135.2	59.4	43.4	108.9	6.8	574.1	42.6	174.3	83.7	102	108.9	118.6	66.4	108.6	41.2	149	105	68.1	144.3	93.4	226.1	185.4	182.3	132	77.4	57.4	81.2	66.9	171.4	179.6	55.7
233112_at	17.5	335.4	12.1	72.5	39.3	112.2	302.8	87.7	21.8	127.7	48.2	52.4	112.3	15.7	135.3	21.2	24.1	27.4	56.6	139.8	114.4	76.3	129.3	303.5	84.9	379.5	103.8	101	44.3	113.9	22	81.5	77.4	123.7	7	12.6	11.8	120.8	98.2	48.9	108.2	153.4	36.3	93.8	15.9	174.7	255.8	69.8	182
224839_s_at	1228.5	2081.7	1102.2	626.3	63.9	341.9	681.9	565.2	330.4	477.4	407	500.8	507.6	612	464.5	457.7	338.7	403.1	262.1	425.8	264	939.7	856	237.1	530.4	1010.9	270.8	226.2	287.6	709.2	290.5	1358.5	814.8	360.9	333	251.8	323.1	697.3	653.2	1125.7	203.7	297.4	141.6	3889.2	598.9	890.1	575.7	492.5	1006.3
228570_at	293.6	1396	117.4	323.5	384.7	244.5	313.5	99.2	225.5	346.5	85.9	46.7	498.6	66.9	182.2	134	133.6	161	339.7	301.2	629.7	482	269.8	1194.1	225.2	381.7	162.8	222.1	224.9	355.3	262.3	418.1	412.7	417.8	123.1	295.9	184.1	368.7	543.1	403	484.8	210.8	85.2	854.4	218.9	455.3	521	587.1	563.5
238692_at	29.4	349.6	64.1	108.7	7	10.7	71.7	18	52.9	45.1	40.9	60.1	95.3	41.1	79	51.2	42.1	16.9	120.9	30	139.4	76.5	24.9	437.5	73.3	91.5	19.3	7.5	65.4	69.9	66.7	36.9	62.5	34.1	26.8	64.8	10.3	39.5	45.1	21	52.1	65.6	68.1	202.4	5.6	158.8	138.1	62.4	103.8
243117_at	17.1	19	99.6	36.9	15.4	26	18.3	22	25.1	18.6	16.3	38.8	24	23.8	76.9	12.5	9.9	7.8	103.1	17.6	27.3	40.7	6.3	38.7	18	60.9	29.4	22.3	11.3	124.5	20.1	43.9	10.7	20.2	8.1	11.2	95.7	25.3	64.3	111.2	83.6	43.3	41.3	29.2	17.7	38.3	50.7	101.6	17
226188_at	698.1	8752.1	2747.9	1454.2	1196.1	2125.4	1895.1	1751	1901.8	1652.4	1896.8	2077.5	3145.5	2778	1311.6	878.3	2010	1424.8	1305.7	3607.2	1972.6	4685.6	527.1	1389.7	1849.3	1506.9	1119.2	1346.5	2577.6	1129.6	1498.6	4994.7	1402.5	1740.7	1862.5	1816.4	2057	864.5	2630.8	2146.5	2153.5	2107.8	1155.9	2900.9	1019.6	3885.9	2646.3	3143.1	3817.1
1559190_s_at	546.7	710.1	608.2	514	208.5	128	316.1	359.9	361.4	412.5	525.7	444	944.6	398	671.2	549.5	577.9	632.2	317.1	305.7	323.4	924.6	298.5	679.6	524.2	443.5	319.6	246.8	113	210.6	302.7	247.1	138.6	302.3	359.4	487.4	275.1	221.1	835.8	554.8	428.1	222.2	227.5	987.9	575.1	1149.9	598.8	634.7	782.8
234305_s_at	736.8	1795.1	402.7	923.9	453.2	625.5	588.9	535.2	389	839.8	456.2	485.1	749	347	785.6	381.9	557.7	446.4	441.9	605	594.2	674.1	597.8	887.9	544.8	692.8	597.1	563.2	567.3	594.2	563.8	1080.8	523.8	579.1	440.2	501.6	479.3	626.2	773.2	817.2	770.3	751.6	453.8	1586.3	753.7	794.4	1033.6	879.7	1504.4
214651_s_at	1426.8	760.1	517	207.7	127.8	107.1	272.8	139.7	183.2	116.3	71.1	164.9	537.9	222.2	146.3	112.3	132.1	154.3	349.6	79.3	368.5	279.4	203.8	481.7	165	245	139.4	217.4	191.9	2933.8	41.7	313.1	89.2	302.6	164.2	87.4	257.4	176.3	69.8	120.6	248.4	166.9	139.7	237.5	237.2	437.1	206.2	133.8	177
205019_s_at	114	433.1	79.5	194.8	282.4	83.8	89.1	61.3	95.3	82.7	168.9	117.1	365	89	309.1	61.9	120.8	36.3	410.4	147.4	103	288.5	88.8	2072.7	76.8	586.6	182.2	179.9	109.4	325	841.5	117.6	84.9	100.5	52.3	69.4	75.5	142.9	184.7	477.8	407.9	45	182.7	1471.7	80.2	146.1	349.2	99.2	257.8
204388_s_at	536	1507	96.5	119.5	48.7	135.5	240.1	552.1	207.6	424.8	7.2	4.6	400.6	176.7	118.7	12.3	301.2	290.6	178	137.4	199.1	317.7	231.1	672.3	239.7	380.8	64	59.1	107.5	24.6	191.3	754.8	288.3	230.6	157.6	345.1	106.5	974.9	108.1	179.1	259.8	180.5	104.8	261	65	291	569.2	318.2	335.7
212741_at	973.7	4085.6	222.9	422.1	526.2	238.3	723.5	746.2	250.7	1055.8	158.5	173.4	616.7	61.2	156.8	197.9	909.2	939.4	388.7	283.3	640.4	874	232.8	1721.3	518.6	972.6	185.6	236	559.9	193.4	269	1808.6	393.8	546.6	394.2	522	241.8	993.3	121.1	221.6	688.8	380.7	241.8	388.9	84.1	567.1	671.3	343.9	568.1
216905_s_at	43.1	570	102.3	141.9	404.2	52.6	215.7	23.8	14.3	30.9	6.1	22.8	90.8	95.8	330.2	97.1	32.7	44.1	178.8	105	599.2	37.5	96.7	86.4	146.3	411.8	70.6	184.2	117.3	152	315.6	41.9	181.1	497.9	24.9	146.3	72.4	298.9	309.5	266.4	465.4	23.3	21.3	628.2	53.4	29.8	54.4	25.7	281
228751_at	305.3	901.9	878.5	790.3	624.9	530.8	667.7	368.8	880	588.8	263.1	207.6	273.3	472.7	149.9	196.6	426.2	299.7	981.5	431	627.2	309.8	385.3	1169.2	437.4	585.5	566	417.4	302.9	849.7	815.8	833.7	415.1	792.6	423.6	355	895.7	583.6	264.7	507.3	913	261.2	76.8	30.5	558.6	539.5	636.1	1695.6	679.7
214091_s_at	298.6	11798.6	1423.5	19706.5	1240.1	951.2	2372.7	2314.5	2343	723.6	624.7	1266.4	1879.3	144.5	976.5	468.1	470	474.6	2621.4	1355.9	2885.8	607.1	1944.9	9482.5	1476	2086.5	1322.3	1126.1	1177.5	1103.5	3565.6	3605.7	2291.9	1393	7377.7	3048.2	396.4	341.5	1864.6	8574.5	3354.6	704.3	319.5	18572.9	1188.4	652.7	2841.8	576.6	3339.5
201348_at	334.2	20261.3	1933.5	26123.5	2808.6	1249.6	3684.2	4328	2746.2	1006.8	746.1	1995	2875.7	298	1284.9	589.8	574.5	741.4	4259.8	1933.4	4785	683.1	2738.3	15565.2	2420.2	2690.1	1740.6	2004	1908	1754	5662.9	4721	3431	2698.9	7621.2	5499.8	395.6	758	3029.7	13830.2	5669.3	1120.2	343.4	25479.7	1612.8	932.7	4708.9	870.4	4790.5
204393_s_at	236.6	3774.8	602.8	133	151.4	137.5	760.7	124.8	1533.9	135.2	539.1	441.7	2148	201.2	269.9	322.4	156.2	145.5	943.5	635	288.8	456.6	223.8	121.3	180.3	190.2	237.9	180	1681.5	28.9	7335.9	5117.9	246.9	2736.3	2718.3	375.3	210.8	209.8	110.1	158.9	141.8	54.1	69.3	676.4	191.1	152.8	925.1	1524.3	809
204548_at	20.9	91.1	110.7	58.7	42	36.3	34	23.8	23.1	35.7	19.7	23.4	71.2	12.1	56.5	42.3	12.7	21.9	21.9	45.9	12.6	27	34.6	24.7	6.5	17.9	14.5	12.8	6.3	28.3	61.3	26.1	12.7	18.3	9.3	8.8	13.8	18.4	10.8	20.2	19.4	21	49.6	15.4	18	22.8	17.9	80.6	27.8
233976_at	103.1	340.5	215.8	179.8	138.3	89.5	171.6	141.8	124.3	152.6	82.9	132.8	147.9	106.5	61.2	150.9	171.2	18.1	244.6	68.6	393.8	204.2	60.7	932.8	111.5	86.7	57.1	172.6	68.8	191.3	202.2	154.5	24.1	117.5	39.3	68.4	211.7	186.1	138.1	192.4	347.4	31.8	66.9	68.2	126.6	146.3	460.7	135.3	318.5
220364_at	167.1	68.9	14.3	108	53.2	43.5	24.8	18.5	30.8	57.8	9.8	19.2	22.4	19.2	74.1	17.7	12.4	11.5	19.8	51.4	104.6	15.6	23.1	47.4	36.8	24.7	25.3	83.9	27.6	11	26.6	60.1	26.3	46.6	13.8	42	57.9	18.8	28.8	56	92.2	51.8	21.9	65.8	15	34.9	192.8	80	32.2
204072_s_at	629.2	1450.2	387.5	704.2	491.9	412.1	752.8	413.9	463.2	256.9	97.5	137.2	388.5	161.7	168	116.7	324.8	266.3	1433.6	660.3	659.1	127.9	284.7	1363	578.6	801.9	376.3	424.9	882.5	303.5	554.6	1227.9	295.6	633.7	741.9	442.5	161.2	436.7	284.2	732	905	186.1	8.2	827	609.5	222.9	846.2	545.6	471.7
221870_at	1272.8	3164	144.7	853.3	363.3	156.8	1757.7	172.4	713.3	301.3	31.8	76.6	276	93.2	506.3	141.2	152.5	147	135.7	466.9	1523.8	608.4	243.3	1089.9	74.1	1398.3	45.7	174.6	257	336.6	1493.1	2057.1	260.5	1069.1	282.6	185.3	54.1	1122.9	356.2	306.6	100.1	390	91.3	2343.1	136.4	452.6	384.5	134.7	301.5
238513_at	506.4	3858.4	397.9	260.5	414.5	205	902.9	1584.8	309.5	255.8	182.7	95.1	756.9	629	969.9	298.2	411.2	397.6	423.4	259.2	803.5	2394.3	2378.2	324.2	2235.5	2143.4	988	867.6	1353.8	359	361.2	1623	1071	1434.4	833.7	1027.2	345.1	248.6	620.2	2534.7	830.4	377.3	146.8	418.2	580.7	2663.8	941.8	1036.6	2456.9
202948_at	20.3	12159.3	1452.6	1510.5	3765.4	1469.6	4722.8	1862.4	2651	1219	139.5	853.7	3841.1	1170.5	953.1	851.4	1003.1	886	3953	9990.3	10179.9	3826	1659.2	3247.1	1856.5	5865.7	830	1081.9	3077.1	1673.3	5004	2634.9	1055.6	5299.3	1429.5	782	1848	4245.3	1326.7	2588.5	2348.1	793.7	311.5	1392.2	2272.2	5254.9	4678.9	2038.5	2120
235852_at	5.8	279.6	72.1	30.2	111.5	68.6	120.6	13.4	15.8	139.4	5.4	36.2	16.7	13.3	7.2	9.6	188	131.8	115.9	19.6	82.8	704.4	122.6	155.8	16.7	331.5	9.6	39	39.4	55.5	108.1	28.6	105.7	16.5	10.4	42	18.9	6.6	12.8	50.4	14.6	12.9	99.3	33.3	99.8	594.1	219.1	106	23.2
1553364_at	7	139.3	96.3	88	23	35.8	160.9	64	24.4	28.6	75.8	57.8	135.4	69.4	41.8	4.4	56	8.5	5.3	6.7	222.3	8.6	50.3	29.1	88.6	15.2	66	41.5	6.9	56.3	47.4	152.7	77.9	35.2	74.6	32	14.3	162.3	131.7	12.5	57.8	20.9	35	156.2	40	99.4	47	34.6	17.2
221610_s_at	980.6	1398.8	386.7	371.6	404.6	1527.4	453.5	632.8	461.6	632.4	525.2	737.1	775	187.9	661.5	679.8	442.5	451.9	496.8	783.8	708.3	321.4	472.5	670.6	798.6	436.3	1016.2	613.5	625.9	871.2	578.8	1177	655	614.1	285.6	1033.5	415.2	460	1792	1127.9	2216.7	907.7	591	5571.1	769	369.4	677.8	622.5	1106.6
223748_at	654.2	941.2	28.5	366.5	344.8	79.5	320.4	211.6	59.9	306.7	328	375.3	300.8	368	395.3	322.9	240.9	246.6	251.1	172	178.4	63.8	199.8	211.8	182.8	128.4	240.6	130.5	202.7	210.2	91	219.4	193.8	309.1	153.9	224.4	318.1	298	662.7	812.2	508	761.7	584.6	163.7	374.3	177.3	391.4	701.9	383.6
227240_at	111.3	629.2	44.7	271.8	62.8	26.5	241.8	91.4	483.2	279.3	21.2	73.7	192.7	15.9	229.4	79.9	189.3	190.8	59.3	98.4	16.4	281.7	88.1	232.8	121.3	376.5	8.8	8.3	138.8	25.3	677.1	221.9	100.6	59.6	660.7	180.5	92.6	20.1	305.8	345.7	160.1	153	177.7	651	70.4	45.7	20.6	159.2	133.7
242186_x_at	14.7	69	45.7	63.4	26.7	9.3	34.2	70.2	38.9	29.9	17.7	40.8	29.7	8	21.4	25.4	44.3	4	77.6	80.6	62.6	175.1	89.3	74.5	17.1	26.5	69.3	6.1	10.8	85.9	77.8	20.7	30.3	33	36.4	55.8	79.1	82.8	32.6	42.1	32.5	50.6	35.4	63.6	16	113.3	118.7	19.6	13
201701_s_at	3255.9	2132.8	2035.6	2794.5	1358.2	2573.1	2282	927.5	1338.5	2091.2	1670.8	1689.8	2704.5	2530.4	1807	1521.3	1447.9	2168	1632.4	2649.6	1966.6	798.4	2185.4	1127.5	686	2061.2	2666.1	2070.8	1496.7	1483.7	2043.4	2590.3	1502.1	1829.8	1345.1	2192.3	1829.7	2162.1	1817.5	1726.1	2102.4	2796.4	1488.2	728	1227.6	704.7	1976.5	4895.4	2491.6
213227_at	4227.2	2455	1973.3	2287.9	956.9	2878.9	1788.1	603.8	785.8	1388.9	1690.2	1344.8	2593.6	3039	2070.5	1065.5	2562.7	2593.7	1490.4	3051	1243.8	844.8	1483.9	1481.8	896.5	3020	2768.9	2206	1607.1	1300.1	1095.1	3100.2	1271.1	2433.2	1064.7	2849	2806.8	1105.6	1516.7	2090.1	2328.4	1583.3	922.7	410.1	1133.5	904.5	1768.6	5517	2862.9
213060_s_at	213.6	2650.2	207.4	290.4	296.4	310.4	618.4	336.1	407.1	436.6	126.6	255.6	343.9	273.4	282.1	155.9	269.7	150	953.1	178.6	499.2	308.9	298.1	838.1	360.5	376.7	266.3	280.9	309.1	384.3	610.9	561.8	262.2	540.4	270.3	428	86.5	389.8	221.7	182.9	431.9	239.5	211.6	753.6	325	375.8	508.7	349.9	427.5
212706_at	118.8	1012.7	222.1	780.6	322.6	214.3	551.7	468	1339.3	180.1	279.2	275.9	400.6	56.8	419.7	238.4	181.5	117.3	1019.1	261.1	773	818.8	301.5	2086.7	616.7	496.3	648.4	234.8	306.1	790.8	345.4	1193.4	216.9	543.1	1209.3	238	162.3	603.7	515.2	700.2	744.7	462.2	377.2	284.1	376.1	1061.5	904.1	391.1	384
235050_at	15.9	32.8	45.3	13	7.1	12.9	43.3	47.2	8.1	123.2	6.6	58	20.7	5.5	90.4	54.9	8.8	30.7	49.3	44.9	2.5	12.3	15	20.2	12.5	3.2	39.9	30.4	48.3	54.8	7.6	43	8.1	61	5.7	44.2	15.1	20.7	12.3	45.4	15.8	23.1	18.2	12.6	73.9	15.1	88.2	93	51.7
207861_at	45.5	68.4	27.9	38.7	105.4	45.7	59.7	50.9	46.7	82.4	18.8	34.1	58	27	36.7	20.3	35	31.4	87.7	40.7	38.2	48.6	76.8	631.2	74.8	78.3	41.5	75.2	43.2	60.8	47.1	55.4	52.9	60.5	31.5	46.6	71.3	90	59.2	74.1	51.3	40.9	24.1	1179.1	41.8	65.3	76.7	57.1	60.7
1563963_at	85.6	135.1	277.5	219.1	17.2	183.5	185.2	196.6	329.5	154.1	32.9	56.2	138.2	5.7	99.1	107.9	29.3	108	91.9	236.9	209.7	215.4	179.6	243.2	18.8	89.9	142.2	187.7	98.1	150.5	201.9	158.4	114.7	181.1	101.2	53.5	127.2	150.3	123.5	236.2	335.7	114.6	76.1	404.2	234.1	354.9	245.9	141.2	1244.3
231068_at	121.2	597.1	86.3	154.6	118.8	38.7	59.2	160.9	58.6	150.7	83.9	52.6	129.6	17.5	150.8	53.2	44.4	154	26.3	109.8	52.8	63.5	179.4	195.8	152.3	162.8	154	154	198.2	148.1	182.8	149.6	129.4	159.3	118	188.6	295.4	195.5	175.2	209.7	313.8	236.3	13.9	290.9	67.6	83.4	263.5	210.2	315.4
236045_x_at	186.9	981.6	170.7	449.3	712.2	54.2	276.1	215	129.8	211.8	160.5	267.7	482.1	207.2	714	150.2	90.3	175.6	663.1	170.5	415.5	243.2	195.5	809.1	149.7	330.6	50.3	349.6	204.5	261.6	204.3	256.3	129.2	460.8	69.7	23.8	407.2	140.9	484.6	393.6	383.5	74.8	47.2	575.4	194.4	269.6	606.3	437.8	295.3
212543_at	221.7	7771.3	635.2	703.5	2524.2	832.1	10028.4	1019.6	2661.9	631	163.7	296	1792.2	515.1	867.8	267.8	886	329.4	3282.4	711.9	2109.6	593.1	3675.8	5795.3	1156.9	6951.5	926.5	783.6	836.2	1587.2	1005.7	2315.4	3163.5	1680.4	1439.1	1263.7	1720.8	3643.6	981.5	2229.6	2186.7	448.6	74.4	1996.6	1317.4	1734.8	4214.9	2669.3	2556.1
213820_s_at	165.9	1630.3	168.6	513.2	69.2	260.7	219.9	167.1	290.1	52.6	245.9	51.9	346	246.7	356.2	261.9	332.2	213.2	532.3	243.2	256.6	237.7	227	979	284.9	385.8	197.4	356.1	245.5	391.3	203	286.8	440.3	201.5	137.8	129.7	37.3	292.2	996	1209.8	196	61.7	243.9	914.6	200.9	353.7	417.3	278.2	511.2
207602_at	154.2	1673	266.6	329.3	144.5	147.3	110.2	255.1	314.5	186.7	102.2	180.8	87.9	9.5	35.4	195.1	243.6	317.1	262.8	433.4	439	521	254.8	419	192.8	381.5	13	199	219.6	298.4	270.4	445.8	178.5	194.9	134.6	87.4	201.9	34.3	87.8	332.4	274	146.6	167.5	808.8	217.2	444.2	521.3	824.7	1663
223659_at	29.2	832.6	23.8	112.2	156.2	640.4	257.1	41.3	45.6	1052.9	44.4	41.6	36.9	35.3	73.1	18.8	755.4	891.4	54	94.1	65.9	24.1	53.2	70.1	28.2	167.5	51	19.4	49.8	43.6	27.4	40.5	380.9	69.1	33.2	907	25.6	92.8	1720.6	878.7	1504.6	186.6	38.5	440.9	66.8	28.8	56.7	33.2	726.8
228762_at	161.1	1314.8	133.8	169.4	747.3	159.7	269.8	54.6	163.8	132.3	998.7	873	517	215.8	318.6	308.6	72.4	21.6	882.4	1228.9	1107.5	19.9	170.3	2288.9	134.7	1740.4	261.5	190.3	17.5	557.7	159.5	113.5	152.4	784.4	95.7	145.6	323.5	740	221.1	931.3	192.1	201.9	72.5	1113.2	174.6	21.8	588.8	117	172.6
206315_at	28.6	153.3	90.4	85.3	29.7	167.4	150.9	102.1	200.1	299.7	24.7	42.4	51.6	111.5	120.5	34.5	126	51.1	18.8	55.8	164.5	20.1	57.1	66	49	127.5	177.6	58	26.8	188.3	135	46	25.6	225.3	65.9	72.7	37.6	25	42.9	213.9	176	45.7	81.1	48.2	59	125.1	64.3	71.3	73.7
221107_at	252.9	600.1	136.5	227.7	152.2	154.5	153.3	144.9	222.9	310.7	23	198.9	236	166.1	180.2	137.9	147.8	218.5	82.2	288.5	187.2	531.8	172.4	253.1	213.1	200.8	112.8	217.7	263.2	261.4	775.7	383.8	139.3	222	155	181.7	268.9	251.9	294.4	268.7	332	136.3	210	285.3	160.8	575.2	365.1	53.3	403.9
229912_at	261.8	555.5	264.7	220	266.4	183.1	728.2	146	226.8	113	28.9	90.4	166.6	46.6	120.6	43.8	68.5	20.1	379.6	132.2	288.2	21.9	120.3	679.6	158.3	544	155.2	140.2	117.8	127.3	681.6	311.1	129.1	503	88.9	129.2	72.5	332.8	183.8	187.9	179.1	150.4	77.6	674.8	183.3	165.7	296.6	254.8	154.4
233130_at	98.1	302.8	12.7	171.2	95.7	84	87.9	105.5	152	34.2	57.8	70.1	149.8	76.4	112.2	80.7	97	103.5	137.1	198.8	104.4	476.8	91.8	316.8	47.4	97.1	54.3	50.7	177.4	73.3	101.6	152	20.4	82.5	29.1	138.9	159.8	252.5	127.9	144.9	177	76	100.5	162	54.2	576.4	81.5	96.6	175.4
229657_at	26.8	523.6	82.2	163.5	387.6	146.6	143.2	199.2	441.1	111	74.1	6.4	143.9	19.2	106.7	58.7	78.8	84.5	360.5	938.2	197	1263.7	38.9	374.3	246.5	84.7	277.9	121.4	846	71.6	217.9	348	79.1	212.3	712.1	362.4	55.3	244.5	148.6	203.1	128.7	95.1	86.2	72.1	150.4	1255.1	247.8	294.8	212.2
228716_at	64.8	1395.7	13.5	316.7	225.4	83.2	192.5	312.7	882.6	111	40.9	16.2	287.8	74.7	183.8	5.7	14.6	43.5	571.2	1809.7	267.7	2049.8	103.3	1158.8	358.9	122.5	200	16.8	1541.9	71.4	128.2	778	7.7	140.4	1254.1	529.4	13.2	349.9	122.8	181.4	31.5	142.2	33.1	135.3	99.8	1517.5	547.9	282.7	271
226726_at	1542	2812.3	1238.1	871.3	563.3	1042.8	1640.6	626.1	831.2	944.3	1051.2	839.7	793	777.7	615.5	836.2	923.9	883.1	690.4	1663.1	914.7	1667.7	952.7	691.4	647.1	2282.8	580.3	648.6	686.8	826.7	1246.6	4009.2	1303.2	641.2	1022.8	709.9	999	901.5	1619.1	2228.4	3148.2	1404.9	712.6	736.9	459.9	1830.9	1321.8	2147.6	2315.6
237216_at	1	72.2	127.5	115.6	58.6	17.9	211.4	156.2	180.1	4.8	18.7	4.4	14.1	11.9	1.3	3.6	50.4	31.4	180.1	67.7	214.5	33.7	44	169.6	56.3	53.7	10.1	146.7	73.3	83.1	127.3	9	67.5	132	12.3	26.9	6.7	11.3	9	99.8	103.8	68.9	34.6	2.7	59.3	237.4	452.8	144.7	277.5
227307_at	123.4	1110.3	72.1	2213.9	665.6	312.2	631.8	202.2	547	97.8	32.6	255.1	562.7	110.9	444.2	342.5	79.3	194.2	658.3	717.3	667.2	215.4	262.7	1907.7	344.6	594.3	108.7	600.7	147.8	109.2	938.6	248.5	107	966.4	129.1	200.4	172.6	502.5	634.5	442.8	180.2	555.6	24.5	2612.8	364.7	224.5	1140.5	464.7	397.2
243244_at	95	214.8	93.8	195.9	265.1	135.7	145.8	152.5	144.5	168	88.1	98.7	171.2	79.1	73.2	100.2	130.8	144.2	138.3	116.3	40.7	210.1	63.6	89.2	150.4	123.8	81.2	98.7	38.1	153.7	51.7	120.1	60.3	160	51	156.3	271.2	173.6	154.1	161.6	133.2	137.4	20.7	161.4	43.1	165.7	151.5	342.2	158.4
207367_at	183.4	1741.5	98.2	194.1	495.5	248.5	212.8	274.7	182.1	298.4	59.8	135.1	226.3	83	138.9	91.7	83	53.4	307.5	214.7	247.5	351.7	106.2	411.8	180.5	229.8	198.7	227.4	119.8	308.2	229.8	373.3	162.5	359.1	116.7	180.3	329.4	503.1	280.1	260.1	477.3	184.7	78.3	556.2	245.2	397	276	687.4	491.3
1556239_a_at	14.1	53.6	14.3	347.6	44.8	13.4	26.1	66.6	21.5	132.6	80	151.3	13.2	212	247.4	57.5	165.3	83	55.8	95.4	172.6	57.6	63.7	88.9	10.9	73.6	14.6	13.5	43.8	378.5	8.9	13.1	14.2	144.6	117	72.5	242.9	15.2	38.8	28.9	26.9	59.6	119.7	15.9	192.8	180.4	110	200.7	141
228090_at	323	704.5	167.2	343.1	214.7	43.9	294.3	65.5	278.2	196.8	44.5	217.9	65.2	102.7	44.3	43.3	25.9	155.2	333.8	169.7	175	167.8	47.6	520.3	77.1	264	59.5	126.1	134.2	188.7	48.7	78.2	238.8	117	340.9	628.1	196.6	67.3	515.2	264.9	147.6	75.5	43.5	425.1	33.6	227.3	76.5	267.7	107.1
238044_at	17.1	65.1	42.4	22.7	19.5	27	33.2	56.6	30.9	26.7	18.8	19.6	14.3	14.6	27.2	20.1	17.3	17.3	108.9	27.9	49.3	17.8	14.3	91.4	23.2	245.9	29.2	50.2	19.2	121.1	13.6	26.1	14.2	18.9	36.2	28	15.2	12.1	22	23.5	23.4	33	73.3	29.6	25.8	34.3	39.8	32.2	36
231280_at	63.8	221.5	48.2	18.9	21.9	56.8	75.6	47.2	65.1	60.5	165.6	48.6	48.8	16.4	87.4	67.7	17.7	14.4	20.3	43.8	77.3	56.3	26	81.7	55.3	89.2	36.2	13.5	22.8	14.7	56.6	51.6	49.5	59.8	41.3	44.2	44.7	53	75.9	56.9	29.8	61	15.3	104	58.4	76.6	93.6	64.2	62.8
219825_at	54.8	1083.7	130.7	1288.6	367.4	243.8	584	1161.4	1359.4	211.5	68.1	229.5	515	13	355	40.7	212.2	124.8	712.4	723.9	638.3	881.2	178.3	1301.8	946.8	930.5	53.5	1493.3	172.9	976.6	385.5	345.8	178.3	591.7	575.6	336.8	159	269.8	185	293.9	32.1	241	183.9	1910.6	583.1	1827.1	1471.3	590	483.6
220246_at	18.1	29.8	81.3	81.5	62.8	22.9	33	17.8	59.4	20	72.6	31.8	74.9	18.5	31.6	7	13.3	10.1	188.7	54.4	70.2	88.5	75	167.6	57.4	151	25.4	96.8	71.8	91.4	44.7	30.6	53.1	151	14.7	15.7	46.9	38	86.5	93.5	172.5	40	9.2	322.5	29.6	100.8	48.9	29.7	32.8
235626_at	31.4	932.2	319.1	421.8	350.1	321.2	435.2	235.3	417.3	145.8	9.1	28.8	101.1	63	392.7	58.2	83	34	1148.1	164.4	486.8	128.8	220.6	1327	458.2	505.3	366.5	263.1	360.4	368.5	404.3	247.6	464.6	342.2	115	127.6	287.5	449.3	255	697.1	402.5	155.8	98.6	971.4	310.1	146.5	875.2	69	479.2
223315_at	83.6	1153.9	178.1	1902.6	280.3	136.6	120.8	180.2	402.8	90.9	112.5	64.3	339.9	325.3	143.8	59	112	31.5	244.4	149	282.9	129.9	126.4	373.8	211	837.5	2402	370.2	217.2	176	351.4	2587.8	439.4	391	282.6	728.6	100.5	127.9	154.8	171.6	20.8	11.1	69.7	28.1	117.7	231.4	291.8	138.5	77.8
215129_at	298.4	387.1	209	155.7	288.9	331.6	259.7	259.6	151.8	211	119.2	337.4	347.6	273.7	134.5	76.3	121.7	256.5	142.6	334.9	145.5	298.6	164.2	453.3	146.3	266	91.7	261.8	142.1	187.5	166.9	229.5	134	315.1	154.4	136.5	414.1	196.6	352.1	352.8	437.5	250.9	112.7	224.5	135.4	147.9	225	436.1	480.9
222303_at	172.6	2706.9	377.4	403.8	317.1	417.7	728.5	316.6	543.7	219.5	120.4	216.8	588.6	253.1	316.3	189.5	226.5	174.6	651.1	360.8	2287.2	307.4	452.3	1489.7	176.4	1084	152.5	188.3	136.5	519	873	281.1	192.8	799.6	95.1	268.8	101.4	306.5	285.5	440.1	1377.8	231.6	42.9	886	222.3	770	1981.9	363.5	1417.9
204546_at	167.1	887.4	227.7	819.6	849.5	339.1	643.8	372.1	239	258.2	37.5	23.4	202.2	29.6	59.3	52.5	27.8	20.6	445.1	707.3	421.4	562.9	68.9	599.1	209.7	843.4	130.4	61.1	194.1	53.8	427.6	550.5	188.2	260.1	234.5	480.9	90.2	889.2	97.8	953.6	252.9	85.4	35.3	793	334.4	242.4	655.6	723.5	428.1
206832_s_at	17.9	91.1	33	321.9	19.9	10.9	16.6	42.6	47.5	21.9	26.7	55	27	17.7	10.5	13	18.9	9.8	24.3	40.3	198.6	341.1	82.7	57	17.6	149.4	17.8	21.6	16	141.5	44.7	73.4	6.8	57	14.3	36.8	25	22.3	48.4	52.1	40	30.1	14.9	94.5	11.4	50.6	56.1	149.2	31.2
244571_s_at	164.1	224.7	159.2	369.6	218.7	166.7	354.6	64.2	22.3	63.7	58	27	93.6	55.4	95.1	39.1	156.2	111	137	227.3	106.6	239.3	26	277.1	75.9	74.5	205.5	96.5	104.7	21.9	115.4	39.2	109.8	70.6	52.1	259.6	123.8	8.1	77.9	117	95.7	17.9	133.9	26.2	103.8	351.5	165.9	140.9	313.1
219587_at	112.2	297.6	265.6	240.7	161.8	122.1	28.6	68.7	17.9	54.2	17.1	26.4	18.9	65.6	28.8	9.6	24.1	127.1	252.4	342.1	231.9	45.4	25.8	24.2	27.5	40.3	188.2	16.9	143.6	59.7	172.6	27.5	224.1	68.6	9.4	153.4	9.8	15.9	342.8	368.4	42.7	71.1	19.2	29.8	22.6	426	30.6	205.2	529.6
215184_at	39.7	116.9	71.7	50.2	148.1	56.6	32.1	139	215.3	99.7	26.1	54.7	123.3	33.4	53.8	161.1	87.9	61.4	67.9	104.3	81.4	203.3	29.7	285.4	112.9	98.3	67.8	43.8	55.6	62.1	135.2	62.8	162.7	259.2	51.2	163.4	125.7	93.4	72.9	113.9	106.1	78.4	19.4	380.1	56	95.9	45.7	66.4	110.9
238715_at	29.4	378.3	110.6	230.1	24.8	310.1	143.6	182.6	215.3	133.9	54.5	37.7	46.1	94.5	24.9	51.2	123.2	86.1	242	50.1	256.4	31.5	27.2	292.3	79.6	135.6	17.3	129.7	29.3	132.6	114.6	50.9	22.1	115.7	21.9	31.1	56.7	282.7	40.5	190.8	203.7	47.8	46.8	321.3	107.5	292.6	143.3	136.2	251.5
228503_at	113.4	293.2	97.9	34.4	136	145.5	51.9	180.8	9.3	101.6	72	179.3	53.8	48.1	76	20.7	51.9	86.6	80.7	320.6	54.5	67	76.1	32.9	155.5	241.6	198.7	52.6	112	48	115.9	85.8	95	114.9	24.4	124.7	159	33.2	106.4	122.9	122	166.8	59.8	109.3	9.8	104.4	181	139.8	176.8
227393_at	238.6	433.1	39.5	382.2	203.5	149.5	541.5	224.1	224.5	276.5	174.2	169.8	266.7	93.6	238.5	116.9	53.9	140.2	769	169	77	296.6	210	1335.6	297.1	271.7	248.9	191.7	196.1	325.6	154.1	303.4	164	325.6	170.8	203	205.3	314.6	199.3	147.4	1162.8	206.9	84	546.3	197.1	344.4	546.6	45.2	373.5
228256_s_at	1132.2	1501.6	273.8	980.6	455.7	1026.7	640.4	979.1	355.7	301.1	23	24.1	407.6	487.4	46.7	12	31.4	52.3	867.4	298.4	730.8	180.5	352.5	1332.9	1128.9	617.6	176.3	598.2	520.5	287.5	433.8	401.2	179.4	398	177.3	954.3	467.5	437.2	414.8	356.5	463.2	264.1	131.8	909	342.9	567.3	1284	519.3	309.7
228259_s_at	364.3	220.9	377.9	431.9	189.2	226.3	188.2	226.9	681.1	457.7	67.4	32.9	182.2	17.2	55.6	64.2	178.5	198.8	421.4	177.7	133.1	180.3	286.1	362.2	221	153.5	272.1	229.2	124.9	229.1	199.7	89.4	110.5	110.2	273.5	64.9	213.6	128.6	59.9	100.4	200	144.5	72.9	214.1	324.3	255.9	349.4	351.3	319.7
238746_at	504.6	406.9	159	656.4	59.7	79.1	48.4	67.9	38.7	85	230.3	92.7	169.9	170.1	552	161.8	113.9	251.9	35.7	627.8	60.6	433.2	31.2	111.8	205.8	288.9	400.5	117.9	482.3	39.5	230.6	107.7	191.9	143.3	404.4	90.2	101.4	261.6	325.8	435.3	288.8	48.9	120.7	337.1	243.7	134	91.6	226.7	378.5
227309_at	1637.6	6197.7	5380.6	986.2	946.7	1493.8	2075.1	1726.7	810.2	1110	1325.7	1322.7	2638	3441.2	754.3	2382.3	918.7	898.2	1017	1696.5	1142.1	2201.2	555.2	1207.5	1290	1947.8	770.4	2153.8	1217.1	2256	1009.5	1170.2	756.7	2012.4	902.6	918.9	4031.1	834.6	856.4	2046.6	3676.2	1455.8	646.4	163.8	1261.3	2044.3	2248.4	2460.2	3504.2
214696_at	2365.9	2528.8	896.3	1646.5	1427.8	1678.7	2511.3	890.4	576.6	1096.6	360.4	637.2	2413.8	1538.9	1331.8	736.5	977.3	790.1	1163	1692.5	4054	443.9	1108.5	1263	925	2767.3	808.1	1378.5	981.8	917.3	1331.7	1267.8	1351.8	2535	412.1	1500.2	1253.9	3263.3	1164	2819.4	1111.7	778.7	478.9	650.6	1248.9	1138.6	2153.8	2404.5	1917.8
200635_s_at	169.9	1599.9	1874.7	951	208.7	38.5	222.4	746.4	1355.6	539.2	686.4	743.8	1336.5	271.4	885.5	475.4	305.5	189.5	245.4	412.7	596.4	4321.6	347.3	631.2	815.1	2623.1	647.1	1560.1	237.3	1007.2	1569	1407.9	710.3	153.8	1068.1	569.2	29.7	175.9	600.4	246.2	104.7	1416.7	724.8	758.7	262.3	5062	450.5	19.2	453.9
218804_at	75.9	551.4	1631.9	638.9	190.7	312.4	471.8	135	1080.3	247.8	90.3	181.7	408.7	134.5	143.4	107.8	106.8	150	183	174.6	199.6	859.5	207.2	510.6	95.1	1028.8	128.9	711.4	144.4	197.7	795.8	3690.6	89.9	190.5	603.4	27.3	104.5	254.1	291.7	396.5	114.1	722.2	633.6	349.9	203	2848.4	210.3	320.3	650.8
206683_at	9.7	184.5	165.6	145.6	10.5	7.3	89.6	34.5	7.5	56.3	5.4	18.7	50.5	17.5	20.1	16	110.8	68.7	84	7.8	34.3	133.9	51.2	72.6	58.3	61.6	123.3	14.9	3.6	57	20.1	14	128.5	77.2	7.2	63.4	4.3	16.5	120.7	115.4	30.9	224.1	106.4	8.6	15.7	117.7	6.7	17.2	201.3
1556221_a_at	16.5	438.9	120.9	99.6	133.7	316.9	188.4	19	105.6	95.5	6.4	131.6	223.9	157.3	198	56.9	86.9	45.1	99.5	168.1	127.3	305.8	113.9	249.1	92.4	184.5	234.6	121.9	122.4	157.7	125.4	198.2	111.2	153.2	40.4	108.8	90.7	21.8	185.4	126.8	108.6	79.6	85.6	53.3	132.9	999	403.1	116.1	244.8
221608_at	8.3	119.7	10.2	26.6	9.7	9.1	10.3	25.1	16.9	10.9	18	11	6.1	6	7.9	9.4	7.2	17.4	7.3	26.8	5.8	23.4	22.2	22.5	7	21.1	4.3	19.4	5	7.9	13.2	9.7	5.5	25.5	10.2	7.4	6.4	5.8	17.6	37.3	11.3	9.2	23.2	32.2	37.2	20.4	12.9	44.2	29.3
204589_at	176.8	1888.3	617.4	1954.8	1969.9	427.3	1787.2	1895.7	571.1	257.3	195	274.2	1132.6	1118.9	812.5	212.6	334.1	342.5	667.2	693.4	1476.6	217.1	485.6	1110.9	1433.6	2813.1	290.7	1678.3	669.8	858	1317.8	674.4	261.6	2144.9	326.6	352	683.1	2410.6	447	696.4	456.3	632.3	172.9	1093.2	1111.1	374.6	930.4	1050	511.4
206628_at	100.3	747.7	149	307.3	155.4	185.6	113.3	183.1	204.5	195.8	60.9	175.3	262.3	178.7	118.5	137.1	175.3	224.7	163.4	243.7	198.3	266.9	87.7	273.4	186	131.1	233.9	158.6	153.5	184.1	182.6	295.5	122.1	40.7	96.7	229.4	266.5	225.3	329.4	223.9	210.2	295.8	132.5	519.8	212.8	445.4	218.1	520.2	320.6
229546_at	79.1	532.9	58	772.3	131.9	101.3	130.1	20.4	542.6	369.7	31.4	121.6	209.8	89.2	125.6	68.9	583.9	404.9	80.7	140.9	149.1	1858.8	100.1	179.2	91.6	97.6	54.8	155	54.9	89.1	136	113.1	92.7	173.4	693	72	442.8	133.2	127	72.1	136.2	120.7	71	167.2	144.2	1822	193.2	311.2	159.9
207911_s_at	559.8	1004.1	102.2	256.3	250.9	450.8	177.4	393.6	296.4	158.1	622.3	544.5	907.9	346.7	424.6	446.4	171	164.9	194.4	129.4	384.2	340.5	280.9	624.4	213.6	303.6	491.9	518.9	476.7	481.6	309.7	571.7	280.4	551.4	58.3	129.2	392.6	492.2	371.6	191	827.7	398.4	357.1	938.9	126.1	508.3	174.9	943.2	878.5
227798_at	1568.4	2305.3	1651.8	2107.3	1463.6	1417	2628.3	845.5	2061.2	560	499.6	245.6	2334.8	823.2	512.8	346.7	578.4	617.8	2756.2	3433.8	2212.1	769.9	1210.2	2764	1094	2870.1	384.4	2154.8	1462.6	1311.5	1462.5	2476.5	350.6	2529.3	2061.3	1049.7	608.2	1138.3	1636.9	1813.3	355.1	335.8	114	584.3	959.1	1322.8	1566.6	989.6	1547.9
208015_at	90.6	348.4	163.7	291.3	21.7	200	269.6	140.5	334.7	105.9	6.9	83.5	75.4	8.2	102	34.5	96.5	125.3	219.2	496.9	311.7	251.5	15.2	811.7	117.5	75.8	8.5	240.2	50.3	207.6	71	83.3	33.6	173.2	56.8	84.1	114.9	135.1	17.8	218.3	35.9	67.6	20.6	162.8	142.7	426	402.3	187.6	273.5
1568617_a_at	61	360.5	16	168.3	16.5	142	78.8	147.5	9.9	141.4	30.9	67.5	131.8	104.3	190.6	27.1	100.4	155.3	48.6	165.7	60.9	25.9	37.1	122.2	89.5	137.2	247.4	30.6	183.8	105.8	115.5	174.4	11.8	134	96.1	116.4	208	73.4	445.2	127.2	130.5	42.4	239.7	300.6	110.6	210.8	276.2	21.7	229.8
226494_at	19.3	128.1	15.6	43.6	23.6	12.7	17.7	22.8	15.5	13.8	14.5	10.5	33.2	16.8	11	24.8	17.4	9.3	10.9	15.5	8.1	10.9	40.6	14.3	10.9	19.2	51.8	39.5	101.8	9.1	10.5	17.3	7.7	9.2	28.5	21.9	16.8	13	290.8	9.2	15.4	18.3	20.1	41.2	37.5	11.3	24.9	32	17.8
235605_at	50.9	363.3	270.9	99.7	118.4	114.2	174.2	245.2	124.6	132.6	321.4	243.8	262.3	92.8	221.4	115.6	60.9	243.9	207.3	135.7	133.9	134.1	122.8	298.1	42.1	95.5	62.5	195.2	28.1	106.1	245.8	185.8	89.9	140.4	106.5	184.1	64	162.2	92.3	203.5	208.9	177.9	159.2	229.9	187.1	49.8	322.3	89.7	152.1
200907_s_at	150.4	4536	3724.3	2678.5	1624.7	1196.4	3550.3	1178.9	2750.4	1066.7	405.8	503.1	1409.7	326.6	882.2	690.5	877.5	851.6	2094.1	6801	3416.8	1794	1324.9	5032.8	1070.8	4138	3339.4	4699.3	2868.2	1233.5	4080.3	4525	881.3	4805.1	2579	1226.4	87	1340.9	685.8	1680.3	1911.4	713.3	225.7	1076.5	1546.5	2002	3113	441.7	2035.7
200897_s_at	265.4	7958.7	6373	6262.7	7206	1662.1	7061.8	2593.7	4029.4	1303	805.4	1036	2599.5	2005.2	1704.6	826.8	1231.6	1076.3	3276.2	9075	6211.3	2575.2	1962.5	8604.3	1860.2	8156	5512.1	8574.8	4516.3	2741	7060.7	8324.9	1807.5	9289.5	4060.5	2434.8	1859.6	7602.2	2350.3	3567.7	3612.2	1555.1	603.8	1969.5	3042.1	4802	5205.3	3883	2949.5
244433_at	136.1	690.7	534	429.7	200.6	488.7	763.5	448.9	405.4	381.1	119.2	82.8	138.2	95.6	95.3	145.2	388.8	184.7	607.5	656.8	794.7	2932.2	154	2379.6	283.7	294.6	136.2	416.7	217.1	446.7	624.5	312.9	163.2	482.8	107.8	230.3	138.1	170.5	188.3	978.4	705.2	182.4	123.1	121	274.4	2993.7	1214.3	332.1	1344.7
229518_at	352.2	1898.2	2074.1	296.9	414.7	605.8	113.5	94.1	267.5	453.6	261.6	483.6	793.8	225.9	874.3	306.5	218.6	446.1	248.7	204.1	302.7	323.2	266.2	539	178.6	1681.3	5220.7	525.2	123.6	645.7	211	1805.4	1695.5	69.7	115.2	316.4	87	554.1	720.8	975.5	817.7	999.9	479	5370.8	430.8	379.5	1826.2	442.6	1044
202179_at	2702.6	4783	1765.1	2073.1	768.9	411.2	2111.1	1877.4	1500.1	1075.6	1144.7	1312.3	1386.7	17.5	327.2	1123.5	972.2	1064	1508.1	1819.7	1333.5	1716.6	1678	2078.9	1567.7	2472.6	1535.4	2434.3	814.7	1841.4	1627	2608.7	1650.7	1721.8	1666.6	1992.5	487.2	725.9	2493.8	2722.2	1990.8	1336.7	700.9	1794.4	760.8	1295.4	1602.4	731.1	3608.2
225809_at	11.1	740.4	39.1	832.2	51.2	163.4	1216	339	128	280.1	116.8	131.1	452	16.4	28.1	28	399.7	327.4	2394.4	65.5	329.4	23.7	109.8	2485.5	552.2	625.6	372.5	48.3	517.7	552.8	348.9	243.7	427.8	267.3	192.6	225.4	24.2	31.1	26	103.7	37.7	191.5	111.3	45.1	267.1	503.8	603.3	46.8	145
225615_at	888	2532.4	1078.2	1289.5	448	699.1	1682.3	1312.1	705.1	1784.4	242.9	520	1140.4	38.4	667.6	88.5	970.9	1103.4	686.1	1893.8	337.3	1368.2	350.4	1632.7	1115.4	2752.2	607.5	1047	1025.3	780.4	916.9	2682.2	1134.3	789.3	741.9	510.9	386.7	1248.5	840	1398.9	1934.1	1442.4	690.1	4529.5	963.1	720.3	1634.4	1165.2	2132.5
236926_at	58.6	242.5	27.7	110.4	333.9	71.8	80.1	40.8	53.2	131.4	39.5	48.8	213.1	83	43.1	44.2	38.2	25.2	195.3	60.7	62.7	63.3	47.1	936.1	55.5	49.4	119.8	81.9	98.4	54.6	79.6	57.9	75.9	180.2	51.9	136.6	107.9	112.7	131.5	121	93.8	125	43	128.8	53.6	87.7	87.6	384.3	169.5
211273_s_at	15.7	69.9	14.3	94.9	113	12	21.5	10.9	13.3	35.4	8.4	7	18.4	12.4	19.9	5.7	20.2	4.8	52.7	14.4	68.7	28	16.5	369.4	13	14.7	16.6	11.3	9.3	39.1	13.8	16.2	13.4	15.8	13.6	13.6	23.5	17.6	14.7	14.8	29.2	72	13.3	146	16.4	36.9	28.6	14.5	96.9
227492_at	414	1115.3	669.2	1285.7	341.7	522.9	292.8	799.5	719.3	345.6	363.8	641.3	630.8	830.6	647.6	377	251.1	391	1521.7	700.8	403.4	1787.2	500.4	759.1	701.4	355.2	359.3	561.9	1023.3	795.1	485.5	556.8	233.5	327.9	262.4	430.1	385.7	113.3	255.6	396.7	727.2	380	216.7	666.5	483	1815.4	851.2	469.4	978.5
212531_at	149.2	2858.1	174.4	266.8	181.5	149.5	241.8	114.1	662.8	222.4	94.3	218.2	175.6	172.7	230.9	62.2	12.9	106.2	178.8	184	203.9	385.2	173.1	325.2	289.3	416.8	239.2	229	283.1	210.8	2068.6	2535.1	193.4	1992.8	1208.4	105.5	103.4	241.4	235.1	240.1	215.6	310.7	52.9	4556.8	422.5	552.8	226.8	1783.9	820.7
1558689_a_at	8.7	231.6	59.4	84.2	44.6	205	15.3	284.7	17.2	6.6	111.3	10.6	166.6	86.3	67.3	53.5	16.9	5.5	7.9	18.9	11.3	3.3	8.6	24.2	51.9	5	100.2	7.1	209.1	14.5	31.5	72.3	9.9	17	17.9	113.3	142.6	28.2	33.7	84.3	97.8	122.1	256.6	41.2	12.6	8.3	16.7	90.3	26
208096_s_at	122.2	632.3	276.4	894	282.3	492.9	120.8	327.5	654.5	36.2	117.8	91.5	255.5	36.2	62.4	82.8	40.4	85.8	739.5	4801.5	159.9	163	217.4	522.7	346.4	292.5	121.1	96.8	312.7	188.7	286.1	235.8	51.5	496.4	3610.7	176.2	222.6	297.6	440.3	212.4	245.2	97.9	20	236.4	328.5	121.9	456.3	458.6	185.2
227819_at	30.4	376.6	119.5	70.2	340.4	232	233.4	104	52.7	181.9	115	169.6	100	65.2	179.4	86.2	96.8	156.6	218.5	368.2	155.1	107.8	247.1	271.3	121	245.9	113.5	41	34.1	130.3	190.2	266.9	182.4	51	119.1	246.8	85.7	71.1	135.4	134.7	134.9	132.5	204.9	271.1	234.6	148.9	513.1	259.6	127.6
220149_at	389.8	241.7	158.4	346.2	307.3	220.6	319.5	230.7	197.8	209.3	114.3	214.3	292.5	20.5	231.2	156.4	228.5	181.5	194	281.6	183.4	266.9	247.3	431.1	183.3	131.8	227.8	234.8	191.9	228.7	266.6	318.1	184.2	237.2	104.2	200.2	119.4	233.3	269.9	408	244.6	182.9	110.1	308.7	333.4	251.1	328.9	462.4	515.2
224204_x_at	18.1	697.1	17.6	43.4	59.6	31.3	195.1	23	20.7	21.8	198.5	367.4	587.8	56.5	108.3	17.8	60.2	23.4	194.4	58.6	418.9	34.6	240.5	94.6	22	2083.1	39.2	36.2	69	111.8	16.3	59	592	28.4	34	39.7	62.3	21.5	61	56	45.2	73.7	12.8	66	20.7	69.3	86	558.3	414.8
223540_at	56.4	212.7	37.7	172.5	54.4	128	50	96.7	84.6	190.1	31.8	132.9	291.4	181.6	245.1	206.7	137.4	46.3	65.8	161.1	215.8	238.2	121.7	403.9	188.9	197	152	65.3	59.9	37.4	191.3	500.1	207.6	189.2	112.3	114.7	222.9	173.4	380.9	436.3	358	89.9	77.3	653	161	387.1	262.2	175.2	309.7
215425_at	131.5	633.9	175	216	113.3	194.1	314.8	141.6	198.2	159.8	146.3	120.2	187.7	122.4	270.6	98.7	123.2	167.1	146.7	160.7	118.4	349.7	285.8	189.4	242.8	318.6	178.1	181.2	123.9	276.9	275.8	237.6	146.7	142.6	136.5	173.6	164.6	106.8	126.1	185.6	115.3	190.8	38.2	213.6	202.3	384.9	361.6	153.3	452.2
238654_at	783.7	1390.4	160.2	509.1	545.7	289.1	819.3	266.2	329	1028.1	318.1	438	323.6	313.4	374.1	447	842.5	758.5	424.4	23.3	402.6	119	1078.7	716.1	447.6	576	30.1	410.2	616.5	437	675.1	1018.2	404.4	771.4	414.4	433.4	107.2	551.8	70.2	665.4	1031.4	555.8	140.6	2263.5	519.6	66.3	421.7	835.4	920.3
225990_at	411.6	1193.5	250.4	553	794.7	476.9	485.3	417.1	394.4	564.6	475.7	383.1	673.5	189.5	424.6	314.4	455.2	456	717.6	10081.4	369.9	206.2	233.7	750.4	172	305.6	755.7	287.8	762.1	288.8	524.3	865	216.4	375	228.8	312.5	309.2	727.4	378.5	713.3	4582.7	382.6	142.3	544	464	498.6	735.4	1023	206.8
219461_at	134.9	696.6	410.6	189.4	39.3	27	138	314.2	105.6	111.5	66.9	18.8	346.1	4.8	248	24.6	72.9	37.5	166.1	79.5	163.5	251.5	68.2	140.7	178.9	31.5	30.1	223.7	754.3	693.3	79.6	144.8	22.2	329.4	146.9	185	154.2	172.1	772.4	507.3	594.9	1102.7	853.9	482.4	162.8	227.7	81	239.1	433.2
213273_at	43.3	692.2	97.3	348.7	761.6	381.9	720.3	293.3	209.2	375.8	59.7	12	374.2	34.2	220.5	10.5	88.9	78.7	250.1	706.7	703.1	12.5	48.2	191.9	117.5	361.3	33.6	254.1	262.2	42.3	711	377.3	10.5	530.9	126.9	15.5	117.7	641.8	303.8	290.9	793	268.7	116.7	1172.3	479.9	16.3	595.6	525.1	273.9
243585_at	90.4	214.8	60.9	77.8	15.4	62.1	7.5	98.4	118.1	70.2	67.9	55.3	118.4	67.4	59.6	107.8	11.2	163.1	7.8	38.5	36.4	67.9	36.7	497.3	63	90.3	16.6	50.5	80.4	84.6	42.2	63.5	14.5	89.6	24.9	43.4	127.5	130.9	104.1	101.6	26.7	45.9	6.9	145.5	22	128	71.8	11.8	70.5
231270_at	1448.7	874.4	582.2	685	226.4	466.9	683.5	369.5	746	1098.5	268	335.5	677.8	669	427.4	277.6	921.9	1168.2	518.4	251.3	433	620.7	269.5	304.5	510.7	1794.5	1519.6	375.2	272.3	848.4	560	889.5	749.5	369.2	767.4	592.1	171	71.1	136.5	245.3	320.5	130.1	18.2	262.3	104.1	697.1	382	577.5	395.1
239903_at	14.7	208	29.7	31.3	83.3	143	135.6	20.7	17.4	235.8	7.9	9.2	18.4	24.1	49	14.4	156.1	255.9	10.2	850.2	211.9	73.6	26.1	25.5	159.4	305.4	225.3	144.8	191.6	14.4	166	34.5	6.3	43.8	96.5	14.2	15.8	138.7	12.8	17.5	24.6	12.2	9.8	26.2	259.5	24	100.3	21.3	141
222802_at	320.4	746.5	363.9	370.3	754.2	62.5	446.8	485.3	345.4	400.9	124.9	162.7	1000	439.1	176.8	206	286.3	129.6	701.2	603.4	1251.2	441.5	377.4	984.7	358	381.3	220.1	266.9	455.2	386.6	476.3	469.4	260.7	1199.9	52.3	262.9	342.2	576.1	548.9	391.5	849.1	337.5	144.5	276.6	245.5	667.3	944.2	819.3	610.8
236548_at	68.7	264.2	6.6	87.1	155.2	47.8	93.4	108.2	10.1	10.4	55.8	153.4	87.5	125.7	39.5	74.1	30.9	88.4	41.5	114.5	119.7	21	109.6	163.2	5.3	64.8	81.2	84.9	57.2	97.1	63.1	165.8	41	136.9	11.7	65.6	39.5	89.6	90	126.4	75.5	66.4	6.7	90.6	46.8	86.9	132.2	198.3	58.8
205870_at	24.2	613.8	109.2	775.7	239.2	285.5	443.1	92.4	524.4	36.8	14.8	101.2	258.6	155.3	178.2	46.5	9.8	52.6	99.8	705.1	612.6	135.2	441.5	19	65.9	209.4	22.1	158.4	166.4	148.4	980	339.9	74.3	455.5	371.1	100.7	31.8	285.4	222.8	165.6	198.7	123.3	55.8	481.8	165.1	260.2	341.3	380.4	216.6
220782_x_at	516.5	1864	261.3	332.3	79.2	174	246.1	213.4	96.2	154.7	54.3	299.3	61.7	117	342	164	194.8	66.7	194.5	324	190	387.8	277.7	433.1	354.3	449.9	58.6	283	165.5	234.2	275.3	92.4	296.2	273.1	101	28.7	33.1	37.4	165.1	503.8	314.5	166.1	228.9	1733.6	376.2	449	542.9	482.6	940.8
218484_at	159.7	1679.5	322.3	622.3	148	263.9	511.4	223.9	1603.1	151.8	167.3	327.8	399.5	31.6	734.7	236	243.5	282.6	379.8	394.8	1842.3	1050.3	2869	521	246.4	675.6	194	461.9	281.1	1635.9	841.3	524.2	327.4	495.9	676.2	534.6	124.4	28.9	349.4	271.6	253.6	373.3	240.9	5634.8	261.5	575.2	740.4	247.5	825.9
236656_s_at	91.8	665.2	353.3	287.7	218.3	78.8	320.2	714.9	315.8	201.3	17	105.6	244.6	154.1	154.4	32.7	205.9	170.1	333.8	394.6	209.2	128.2	144.5	437.3	273.6	667.4	1088	208.9	183.2	192.3	180.4	253.2	133.1	272.2	379.6	156.1	288.6	140	138.7	248	249.8	184.2	22.9	603.1	92.9	379.9	245.6	341.4	173.9
230527_at	26	39.3	162.3	136.8	18.3	44	124.7	28	100.9	57	27.4	31.4	74	89.9	10.9	8.3	59.4	22.4	81.9	43.3	76.3	74.7	121.7	299.7	121.3	37.4	61.6	44.3	29.8	34.6	149.3	77	43.4	90	20.8	40.8	16.9	187.9	129.5	143.3	65.7	149	89.4	134.6	60.8	184.8	151	35.3	120.1
225846_at	2940	4912.2	157	1195.5	519.1	778	763.8	3145.9	33.5	2422.4	2205.4	1473.7	4027.3	2480.9	3567	2089.2	3285.4	3348.4	636.4	174.2	905.9	167.6	879.5	528.2	3464.2	375.4	1364.6	1070.6	1983.6	1541.7	868.7	2860.3	739.2	2329.7	117.8	3441.5	2185.3	754.1	2794.8	6305.3	890.8	2859.2	2019.7	1053.1	1098	321.6	1367	2831.8	3457.1
223497_at	781.7	2118.9	1876	356.1	745	1298.3	1476.5	510.8	540.6	469.1	412.9	384.4	810.6	1037.6	366.5	388.7	505	541.5	827.6	2603.7	790.4	1099.6	426.1	1189.6	656.5	3767.4	761.4	854.2	441.1	1684.1	591.2	552.3	925.8	1032.8	284.5	469.1	1348.6	549.9	812.9	1791.7	1896.2	154.2	101.5	181	972.7	1285.3	925.1	1218.8	1088.4
231111_at	240.4	604	421.7	389.7	316.3	422.1	299.5	276.8	323	232.6	485.8	285.7	533.5	350.3	208.4	411.8	163.1	267.5	430.8	503.5	285.9	477.6	159.2	1287.9	241.6	295.9	364.8	307.9	214.4	218.5	340.1	362.7	221.3	251.9	326	306.6	271.3	250.5	221	462.3	741.3	232	109.7	23.9	284.7	871.4	668.1	313.7	1086.7
241563_at	69.1	107.3	13.5	77	33	53.7	54.5	115.1	50.9	122.6	46.4	113.3	74.1	294.2	34.6	113.3	127.8	84	102.6	130	55.5	62	142.2	36.1	138.6	92.8	120.3	118.8	203.8	43.6	121.7	53.2	46.7	188.4	27.2	23.3	90.7	100	107.4	170.6	89.3	16.3	98.7	100.8	180.4	65.3	61.4	195.4	125.8
239247_at	181.4	133.6	15.6	88	30.1	149.8	80.1	23.5	188.2	111.8	6.7	136.1	104.1	299.5	143.2	29.7	194.6	97.7	199.1	29.4	228.6	57.2	53.4	390.9	102.1	92.1	43.4	170.1	103.1	130.3	131.7	12.4	11.2	136.7	6.8	62	112.1	140.9	106.1	819.9	23.8	106.4	82.8	30.3	152.6	249.9	324.9	285	114.5
1563478_at	95.8	156.4	102.9	106.4	97.9	104.6	34.4	27.9	49.5	73.9	131.3	11.3	29	28.3	24.7	14.1	23.9	11.9	46.8	59.9	130.4	141.3	58.5	345.4	52.5	23.1	92.4	60.5	70.5	168.8	30	115.8	9	162.6	26.2	50.6	21.9	102.2	162.7	86.8	126.6	44.7	72.2	266.8	97.5	243.2	167.7	84.7	194.2
227944_at	308.3	420.9	72.9	418.9	181	35.1	179.1	364.9	637.8	555.2	121.2	40.1	230.3	21.7	120.1	120.9	569.9	509.9	296.8	296.8	393.6	373.8	72.5	224.7	288.4	400.3	269.5	419	534.3	79.7	214	498.7	206.1	388.4	624.5	162.2	171.9	92.6	90.1	239.3	111.6	406.6	272.5	210.6	112.9	690.2	222.1	397.8	543.2
1559776_at	2455.3	2401.2	798.3	1131.6	2263.7	810.8	1359.3	556	431.3	1077.2	570.1	602.3	1076.8	280.5	678.2	698.4	1583.8	1722.3	1599.5	998.3	877.1	362.8	719.8	2683.6	738.2	895.2	920.4	1049.3	416.9	949.4	899.7	1041.1	2210.6	1921.4	519.3	1052.6	945.3	1318.6	1860.6	3332.4	4330.3	301.9	355.9	417.3	906.7	653.6	1433.6	878.1	915.1
229958_at	883.7	981.6	602.8	1455.1	983.9	275.7	694.4	402	625.1	455	342.1	245.4	671.5	561.2	856.3	311.4	485.9	461.2	556	1363.7	549.9	1228.5	380.8	868	406.1	296.8	273.8	192.3	438.8	275	1351.9	626.7	263.4	443.6	582.2	306.6	477	1770.4	434	1469.7	1302.7	355.4	164.3	842.5	352.3	1883.5	956.5	732.7	734.5
220510_at	41.9	35.4	15.8	26.1	67.2	41.7	31	57.2	38.1	47	21.3	35.9	35.6	29.4	34.4	30.6	25.1	36.2	28.5	39.6	31.3	41.9	34.4	51.4	30.5	38.5	33.6	23.8	26.6	31.4	28.8	53.2	38.4	51.7	19.1	40.1	68.2	80.8	61	51.9	43.8	51.6	23.3	41.7	37.4	51.4	35.3	64.6	47.9
1553539_at	13.1	40.2	20.5	17.6	26.3	29.7	32.1	36.1	23.3	25.3	33.8	40.9	22.2	9.5	30.1	20.3	13.5	25.9	36.3	32.5	41.2	25.8	16.8	41.7	32.6	26.5	30.7	24.9	42.4	27.6	28.4	41	77.4	16.9	19.8	26.8	35.1	24.3	16.1	14.4	41.5	41.6	20.9	43.1	30.7	30.8	23.1	24.9	40.6
210113_s_at	34	219.8	33.2	62.1	150.6	61.9	142.1	38.4	804.9	24.6	20.2	36.8	79.5	25	18.3	14.1	32.2	12.3	873	38.6	405.9	41.2	40.1	2107	82.1	902.4	26.7	14.9	54.8	85.9	128.4	51.8	65.1	87.6	120.6	37	69.7	159.4	19.2	105	122.8	80.5	15	107.8	66.5	45.7	431.1	85.9	46.7
229956_at	73.9	182.8	233.8	110.7	129.6	40.6	153.5	96.6	153.4	90.6	66.7	31.4	152.7	142.4	73.4	72.3	106.4	135.7	101.6	237.1	158.9	132.8	155.9	223.9	133.1	99.2	181.9	153	151.7	129.6	147.9	68.7	73.9	129.8	78.3	97.9	249.8	63	94.7	122.2	240.8	36.7	8.2	6.8	180.4	132.2	187.5	209.9	256.8
207326_at	48.5	67.4	52.7	85.7	113.9	75.4	28	76	60.7	130.2	35.1	12	27.5	2.7	93.2	39.2	44.6	79.2	100.5	4.6	76	10.1	6.8	28.1	109.2	529.1	31.9	42.4	52	18.1	198.4	147.5	43.9	35.2	83.8	115	99.9	5.5	8.8	63.1	167.7	83.6	21	88	92.4	12.3	106.8	144.8	49.4
241412_at	28	379.1	40.2	324.6	16.6	29.4	91.1	121.7	196.7	130.1	43.7	38.6	197.8	107.6	47.9	67.1	209.6	328.2	32.4	2.8	18	31.5	135	134.3	257.3	2719.6	43.4	40.5	79.1	77.4	617	395.8	38.4	53.5	365.7	96	27.6	3.3	25.3	81.2	59.9	18.8	50.9	74.4	68.3	98.1	106.8	17.1	145.9
240797_at	87.2	323.9	158.8	226.1	107.4	46.2	64.4	131.3	187.1	59	30.3	48.6	39.8	70.9	46.4	80.7	33.4	52.6	38.9	186.6	130.6	338.5	125	58.5	110.4	63.2	166.3	145.3	51.1	173.2	237.9	339.9	121.9	103	160.7	59.6	89.9	76.5	39	91.8	49	101.4	74.2	441.7	60.5	183.6	223.8	130.8	244
219368_at	16.3	485.9	46.5	81.5	122.7	72.3	152.7	215.7	110.1	11.8	22	34.7	101.7	125.5	50.9	133.1	35.8	100.7	381.4	80.6	190.2	41.4	71.3	1078.1	431.2	60.9	123.3	79.7	281.9	99.2	100	88.8	134.9	166.1	24.9	83.1	263	29	41.8	78.7	155.2	35.5	10.1	64.1	87.8	141.5	187	127	80.1
225001_at	2587.4	3303.3	1074.6	2218.7	1132.8	529.4	1163.2	735.7	809.1	967.8	1109.2	1159.2	2263.8	1410.2	1180.6	1036.8	765	1191.8	786.6	2125.7	1459.3	1555.1	728.2	1385.3	1191.3	1641.7	1294.8	1152.2	501.2	1948.9	1241.1	1891.5	813.1	1374.6	864.1	1698	682.2	1342.8	1141.3	1478.9	2348.5	394	233.4	3430.9	1200.5	1877.8	780.9	2010.2	804.4
219497_s_at	338.5	1645.4	114.8	108.2	401.8	112.8	1543.3	1384.2	584.1	2006.9	233	188.1	768.4	75.3	207.9	93.8	2625.8	1961.4	5105.6	1074	732.4	2574.4	226.5	3413.9	2314	1150.6	437.9	120.7	54.8	1392.5	195.4	249.4	228.5	324.5	49.8	184	549.1	221.1	104.6	633.9	265.5	179.6	18.4	308.2	281.5	2705.9	973.3	334	496.8
222891_s_at	271.2	2051.2	77.3	115.4	141.3	101	1091.3	1103.4	549.1	1383.6	195.2	123.1	436.4	24.9	227	109.9	2273.2	1892.6	5789	829.1	430.9	1999.7	65.5	4278.6	1806.7	616.3	326.6	90.2	6.3	1284.3	107.3	176.8	140.6	31.7	12.8	166.2	123.5	12.9	57.9	314.1	30.9	124.7	67.7	155.7	17.2	1726.1	749	150.1	266.4
231365_at	36.8	18.6	19.5	8.5	9.5	54.1	9.5	16	11.7	16.8	19.8	10.8	6.1	10.6	99.1	32.7	21.8	26.2	19.5	21.6	10.8	7.7	21.3	15.5	16.6	7.9	6.3	7	13.2	5.1	8.6	9.7	3.9	18.7	3	18.5	11.8	19.2	8.2	24.2	24.4	26.3	13.9	150.5	8.8	36.3	11.2	16.6	18.6
207146_at	29.2	94.4	86.9	62.1	58.3	100.3	46.3	33.7	43.8	51.2	34	41.6	125.7	17.9	116.7	177.3	21.8	59.9	36.1	222.1	110.4	109.3	46.6	69.6	38.4	38.9	64.8	42.4	21.2	41	101.4	52.5	43.8	129.4	11.5	41.6	34.9	219.1	57.2	18.7	98.8	44.9	33.5	91.8	57.2	57	70	160.2	45.2
215344_at	16.1	142.5	25.4	62.3	23.3	32.8	35.1	17.3	18.2	15.2	45.7	21.1	22.9	21	13.8	36.5	10.3	13.9	16.2	168.6	30.1	148.5	13.2	47.7	14.1	7.2	8.5	23.1	46	67.2	18.7	32.4	12.7	13.4	7.4	16.9	28.1	88.2	16.1	51.9	40	11	52.5	25.7	42.2	119.3	47.4	15.6	30.1
242915_at	186.1	417.9	990.5	398.2	272.8	364.3	247.8	90.3	468.6	66.4	65.6	90.5	212.2	375.2	215.4	42.5	96.7	97.9	496	718.6	594.7	103.8	111.9	572.8	264.5	157.4	301.5	87.5	183.2	679.9	239	492.4	486.8	429.3	353.8	122.3	234.7	328.9	459.7	567.7	153.3	174.9	29.7	133.5	440.6	210.2	387.9	577.6	171.2
213618_at	257.5	2676.7	549.6	411.9	1162.3	741.3	1556.8	835.5	854.2	843.5	262.8	313.7	920	835.7	209.8	158.5	524.2	479.4	1531.5	240.6	943.7	444.3	1413.4	1807	943.5	2821.7	784.3	834.4	837.2	1136	555.1	1550.2	1296.1	1516	687	1274.2	1239.4	745.6	1085.2	638.5	2696.3	670.7	223.8	275.5	415.6	753.3	2817.1	1067.5	1774.3
239433_at	239.8	263.6	78.9	89.3	222.3	317.6	428.7	43.1	301.2	210.9	81.7	227.7	252	320	135.3	129.2	162.3	159	13	18.3	83.1	80.2	180.5	50.3	39.4	187.5	88.2	187.8	80.4	310.7	277.5	51.8	195.2	289.3	57.6	293	29.7	298.9	442.1	338	201.7	394.9	154.6	715.7	208.3	76.6	198.4	400.6	415.4
235879_at	74.9	2558.4	760.6	1262.5	455.7	1714.7	2233.2	1748.4	1886.8	732.1	712.1	515.4	247.6	359.6	435.7	451.9	999.4	481.4	3600.4	1079.3	1490.2	576	965.4	9365	2049.3	713.9	470.2	1034.7	809.1	2442.8	874	797.9	702.4	1820.3	255.4	554.5	99.9	283.4	269.7	2247.8	2207.9	790.2	470.4	31.5	1932	1005.8	4829.6	441.1	2332.8
232500_at	104.9	1260	513.1	513.6	184.5	167	486	530.9	473.5	406.4	67.7	27.8	241.5	22.5	164.1	102.1	112.9	101.7	606.2	387.8	723.3	585	187.1	1858.9	390.4	204.4	140.1	113.6	158.2	413.2	303.1	436.8	27.6	443.8	71	359.3	117.4	608.9	522.2	418.8	512.4	245.5	150.8	152.3	366.2	902.8	960.9	407	760
226675_s_at	2878	9757	3785.9	10059.7	1284.1	6575.7	6300	8514.4	5504.9	3868.1	1632.8	2983.4	4769.2	7142.4	740.1	2492.5	4273.6	2616.3	3453.9	2786.2	4938.3	5873	4110.8	9558.3	5077.2	1594.3	1046.5	6316.3	1885.9	2484.5	8339.2	3445.6	2439	4400	647	644.6	695.8	1574	5786.5	10861.2	7333.2	3914	1444	1125.2	8423.6	13287	9264.6	5867.1	7534.5
223658_at	357.8	906.9	436.5	294.2	592.6	332.3	435.2	340	255.9	305.3	111.1	198.3	362.1	157.7	233.4	230.5	292	178.4	466.3	489.5	586.9	253.7	247.4	933.4	300.8	358.6	213.3	235	281.4	409.3	391.8	554.8	463.3	471.8	118.7	198.5	424.5	562.2	319.9	621.5	1321.2	751.6	371	847	310.8	432.3	663.9	407.9	587
1562745_at	53.8	49.1	177	83.7	49.5	26.7	35.1	72.8	32.2	36	15.6	26	71.4	300.2	111.4	29.5	124.7	26.9	38.3	283.1	76	77.6	37.8	39.7	33.5	108	49.8	16.9	145.4	94.1	58.5	49.3	22.4	30.2	46.4	26.1	84.3	67.1	67.2	105	193.1	15.1	40	54.4	44	261.6	59.9	202.5	41.2
212538_at	426.5	3747.8	267	1001.1	1456.5	831.7	1460.4	1598.9	549.4	2894.4	1397.2	1850.1	3832.1	4134.5	1378.6	1416.9	3909.7	3646.8	1710.4	2566.7	1699.1	242.7	1102.9	2842.8	1745.1	2400.1	1042.8	1189.7	839	699	877.9	860.5	1429.9	1669.2	556.5	519.1	1485.5	1265.1	1493.6	1823.3	2502.2	1926.4	1596.5	470.3	521.1	879.1	2403.6	2279.1	2314.6
228469_at	285.9	437.4	90.4	367.8	250.6	160.6	365.4	155.6	249.4	245.4	146.9	80.7	353.5	154.6	297.4	170.3	434.5	274.8	292.7	498.3	422.1	369.8	318.5	494.4	169.9	288.7	480.8	524	377.2	400.4	176.3	623.5	248.7	515.3	136.3	450.5	353.2	204.2	403.8	178.3	594.5	151.8	16.2	25.4	171.3	434.7	449.1	465.1	738.3
209369_at	70.9	803.7	195.7	56.7	202.7	102.2	99.5	141.1	146.8	313.9	104.2	431.9	281.3	837	252	113.1	139.5	200.6	699.6	128	942.3	10.9	67.5	148.1	102.8	186.6	157	161.3	503.5	638.9	152.5	483.6	1582.7	1118.7	156.7	1581.4	125.3	114	1626.8	139.7	258.4	2576.6	2006.8	255.8	109.6	174.3	838.9	490.3	1169.3
238713_at	36.2	178.9	72.1	47.7	92	70.7	67.8	82.3	131.8	85.6	26.4	24.4	77.1	1.8	34.9	60.9	73.9	58.1	17.8	120.2	119.5	96.8	6.4	119.3	47.4	43	55.3	46	55.8	40.6	29.3	43.2	20.8	17.4	96.5	75.8	36.3	85.6	34.8	31.2	77.8	88.7	6.7	67	112.9	183	159	20.7	110.1
205569_at	175	1465.9	214.7	182.9	650.9	615.3	785.5	274.8	303.9	620	114.1	264.3	606.7	374.8	259.9	32.7	583.9	502.1	3526.5	55.3	1345.7	9.4	1260.8	3199.6	446.2	1518.9	731.7	259.6	665.5	689.5	344.4	846.1	1051.9	1253.1	230.7	582.3	758.4	362.9	568.3	522.5	369.5	265.7	76.1	820.5	611.2	116.9	1845	1136.5	482.8
243170_at	126.4	591.2	218.8	243.2	240.8	258.2	150.7	305.1	149.4	172.8	129.9	65.5	158.6	132.5	16	71	159.6	77.3	310.6	240	336	369.6	100.1	957.8	219.9	114.3	69.8	112.3	115.5	155.4	205.9	241	80.3	236.5	77.4	231.6	223.7	196	182.9	341.8	378.1	252.8	16.9	176.9	192.3	444.8	353.4	265	378.6
228665_at	291.4	2257.6	573.5	1752.5	1053.6	633.9	764.4	959.8	626.9	412.9	317.7	461	1871.4	1396.1	314.4	312.5	458.6	357.8	1019.9	1219.8	1638.2	370.7	1151.6	1552.2	916.2	1289.6	479.5	857.3	777.5	998	804.9	1400.9	579.8	1968	389.8	423.7	867.8	1075	848.8	505.4	836.2	665.3	208.4	446.5	524.9	404.7	1453.6	1213.2	483
232662_x_at	3628.6	2518.3	1922.7	3477.5	680.2	350.7	952.6	2454.3	1202.3	1166.3	1702.8	1379.9	1374.4	373.3	1244.1	1284.8	882.9	1308.8	1479.1	2302.3	490.4	1404.6	791	1148.7	1280.7	517.6	1144.3	2116.5	656.4	489.2	697.9	1405.2	719	1018.3	1068.1	583.5	448.7	754.6	1975.8	1794.6	2246.3	1555.5	750.2	131.1	76.5	1458.9	1399.7	1423.2	1185.9
203642_s_at	889.4	2035.8	748.7	736.3	530.6	812.6	1872.9	1006.9	675.7	451.2	822.6	793.7	2174.4	875	437.3	568.4	886	1033.3	1912.5	255	849.5	414.8	1562	1399.6	1244.4	824.1	338.4	290.3	1162.3	1166.2	796.6	3168	581.8	1318.7	662.6	1131.6	528.2	256.5	714	1078.6	889.2	114.6	142.3	249.1	894.8	749.3	1146.5	817.3	1671.6
229598_at	11.7	223.9	72.1	20.5	23.7	19.7	107	31.4	146.8	69.8	43.7	13.9	47	20.1	10.7	78.3	73.1	105.7	192.9	7.2	65.1	12	145.2	264.5	162.9	26.3	55	15.8	44.5	162.2	55	121.4	12.3	116.6	17.6	15.9	36.5	23.1	22.2	169.7	148.3	17.9	3.5	8.1	33.2	95.9	95.1	35	166.6
207843_x_at	3650	6306.2	2776.1	3511.8	3168.7	3021.4	3560.9	5457.1	1425.6	3829.7	1232.4	1205.5	1983	3860.4	3629.7	2399.6	2820.3	3110.8	3314.6	2583.6	3701	5949.9	3302.1	3093.2	6273.2	6504.1	6557.1	1865.8	2634.7	3296.3	1786.1	5655.1	4652.4	3165.4	1753.2	6177.1	1566.5	2613.7	3602.4	7484.1	7212	3947.6	2515.2	5320.2	3477.3	6256.6	4266.8	3126.1	5582
215726_s_at	2698.4	5404.8	2525.1	3248.6	2882.5	2203.4	2709.9	4089.2	1269.9	3104	1602.4	1937.2	3029.1	4602.7	3909.5	2703.3	3871.3	3994.1	2420.9	1645.5	3150.3	4978.7	3097.3	3069.7	5068.1	7085.8	5971.8	1587.8	2521.2	2875.7	1610.1	5413.6	4125.9	2556.4	1440	5335.7	1690.6	3165.5	3972.7	6454.8	6068.5	2572.6	2666.4	3956.1	2500.7	6220	3262.5	2549	4828.4
219916_s_at	387.4	1046.1	296.1	523.9	706	459.4	438	324.7	596.6	247.5	161	406.5	1033.6	381.9	254.1	193.7	272.6	276.1	285.3	590.2	600.7	566.1	516.5	688.4	244.1	571.7	317.8	570.3	491.7	533.5	374.4	771.5	303.9	562.6	264.1	467.2	696.1	938.5	1033.7	815.1	739.7	394.2	228.5	2519.4	293.1	603.4	728	768.5	964.1
214798_at	62.2	395.4	104.1	126.7	15.1	57.1	107	28.4	155.4	252.9	82.7	61.7	123.9	34	276	28.5	33.2	198.8	106.3	122.8	120	94.7	77	133.4	115.9	136.7	41.7	136.9	27.5	102.4	223.3	37.4	42.8	93.3	102.1	136.1	132.2	85.8	87.4	98.5	224	166.4	144.8	272.2	161	136.4	296.1	42.4	273.7
216550_x_at	205.6	827	854.7	791.5	473.2	1050.5	664.7	664.7	583.9	420.9	204.9	167.2	586.9	1471.1	200.3	465.3	582.1	290.1	1461.8	1099.1	1605.8	7391.4	745.7	188.4	632.7	1620.4	457.4	351.1	381	429.7	1241.2	562	1080.4	1129.2	237.9	465.3	500.9	180.5	577.1	2131.1	2554.7	282.2	90.8	80.8	386	4178.1	2078.5	177.9	940.2
226846_at	153.6	553.6	59.8	692.7	256.6	72.3	144.3	209.8	193.3	170.1	133.8	122.6	33.6	8	415.2	125.6	143.5	123.6	328.7	307.7	90.5	95.3	56.6	487.4	121.5	110.9	169.6	129.2	209	114.5	54.5	30.2	71.5	184	16.6	683.8	63.4	18.4	429.8	377.8	46.3	149.4	126.4	500.4	438.4	73.2	35.5	96.5	183.7
228973_at	33.6	168	194.7	81.2	39.8	56.8	173.5	14.4	49.9	27.4	53.5	82.5	9.5	20.3	152.7	32.1	13.2	105	72.8	123.3	35.9	16.4	40.6	84.5	22.5	71.3	17.6	36.5	65.9	30.8	123	86.3	13.4	156.9	14	51.1	34.5	41.6	36.5	73.9	94.7	100.2	26.5	40.5	13.2	70.5	20.8	102.5	34.7
219513_s_at	12.3	208.2	3.5	362	30.4	266.4	6.9	19.6	13	88.2	19.7	131.1	254.6	21.4	171	106	15.6	106.7	155.6	14.2	202.1	27.2	59.8	280.3	71.7	69.5	88.9	9.3	107.5	93.9	163.7	20.9	116	126.1	8.7	131.8	18.2	39.5	45.1	147.2	174.5	16.9	44.8	116.8	97.4	104.2	197.5	21.7	144.8
216388_s_at	106.5	1196.5	233.8	722.1	139.3	310.2	151	303	392.1	386.4	52.3	242.8	56	20.8	338.1	145.1	237.8	221.7	301.2	287.9	631.3	839.8	537	583.3	239.8	480.7	132.2	333.8	43.3	367.9	472.6	91.2	165.3	522.2	156.5	411.8	52.5	192.2	279.4	525.4	528.4	341	34.4	698.8	59.2	1637.2	419.3	225.5	606
236172_at	109.7	893.6	198.8	406.8	364.7	295.6	447	221.7	321	371.3	184.4	29.3	280.4	190.8	300.2	132.7	276.3	62.6	294.8	206.5	752.8	765.3	320.8	663.2	247.6	600	247	308.3	195.1	205.3	332.2	102.7	317.9	484.5	227.7	393.7	406.3	349.3	262.5	399.4	754.1	150.8	118.7	881.9	158.9	1345.2	611.9	537	511.4
1555236_a_at	242	171.9	33.4	47.9	69	46.9	31	62.4	75.3	120.8	54	46.3	104.6	34.4	87.7	108.4	27.7	54.4	42.3	44.9	48.7	58.1	47.6	90.2	100.4	58.2	42.4	36	34.9	66.1	62.3	72.3	125.2	56.8	38.7	50.4	37.4	34.3	64.9	57.9	92.4	50.6	252.1	356.7	65.3	61.9	90.4	68.3	293
228400_at	33.4	358.7	780.7	100.8	14.2	219.8	81.2	431.2	143.7	129.3	35.8	87.8	95.6	75.3	18.1	42.5	122.5	60.6	132.8	611.3	600.5	335.7	139.5	34.3	71	103.9	134.6	75.6	181.7	140.9	167.4	210.6	155.9	70.2	387.4	98.8	30.6	140.9	13.4	18.5	45.3	37.9	70.9	29.2	8.4	279.9	22.3	127.8	22.4
243215_at	12.9	31	7.2	17.1	16.9	31.5	14	28	29	19.4	6.7	33.7	14.1	18.5	8.7	96.4	11.4	18.9	7	13.5	46.3	38.4	24	24.9	6.3	21.3	10	13.5	13.7	18.5	14.9	38.1	9.4	23.3	7.9	13.5	11.6	17.6	20.3	12.3	27.7	9.4	18.5	58	14.2	68.9	19.8	13.7	37.5
225355_at	379.8	4949.2	809.2	3001.3	1230.5	579.7	1447.2	1044.2	924.9	503.3	516.3	811.7	2239.6	393.4	1953.9	673.1	235.3	339.5	1946.9	2163.8	2006.5	152.3	543.9	3442.6	675	943	625.3	1161.5	1340.7	621	1028.8	1074.3	130.3	2786.7	426.5	219.5	347.1	1386.3	1254.9	1215.4	700.4	623.2	194.5	3196.1	694	1043.9	2275	805.7	1130.6
241756_at	828.8	1161.9	805.3	258	447	1322.8	732.8	321	471.2	379.5	408.7	381.6	485.2	1130.1	310.9	388	504.8	347	1421.6	908.1	924	58.7	215.4	2215.6	523	1032.9	332.1	205.1	174.1	913.2	287.5	328.4	695.8	697.7	485.2	500.4	412.4	497.7	232.7	1018.2	697.5	202.8	20.6	171.2	764.6	193.1	1494.6	917.3	1022.6
220756_s_at	22.6	187.2	22.3	45.2	32.3	56	26.9	20.6	23.6	52.6	28.4	34.7	22.2	8.4	28.1	16.2	38.7	15.4	16.9	34.2	17.9	39.9	19	42.9	33.5	16.1	67.5	15.9	40.2	70.1	47.9	61.9	24.3	12.5	23.6	11.4	13.5	30.1	43.6	48.9	23.4	26.3	18.4	74.8	23	19.8	44	19	52.1
205442_at	1370.4	2428.9	150.2	4652.4	590.3	3185.4	1097.1	256.5	746	1511.6	221.1	162.7	457.9	820.3	254.3	311.5	1428.2	2024	722.3	216.3	1061.7	381.9	829	595.3	421.9	1519.4	4429.6	1745.6	3643	733.6	898.9	2384.8	1144.4	2973.6	1245	1688.3	1849.5	623.6	452.2	277.6	2269.4	1247	746.9	522.9	757.5	621.1	930.9	1727.2	1682.2
231062_at	361.2	730.3	298.1	319	341.1	192.5	431.5	324.9	97	327.7	193.3	184	192.3	91.7	291.6	123.3	273.1	267.8	464.2	343	224.9	519.9	222	654.6	121	494	145.7	103	214.8	190.8	263.7	331.6	298.4	375.2	123.7	194.5	212.5	204.4	352.9	523.6	370.1	365.9	298.8	762.1	311.4	781.9	406.3	319.7	599.3
204517_at	2185.7	6972.3	1344.2	3245	4735.1	3612.5	2496.7	2374.3	2388.4	1884.9	251.7	757.4	2441.3	1744.1	951.3	397.1	2845.5	2675.8	1548.8	2484.6	3977.1	224.1	4006.4	1827.7	2305.7	7935	1199	2493.8	3800.7	1113.5	3669.9	4538.7	1808.4	5188.7	2860.1	5213.7	1349.1	3865	4516.3	3183.7	1125.7	2335.6	1424.6	2784.8	2106.7	523	2647.7	4245.8	2050.1
230790_x_at	473	848	438.1	326.2	1074.9	690.3	523	377.1	454.4	348.3	117.2	167.3	422.3	298.2	242.3	53.8	251.3	146.4	630.5	739.3	557	201.3	267.3	504.9	227.3	505.6	618.8	284	671.8	513.5	414.8	445.3	339	397.8	275.6	463.4	737.5	416.8	269.1	446.3	348.3	643.8	363.7	166.1	740.6	93.9	531.2	1466.5	455.4
209159_s_at	56	425.3	1042.8	176.1	36.8	91.1	532.7	59.5	741.4	272.3	13.8	46.2	41.1	30.5	46.4	18.3	28.2	28	310.9	884.6	306.4	1135.3	62.7	493.9	16.4	752.6	35.4	44.5	318.3	310.9	334.9	98.9	25.2	129.6	805.7	31.6	27.3	71	42.1	327.8	118	149	174	327.2	67.9	1382.3	226.5	58.6	329.8
235246_at	162.7	155.6	27.3	49.1	56.3	42.2	79.2	186.7	15.9	42.2	15.5	88.4	29.7	25.9	25.8	23.8	24.9	10.6	182.7	40.1	156.1	37.5	23.5	80.5	30.8	132.4	30.6	35.5	31.8	22.5	58	53.6	31.3	62.7	65.5	33.7	39.9	43.4	90.5	33.5	45.9	12.9	17.2	174.9	49.4	101	77.7	72.2	57.5
238096_at	1056.5	2068.4	1161.4	1496.7	647.4	763.5	917.3	633.8	1920.7	1378.3	665.2	845.5	1771.4	1141.9	640.1	982.7	1222	1037.3	527.9	1127.6	836.7	1793.3	945.3	1444.2	818.5	969.7	857.1	764.5	696.4	787.8	1165.6	1366.4	136.8	1394.2	2626.2	966.8	591	916.3	1169.8	1310.4	1791.3	1096.9	458.1	1692.8	497.9	2486.9	676.8	1714.6	2039.8
211864_s_at	6660	3984.5	1098.3	1345.8	705.8	1317.6	1844.1	544.3	938.9	299.2	86.4	448.6	828.1	100.3	660.6	298.4	556.9	389.1	837.1	905.5	2318.2	502	3356.9	1359.8	695.4	6928.6	1819.2	1749.1	766.4	623.6	1892	2284.3	3396.6	2168	698.1	773.5	67.4	1010.4	883.5	1339.3	1640.3	678	229.1	1309.9	6079.1	854.3	2055.2	191.2	1084.6
217518_at	33	342.8	86.3	98.3	80	108.7	150.5	89.3	149.7	120	13.3	89.6	47.5	27.6	14	18.5	95.5	25.1	123.7	53.3	214	126.2	119.6	309.4	90.5	248.6	88.7	151.8	23.5	116.7	288.8	46	47.8	80.7	7	74.1	11.6	140.3	21.1	252.2	145.8	71.1	47.4	130	314.3	144.3	294.8	55.4	24.9
201798_s_at	11793.5	10284.5	2760.4	3725.3	4298.5	4256.3	4448.6	1788.3	2429.1	867	405.1	893.6	3067.7	3587.4	1593.8	819	1370.1	974.6	1654.3	1741.5	5119.2	979.3	6439.1	2312.2	1577.2	12562.7	4095	3200	2344.5	1923	4118	5569.7	7395.2	4476	1598.4	2413.9	2245	6634	2752.3	4500.5	3832.6	2218.9	916.3	3731.9	13379.5	1806.1	5471.6	2703.5	3008.5
228067_at	15.7	950.6	210.7	661	961.9	75.5	202.6	726	222.4	56	8.7	116.6	442.9	228.1	128.2	94.2	212.7	61.1	269.7	107.1	719.7	97.3	473.6	175	596.2	666.1	680.6	29.7	77.3	106.7	163.9	281.8	219.7	882.4	200.5	352.5	288.6	1013.8	387.7	366.7	351	273.4	159.2	826.9	51.4	74	586.9	224.4	79.7
204519_s_at	238.6	1323.3	335.8	575.3	193.9	359.3	456.1	589.8	310.4	331.5	230.3	162.7	574.3	64.9	561.2	197.7	446.7	400.4	317.4	237.1	335.7	1120.5	377.6	832.9	503.3	911.7	183.6	338.7	325.6	619.9	125.8	455.9	301.7	566.6	117	429.6	170.1	241.2	436.2	383	523.2	810.7	651.4	874.1	74.4	1428.6	805.2	100.3	571.9
215239_x_at	340.9	1094.9	1559.6	423.2	246.4	503.2	404.4	375.9	763.2	424.6	768.1	694	685.7	655.5	509.6	372.5	617.3	548.4	667.5	742.4	603.8	667.6	444.9	725.2	330.3	753	365.7	327.9	431.7	980.2	860	742.7	497.1	542	708.1	584	318.9	319	522.4	669.4	602.4	328.1	531.3	82.9	292.1	1042.9	697.9	552.7	697.9
240457_at	4.6	263	100.8	143.7	95.8	5	107.2	131.9	148.4	88	86.1	66.3	9.7	36.2	32.1	58.7	14.3	48.3	73.4	70.3	120	39.6	15	193.1	105.1	47.1	34.6	91.3	33.9	127.5	168	96.2	66.4	190.3	56.4	30.7	5.7	22.1	46.2	66	33.4	94.4	115.2	144.7	40.3	150.5	124.5	79.4	151.7
235269_at	218.9	508.8	191.2	292.9	171.9	214.1	118.4	200	162.9	128	56.5	260.6	144.4	141.8	261.9	189.5	117.3	198.6	118.5	185.6	109.9	192.6	202.5	275.8	133.3	136.3	65.5	190.2	284.3	144.5	116.5	256.1	143.4	253.7	191.6	156.1	173.6	117.2	221	226.8	105.1	215.8	96.8	701.6	307	163.2	260.5	298	253.6
1561942_x_at	100.1	159.4	19.5	47.7	25.1	143	116.5	38.6	167.4	21.4	18.8	16.2	75.8	15	13	11.8	29.6	35.5	160.8	49.6	189.9	179.2	96.9	355.8	20.1	53.7	35.6	31.9	55.4	79.9	204.1	32.4	27	35.9	23.6	14.7	79.5	170.1	13.9	60.2	179.5	287.4	20.3	29.8	49.3	185.8	180.6	123.7	18.8
222494_at	4209.9	7244.4	3244	6432.3	4038.6	3825.7	4192.6	1798.4	2052.8	2412.8	2394.7	1712.9	2821.4	1290	930.1	928.1	1564.8	1785.4	6154.7	8157.3	2973.5	1071.8	1269.2	7099.7	1802.8	5322.8	3964.1	1917.6	3762.8	2464.3	3516	5501.9	1414.6	4163.3	1616.7	3276.4	4034.1	3657.4	2258.3	6079.4	5397	3328.2	1306.5	559.5	5486.2	1076.6	5085.7	5126.8	4474.8
217257_at	173.4	358.7	128.3	186.3	169.7	257.3	312.6	255.1	235.3	269.3	54.8	28.5	74.9	156.1	80.5	70.8	264.8	212.4	239.1	429.9	357	15.6	162	192.6	220.6	330.3	229.8	105	228	163.2	189.1	252.3	225.9	143.3	222.4	206.6	266.1	201.9	93.6	258	229.8	128.7	134.3	378.4	334.4	156	408.6	278	485.5
215321_at	259.9	421.4	10.4	67.9	62.6	164.9	235.8	25.6	105.9	125.4	188.3	21.4	358.8	106.9	103.5	268.1	30.1	80	117.8	44.9	311.5	69.9	122.3	149.2	99.5	202.2	40.4	67.1	52.4	56.5	122.2	155.4	39	197.6	174.1	278.4	27.2	208.3	175.2	72.9	7.7	75.6	8	65.5	10.4	67.7	277.6	19.3	110.7
238151_at	534	411.1	117.2	565.6	278.6	30.1	290.3	7.8	124.3	119.8	124.9	67.6	272	186.8	347.9	161.9	76.7	12.4	278.3	529	204.6	390.2	52.5	367.9	34.2	273.7	126.1	257.4	63	83.3	205.3	159.3	101.1	57.9	168	49.4	238.9	501.1	144.9	645.8	379.1	130.6	11.4	56.7	48.4	298.5	112.3	62.1	258.2
205330_at	38.5	685	196.7	608.8	769.9	370.6	450.5	31	152.9	42.2	45.9	37.7	181.7	194.4	52	18.2	95.5	118.2	105.2	446	270	167.2	157.9	325.4	30.3	431.1	131.9	309.3	224.7	193.4	192.3	553.2	130	348.1	15.1	281.6	67.1	631.6	683.6	457.3	361	186.4	8.9	444.8	177.7	209.4	368	292.8	237.1
208937_s_at	162.3	5842.7	1591.1	2441.3	493.2	447.2	835.2	622.9	6968.7	573.4	332.5	405.4	1945	30.3	1544	582.4	836.8	531.7	2811.7	10592.9	4530.7	789.4	1871.7	2988.5	1100.4	1000	325	234	1058.3	726.9	679.3	1352.9	734.4	2772	12294.5	480.4	10.7	401	2078.6	1390.8	842.3	751.9	310.6	9947	917.8	1327.7	2695.4	263.2	2136.1
203903_s_at	353	1342.2	332	1139.5	1308	1900.5	1228.4	448.7	410.8	516.8	161.4	224.3	510.2	225.5	253.3	201.3	217.6	366.2	592.6	290.1	1961.6	407.9	481.4	1059.8	358.3	1464.4	293.2	798.2	727.3	443.3	4662.9	835	248.4	1234.8	165	488	329.1	1190.7	508.2	481.5	491.5	582.4	247.9	1225	1344.1	571.9	947.3	586.7	581.9
213050_at	427.9	823.7	39.3	271.8	75	65	52.8	222.3	109.3	92.5	463.8	427	592.1	662.8	231.6	184.1	51.3	256.7	37.8	53.4	30.6	2223.6	58.4	545.4	313.3	64.5	39.7	39.9	300.6	59.1	1162.8	1268.7	54.2	545.3	679.4	593	56.4	598.5	51.9	247.6	99.1	1235.5	523.5	1670.1	82.7	1283.1	66.1	102.1	634.1
213174_at	12.1	191	28.3	26.6	41.2	29.2	153.1	166.6	35.8	42.6	11.3	49.9	33.8	34.7	26.5	13	9.9	34.5	512.9	79	145.8	52.2	17	1185	268.7	93.7	17.4	42.5	34.6	156.6	30.1	55.9	15.8	13.7	56.8	19.5	18.8	19.9	22.9	42.1	24	17	8.3	40.1	21	24.6	28.5	201.2	49.8
213172_at	3.8	90	10.9	6.8	9.5	30.3	55.8	17.8	56.6	27	5.4	4.3	36.7	4.2	3.1	3.6	23.1	18.9	312.4	24.6	72	6.1	35.8	714.6	75.5	14.9	59.5	8	3.6	11	94.6	86.9	26.3	31.5	12.8	3.6	10.3	79.6	47.3	3.5	43.8	6.6	66.2	9.1	41	20.8	13.4	56.9	170.8
208563_x_at	5.8	58.6	98.2	15.3	10.6	15.6	8.2	14.4	57.3	33.1	9.2	11	14.7	3.1	11.9	21.6	17.4	11.8	11.5	5.2	8.8	41	10	22.5	14.6	29	5	8.1	27	18.5	19.3	14.9	12.7	8.6	22.3	9.2	6.4	16.5	14.5	11.5	12.9	10.6	13	249.3	11.2	61.1	14.1	14.8	14.6
235145_at	213.2	305.8	255.1	452.4	75.2	105.1	273.7	48.3	66.4	46.4	280.2	81.7	389.1	45.5	250.7	322.9	67	51.6	333.1	152	61.2	546.4	162	835.8	50.7	879.6	102.5	513.9	100.8	94.6	275.5	599	84.4	438.1	152.7	358.2	73.9	96	62.1	165.4	270.7	137	357.1	310.4	93.1	710	60.3	145.3	257
238755_at	79.1	369.2	414.9	164.4	199.4	176.3	96.9	136.8	130.6	157	100.5	86.8	197.1	152.4	183.5	126.4	49.8	107.7	129.8	113.9	108.3	1799.6	78.1	173.4	138.9	119.3	109.5	168.9	102.3	194.3	101.8	175.5	81.4	182.9	62.3	25.9	339.4	182.1	138.7	144.7	158.7	83.6	133.9	236	128.3	2382.3	179.6	275.5	206.7
204039_at	275.3	2434.6	614.7	1021.6	2166.8	922.2	1061.1	681.6	254.1	273.6	88.1	316.3	1339.8	61.9	677.4	212.2	371.7	302.5	1236.1	363.2	839.5	279.1	685.6	4086.3	686.8	560.8	755.7	1171.9	324.5	412.1	413.8	841.3	1439.6	1875.6	426.8	824.1	202.8	1654.2	1528.4	4696.1	2708.6	116.5	36.9	8110.4	1057.7	310.8	1073.2	312.8	701.6
1561223_at	227.9	216	46.9	167.1	72	123.2	69.6	147.5	118	164.2	93.1	23.9	136.4	132.1	15.3	114.1	113.6	34.5	132.4	33.7	114.5	193	63.7	224.7	189.3	163.9	129.3	177.7	109.7	60.6	184.8	213.3	100.9	133.1	28.5	39.9	133	59.8	107.4	112.9	137	229.9	93.8	584	189.1	217.7	247.1	115.8	237.3
217013_at	40.3	63.8	22.9	57.4	38.3	97.7	37.5	76.3	44.7	146.1	44.4	57.3	26.1	38.4	28.3	52.5	21	26.1	40	107.4	16.7	104.3	66.8	51.1	37.9	126.6	27.2	94.8	40.4	42.5	28.2	97.5	32	46.6	33.6	12.6	30.4	54.6	144.2	25.6	43.6	15.7	37.9	315.5	41.2	181.8	60.4	39.1	22.8
206774_at	35.4	275.6	65.2	313.1	135.3	125.9	128.8	166.9	193.1	76.3	15.1	171.6	47.9	95.4	20.7	30	130.4	44.8	125.5	107.8	45.5	80.2	107.1	162	168.3	174.3	113.3	64.3	182.5	93.5	49.3	84.2	12.3	142.2	93.6	155.1	70.4	76.2	52.8	67.9	196.2	118.8	84.1	110.1	112.6	225.9	138.9	90.2	78.9
233216_at	66.6	326.8	77.3	24.3	32	82.5	13.3	191.2	158.8	204	9.8	12.3	31	19.9	44.6	18.5	3.4	50.9	208.1	55.7	9.1	14.3	191.2	51.3	205.8	27.8	35.6	87.9	118.5	8.7	71	23.4	201.9	22.4	7.9	103.5	5.9	139.5	23.5	21.9	23.8	22.1	6.1	25.4	5.6	218.5	36	214.7	114.3
235937_at	14.3	46.5	136.1	144	41.2	29.2	32.3	77.5	15.1	17.6	61	13.4	166.5	34.5	14.3	12.8	191.7	188.3	113.6	166.4	120.8	185.3	95.3	242	145.1	13.6	13.1	140.2	190.4	195.9	169.3	20.3	18	124.5	64.2	19.3	25	6.6	62.1	19.2	96.3	112.2	97.1	39.1	29.6	106.4	190.7	21.1	64.2
215181_at	192.9	299.4	40.4	35.6	356.7	103.5	192.9	139.5	48	148	76.8	18.7	18.5	9.3	126.9	32.9	201.5	14.9	66.3	65.5	63.6	69.7	163.8	227.7	72.9	51.6	132.4	214.1	14.7	24.4	92.2	22.8	14.2	92.6	21.1	51.6	26.2	32.5	152.3	40.8	126.6	168.5	19.5	127.1	172.8	47.6	32.5	61.8	45.6
230233_at	135.5	2429.5	836.4	195.7	680.1	898.7	1176.6	417.4	252.8	587.8	15.1	190.6	303.4	77.1	191.7	147.8	703.4	334.7	1161.7	424.7	767.2	217.1	696.8	1636.6	532.1	1415.5	717.5	387.3	234.6	609.5	456.2	535.7	1639.8	725.7	133.8	1051.1	174	909	379.8	2031.2	1725.6	334.1	217.4	452.6	784.2	157	2821.6	507	576.7
206753_at	57.4	436.2	75.2	497.4	114.3	81.8	63.1	76.5	300.3	81.3	95	128.5	227.2	78.4	190.8	58.5	74.4	58.4	43.4	97.3	62.2	106.9	77.5	294.6	91	71.5	63.5	80.4	46	81.2	60.4	84.2	244.5	84.1	192.9	94	91.3	129.5	123.7	308.2	126.8	57.9	66.9	207.5	70.3	106.4	91.7	81.7	101.3
239209_at	33.8	205.3	100.8	13.9	126.3	135.9	55.1	64.3	89.2	27.5	93.1	124.8	92.3	87.2	4.4	18.5	27.5	74.8	247	16.6	89.1	97.1	107.8	241.5	178.9	116.8	115	13.5	70.2	50.6	63.7	57.2	16	107.1	10.6	25.6	33.1	64.3	152.6	29.8	133.2	143.3	16.6	38.5	54.4	207	43.4	119.6	21.5
227701_at	458.3	1724.4	797.9	710.2	398.4	276.1	782.9	601.2	765.7	500.8	610.6	468.6	1049.2	919.7	431.2	235.2	389.3	254.1	1278.3	1434.7	1163.8	1419.9	490.9	966.2	869.9	1358.2	652.4	544.8	574.6	997	481.2	1475.2	811.8	1110.9	1543.5	545.3	674.7	293.4	460.2	751.6	1038.1	566.2	276	59.9	617.1	1137.8	880.7	764.7	684.1
229399_at	391.6	555.1	192	231	122.5	172	162.3	412.4	451.5	178.5	45.6	107.7	149.4	125.9	96	84.9	85.3	69.4	320.5	436.6	218.3	539.6	135.5	286.2	308.3	226.9	178.9	90.9	146.8	143.7	93.5	279.5	137.9	348.3	287	123.7	51.1	94.2	311.1	390.7	352.8	261.4	122.6	77	94.7	446	755.3	221.7	136.4
1554455_at	302.4	869.9	1120.5	432.9	318.8	504	849.5	520.6	592.6	338.4	514.6	563	252.5	860.7	787.4	624.3	364.1	308.3	757.1	309	670.7	442.6	365.6	1042.2	727.4	257.4	199.2	265.2	683.7	1100.1	280.5	744	362.5	728.7	319.8	184.5	69.9	308.4	789.7	1558	564.1	583.1	273.4	20.5	433.1	566.7	1083.9	1557	2333.2
228541_x_at	1619.9	3133.4	2167.1	1455.3	893.8	1338.6	1703.7	992	1058.4	1097.9	1715.9	1762	2187.1	2910	3332.7	1179.3	1651.5	1209.9	934.3	1215.8	1655.6	1742	430.1	1634.4	807.9	681.5	949.8	2214.1	1935.7	1243.7	1431.3	1517.3	823.6	1261.9	1289	745.7	1939.3	910.3	1510.6	1876.9	1078.3	609.1	567.5	1685	844.9	2617.2	2293.1	4392.6	2264.2
219901_at	121.4	401.1	357.6	97	236.6	234.5	313.9	151.2	236.2	142.2	99.2	190.9	198.2	117.1	210	132.4	164.9	146.7	343.2	247	208.4	206.2	244.8	555.8	106.4	202.6	258.3	179.5	127.9	185.8	259.8	304.5	217.8	273.3	107.2	173.9	142.7	120.4	171.3	670	233.3	161.9	143.9	117.3	224.8	347.6	389.9	268.8	215.7
227856_at	994.9	3280.5	695.3	667.2	704.1	392.2	1001	733.2	449.4	306.1	316.4	419.8	1261.8	883.2	496.1	355.8	355.4	264.2	2008.7	986.1	1879.5	179.4	797.8	1680	786.4	2169.9	2409.6	591.6	758.6	1004.6	626.1	1748.2	1422.5	1538.7	622	591.8	1105.4	604.4	663.4	600.2	657.5	333.9	110.7	227.2	631.5	472.4	2456.5	633.8	681.8
239833_at	35.2	42.2	27.5	31.5	31.1	54.2	33.4	25.3	34.3	88.5	8.9	9.7	9.5	13.5	9.5	80.9	15.3	12.9	24	33.7	124	54.1	12.4	57.5	72.2	27.6	19.8	22.3	17.9	18.7	45.6	26.6	38.4	34.6	23.2	17.3	28.7	43.8	9.7	32.9	35.7	44.3	26.5	33	22.8	45.3	83.7	135.2	44.2
229506_at	315.1	272.4	496.1	194.2	232.5	80.6	274.5	153.3	25.5	308.1	123.4	175	171.4	136.1	60.4	92.1	450.5	341.5	83.8	188.2	129.1	231.6	138.4	279	171.3	282.1	183.6	198.8	150.2	125.2	159.3	91.9	13.1	98.6	67.2	267.6	223.8	183.4	351.8	258.7	334.3	166.9	19.8	103	569.7	364	216.5	233.3	234.2
242287_at	272.8	561.3	389.3	343.3	316.2	756.4	523.2	368.6	542.4	331.7	239.1	286.7	207.9	244.5	368.2	216.5	228.5	173.2	310.4	303.6	330.1	349.4	108.7	506.7	297.9	238.4	219.3	290.2	162.5	286.9	296.2	370.8	240.5	351	89.3	193.8	158	414.9	268.2	563.6	518.2	406.9	185.2	333.2	702.6	418	514.1	569	676.9
1558924_s_at	912.1	788	96.5	570.3	187.3	968.2	376	848.9	493.3	411.2	142.2	167	384.5	213.3	155.7	331.1	101.4	96.7	175.4	126.7	130.4	132.5	202.5	437	445.3	145.4	161.1	148.2	128.1	113.1	93.5	56.3	162.9	298.1	12.6	17.3	31.4	130.5	341	733.7	483.8	604.3	115	35.4	406.5	62.5	971.9	432.2	577.5
239567_at	170.3	493.4	142.4	220.7	42.9	51.9	240.9	113.3	473.1	50.6	36.5	162.6	132.9	123.3	106.5	176.8	66.7	221.2	161.4	210.2	305.2	201.6	89.7	376	18	40.3	23.9	83.4	66.2	173.8	150.6	46.6	36.6	101.4	75.3	31.1	140.4	261.4	84.8	312.2	444.6	47.6	30.8	119.7	48.1	240.2	559.6	203	304.5
219095_at	67.9	694.5	457.6	800.2	178.5	111.2	129.8	266.4	118.8	28.8	114	86.8	358.8	30.7	273.9	156.6	32.4	25.7	324.8	137.4	252.4	639.5	223.8	994.1	197.9	168.2	39.5	507.6	52.1	200.4	405.9	88.8	32.9	46	146.5	29.7	114.9	191.9	174.2	572.7	532.8	122.2	19.4	1247.8	95.4	591.1	108.5	391.7	294.8
210086_at	70.3	227.7	68.6	69.8	84	40.8	310.5	36.1	547.6	106.2	14.8	191.2	53.6	46.6	404.1	47.8	130	39.2	42.8	194	22	600.8	49.1	58.7	35.4	214.6	28.9	41.4	153.7	306.3	835.1	457.3	30.7	224.7	635.3	222.1	60.4	119.1	41.4	481.3	155.1	333	75.8	547.3	64.6	246.3	57.1	37.8	764
219411_at	103.1	597.1	232.6	365.4	188.8	364.1	275.6	138.1	364.6	44.8	46.6	49.8	356.2	11.3	269.4	62.7	80.7	57.3	217	206.2	319.8	487.5	142.2	347.6	320	134.3	27.4	250.5	230.6	316.3	315.9	634.1	135.9	283.6	182	414.9	151	236.1	178.8	354	251.7	205.2	91.9	794.2	265.2	413.3	289.6	114.8	179.3
202688_at	110.7	8114.1	1767.2	1246.1	1757.4	4713.5	2137.5	1589.6	615.2	532.1	186.9	644.7	2362.9	356.5	868.5	267.1	389.8	426.6	5918.2	846.1	4626.1	114.2	3038.7	4207.3	2442.5	12701.5	1539.1	1125.2	1205	2146.4	2393.2	7039.1	11785.5	2336.3	353.4	2236	654.5	1417	1491.9	1543.2	1908.3	515.9	222.7	321.8	1913.8	365.4	5766.4	850.4	1022.8
202687_s_at	40.1	4980.9	875.4	1011.2	988.4	2443	1101.6	1074.5	340.5	385.1	28.1	483.8	1887.2	536.7	301.4	144.3	106.6	180.9	3104.9	527.5	2281.9	27.2	1572.9	3101.1	1507.7	8818.4	985.5	669.5	726.7	1291.3	1100.3	4115.9	7873.2	1269.6	290.5	879	262.6	551.9	819.9	1178.1	1003.9	332.8	239.6	428.8	778	262.4	4091	611.3	783.9
213256_at	300.6	1569	459.6	647.4	419.6	305.2	512.3	759.8	330	684.8	45.2	182.6	303	213.6	450.3	124.5	627.7	612.2	791.5	416	842	1244.9	288.6	1036.8	789.6	1112.8	447.7	372.9	526.5	426.3	1034.4	1696.2	669.9	656.6	207.1	979	471.2	1019.9	607.7	412.8	1191.1	718.9	233.6	1057	856.6	835.7	1136.8	653.4	589.1
219610_at	187.3	443.1	74	133.2	116	310.1	273.9	104.7	176	204.1	57.5	249.8	297.9	152.2	248.2	200.5	239.4	297	132.3	129.1	429	226.5	99.4	379	239.1	445.6	296	665.5	145.3	67.6	362.3	278.6	196	402.9	32.7	244.1	79.4	480.4	120	281.4	109.1	159.1	125.4	588.8	332.3	574.6	412.5	113.7	364.5
229130_at	252.3	673.7	387.5	395.3	523.8	381.3	268.1	338.2	226.5	452.5	111.1	148.3	405.6	189.3	106.3	21.7	108.1	282.9	274.1	624.3	313.7	422.8	214.1	805.5	308.2	476.6	231.1	582.5	253.8	370.4	512.4	523.3	187.5	314.6	109.3	437.9	193.7	473	281.8	1025.7	641.2	238.8	99.4	268.4	394.3	661.6	573.9	696	641.8
238477_at	934.5	553.2	575.2	986.2	727.6	368.8	531.6	807.6	839.2	255	464.1	473.8	733.7	1023.9	438.3	393.4	265.8	350.3	425	612.2	542.6	752.6	541.1	692.9	485.3	1142.7	846.9	583.8	139.6	561.7	576	922	322.1	841.9	962	470.2	324.9	730.1	644	871.4	1108.6	814.5	470.7	1738.1	268.1	1217	620.1	1167.5	1255.8
228383_at	40.9	280.9	39.3	212.8	307.3	203.7	124.9	47.3	226.8	70.4	39.3	56	48.1	28.5	72.9	43.6	45.4	36.7	134.7	98.7	155.1	84.1	41.7	362.3	188.2	122.5	61.3	172.7	155	61.4	106.2	270.5	137	49.7	38.3	135.8	115.6	160.1	125.1	193.5	390.6	64.2	35.3	509.3	23.1	118.7	77.8	134.3	161.8
204730_at	157.5	283	189.5	665.5	412.8	40.5	254.5	201.1	153.6	312.1	208.6	261.6	241.5	170.5	132.5	379.8	132.5	291.4	340.4	204	175.6	612.2	201.6	1016.4	177.1	404.8	94.7	288	245	46.1	137.7	403.4	178.7	112	88	305.6	197.7	857	208.7	472.3	506.9	315.6	119.7	541.9	268.6	665.2	190	346.9	396.3
209733_at	523.7	807.1	2182.3	409.7	326.7	640.5	529.9	216.3	344.1	362.2	122.6	161.8	242.8	168.1	187	173.4	38.1	141.7	366.3	327.7	688.1	372.3	206.4	1545.7	310.8	359.5	235.9	288	462.3	456.3	174.8	495.8	164.4	867.4	355.3	1279.6	358.9	651.8	812.6	1053.4	415.2	438.2	291.5	636.7	408.8	379.3	559.3	342.7	907.3
229720_at	871.1	663.5	342	406.3	391.3	721.5	345.2	229.8	335.6	253.6	237.7	385.2	723.3	448.3	621.8	299.4	246.9	120.6	435.7	306.9	509.6	491.9	225.1	538.1	321.7	295	788	353.3	193.9	379.6	202.9	378.2	236	367.5	311.7	342.7	526.2	446.4	921.2	637.1	515.5	277.7	194.7	564.9	670.2	602.8	559	400.8	466.6
219423_x_at	7.4	336.6	335.4	311.6	154.4	71.4	257.7	203.2	334.8	117	83.9	15.7	83.5	11.3	161	8.1	13.2	27	582.7	327.1	329.6	42.3	153.1	956.6	155	175.7	133.4	13.1	164.1	365.1	410.4	172.3	383.7	341.9	201.6	152.3	96.8	136.6	243.3	34.4	397.2	238.8	71.7	57.1	102.8	285	260.5	64.8	143.6
210847_x_at	17.5	81.7	209.6	39.2	15.9	35.4	39	60.1	274.8	46.4	13.1	16.7	20.4	9.9	39.7	9.2	8.6	16.4	366.2	118.9	149.5	24.8	44	794.6	75.2	27.4	24.8	40	16	85	170.1	14	97.3	143.7	52.5	11.7	19.4	32.1	162	24.2	30.6	56.2	10.6	38.4	12.9	97.7	68.1	41.5	69.5
218806_s_at	62.8	1713.7	306.8	594.8	284.7	308.3	340	272.9	243.4	275	397.6	34.7	732.1	143.3	323.2	226.4	270	166.1	759.4	767	864	661	211.8	984.2	445.2	780.6	1864.7	139.7	343.8	262.5	346.8	913.9	1113.1	408.6	313.4	6062.5	153.5	261.2	190.7	473.8	915.4	174.2	27.3	28.8	439.4	933.5	730.2	47.4	402.8
224221_s_at	14.9	515.9	124.4	176.2	43.5	78.1	23.9	16.9	28.5	9.6	123.4	63.5	38.9	47.3	7.2	92.1	94.9	15.9	121.4	176.8	189	271.7	131.8	371.1	163.4	163.5	698.3	18.1	47.8	17.8	15.5	287.2	481.3	128.7	108.7	1331.1	49.4	12.6	40.1	153.1	193.3	5.6	15	47	9.4	268.2	108.8	7.6	19.7
218807_at	420.6	4794	625.2	1803.8	1186.7	682.3	969.6	629.4	746.8	413.6	742.2	319.8	2344.2	644.3	688.6	486.9	556.2	580.1	1834.7	1678.1	2279.9	1420.2	474.6	1835.1	845.9	1368.2	5229.4	440.1	870.3	752.2	788.5	2099	3521.4	887.6	922.6	11999.5	853.6	1954.8	634.7	752.2	2555.8	501.9	285.1	409.6	1310.9	1925.4	1745.2	761	821.5
220598_at	18.1	43.8	10.2	38.5	18.5	13.4	16.6	35.3	41.5	117.1	44.9	144.7	190.1	15.2	180.1	178.3	44.6	18.9	11.2	15.9	11.1	27.8	10.7	29.7	42.6	16.8	12.1	17.3	22	23	13.3	17.1	29.8	20.5	8.5	16.9	23.6	11.3	92.9	466.3	73.4	46.8	17.8	50.6	17.2	42.7	24.6	21.1	228.9
202345_s_at	17990.6	40959.8	9349.1	13418.5	16489	2836.5	27906.3	4200.2	12032.9	8181.8	13658.7	8372.7	17862.4	20151	16778	13451.2	13062.7	14236.2	9345.5	1100.2	14258.9	35144.3	19440.1	5052.8	5843	19150.9	3463.2	7086.5	6959.1	18454	10858.1	27228.4	8956.4	17382.6	12484.1	5436.7	23546.2	21415.5	12816.9	22756.1	17407.7	12000.4	17316.6	19659.5	10075.9	33010.7	22282.8	33698.2	36105.6
226584_s_at	281.1	663.2	409.4	316.7	244.9	174	445.7	159.9	200.6	351.7	151.3	218.9	245	21.6	565	249.9	38.7	229	580.9	921	520.2	524.3	289.3	940.5	401.5	546.8	172.8	230.2	228.3	479.3	330.6	485.2	226.5	412.6	250.3	77.2	145.7	328.8	628.6	534.6	380.2	287.3	67.1	967.2	130.9	633.4	384.7	39.6	511
1554281_at	79.7	10.7	4.9	33.7	35.7	10	21.5	22.8	27.8	51.7	2.9	13.8	8.4	35.5	88.1	37.4	16.3	23.4	4.1	3.5	14.1	4.4	40.8	23.4	3.9	23.8	16.4	6	12.4	21.9	11.3	23.9	14.9	42.5	11.3	20.4	29	38.7	41	1.9	74.2	27.6	19.2	9.6	11.2	33	112.7	8.6	26
206655_s_at	23.4	291	97.1	189.2	83.1	17.5	124.7	302.2	34	25.1	18	16.2	155.6	6.8	14	9.9	32.4	23.2	9.6	54.5	135.9	1591.9	16.7	240.3	373	10	9	70.3	42.2	36.5	50.7	21.2	13.1	117	22.3	129.5	99.7	47	13.7	143.3	17.5	88.5	17.5	53.7	22	1696.1	51.6	43	48.3
212989_at	344.7	2890	1130.9	875.6	1118.4	691.9	951.1	769.1	638.9	296.9	326.5	426.2	1296.3	786	542.6	326.8	408.8	341.8	1359.2	500.2	1480.8	388	1201.9	1366.2	1271.2	4085.2	1032.5	1145.2	702	876	721.3	1309	1107.6	1544.4	1294.1	991.3	633.2	757.6	464.3	1021.1	1090.4	372.5	124.2	154.6	926.2	641.7	1387.9	970.9	616.5
226247_at	4434.6	4265.1	3653.6	2004.7	1713.7	1453.5	3051.4	1909.7	3385.8	1742.5	840.9	1171.4	2134.6	1853	1463.3	981.2	2065.8	2381.9	3158.7	2454.7	2369.6	5360.4	1232.5	3110.7	2334.3	4136.9	1155.5	2931.6	1693.6	2006.5	2046.4	2846.8	1849.8	2750	2030.4	1202.6	2969.5	1403.6	2118.3	3151.8	4056.8	1636	992.7	472.6	2088.7	4780.7	2243	5095.8	2416.9
205455_at	189.7	505.5	159.6	220.9	24.9	195.1	707.4	349.2	31.4	61	104.1	39.8	155.8	23	234.7	269.9	26.4	294.7	297.4	328.4	201.3	388.2	230.1	411.9	74.5	219.6	97.7	226.2	160.2	361.3	375.5	81.3	159.9	134.5	99.5	170	174.7	80.9	198.8	358.6	413.9	402.4	213.2	517.5	16	686.2	273.9	220.9	216.8
220263_at	92.4	636.9	140.2	218.9	155	167.7	50.4	177.8	171.6	42.9	115.7	155	319	157	163.8	52.7	106.4	60.7	103.1	261.3	112.6	192.6	114.9	259.8	114.6	167.5	119.6	142.8	78.6	138.1	114.1	189.7	82.5	211.4	170.5	157.9	84.6	145.8	196.4	181	102.6	134.1	14.9	264.6	31.1	222.7	189.3	185.4	47.9
244128_x_at	47.3	175.4	103.3	252.6	172.5	125	52.5	39.5	96.8	142.7	179.2	234.1	184.1	97.4	214.8	280.4	131.8	59.2	54.5	71.9	119.5	226.3	149.1	80.2	65.2	616.5	82.2	140.8	180	178.1	160.7	135.8	84.7	151	113.1	149.6	68.8	205.4	162.5	253.2	157.7	196.3	20.6	522.5	90.6	217.6	205.7	189.4	252.8
225546_at	1265.9	1476.8	987.1	1434.8	1133.5	779.8	1831.1	976.8	1379.2	1174.5	1387.7	1161.1	1960.4	1716.3	1370.5	995.2	547.9	1047.6	939.3	1093.2	848	1905.5	946.6	1834.9	771.5	1303	1108.6	795.2	846.5	1439.1	890.9	1825.7	1067.2	1428.7	903.3	1040.5	824.1	1204.9	1095.5	1673.2	2029.8	1256.9	782.9	2168.8	1441.3	2312.1	1803.3	874.4	1691.9
226388_at	564.2	1763.4	183.2	868.1	487.4	70	301	255.2	698.5	179.8	768.1	450.6	463.8	568.9	469.6	498.7	12.4	31.4	287.9	458.2	363.7	312.6	160.8	653.3	322.2	48.5	790.5	2354.3	687.3	129	604.2	3106.8	112.3	307.6	330.9	1186.3	374.8	499.5	576	130.2	2630.4	1269.4	1235.6	335.2	9.8	522.6	321.8	187	97.7
230660_at	269	1040.6	358.6	482.6	650.8	373.1	206.7	271.6	2850.5	314.5	250.8	259	653.4	341.4	378.4	152.4	331	408.7	110.7	1191.6	24.5	1213.8	137.7	491.4	209	353.4	1111.8	1081.7	368.8	383.8	1307	534.3	43.6	259.2	1482.1	177.4	324.2	398.6	320.8	619.4	331.6	242.2	209	381.5	444.5	1460.5	510.1	677.1	636.1
235240_at	465.3	614.3	221.5	456	279.9	363.1	799.5	250.4	446.9	292	632.9	195.8	451.1	238.1	482.7	162.2	397.3	183.4	609.8	662.5	281.1	618.7	156.3	981.3	308.7	663.4	407	154.3	450.9	185.7	244.4	251.6	486.3	618.5	212.6	263.8	475	245	98.4	531.5	1346.3	211.5	243.5	38.8	661.2	297.3	439.3	746	814
230913_at	109.7	801.8	197.5	475.3	611.5	173.5	235.6	485.6	150	167	145.8	167.5	140.8	230.4	132	172.3	256.6	270.2	452.1	356	719.2	127.5	293.8	957.8	435.1	285.7	275.6	275	257.8	270.8	229.2	402.3	226.3	441.8	75.1	385.4	467.8	409.7	113.6	311.8	551.2	177.4	92.4	292.5	230.8	263	620.1	402	400.9
207342_at	52.4	35.8	6.3	14.9	28.2	31.2	34.5	34.7	76.1	68.6	14.6	17.4	27.2	64	105.5	70.5	45.1	77.3	9.7	16.1	13.6	18.6	72	47.4	14.4	21.3	14.1	22.6	54.8	10.4	22.3	59.7	20.4	98.8	10.8	90.2	87.6	18.1	38.5	45.2	13.3	96.3	10.4	321.7	126.3	24.8	32.5	262	68.2
240303_at	154.2	371.8	95.5	43.6	87.4	127.8	33	318.4	164.8	159.4	52.6	138.5	86.1	12.2	106.5	148.5	18.7	35.3	61.4	46.8	49.7	71.2	101	61.5	33.6	31.9	133.4	69.9	209.8	67.6	138.2	230	109.2	151.4	83.4	80.1	8.4	20.4	50.9	49.1	133.2	103.8	96.4	428.5	163	116.3	184.8	273.5	254.5
235405_at	146.6	1628.9	1272.9	921.9	62.4	784.8	740.1	656.8	883.9	257.6	148.9	233.6	182.4	38.9	43.9	189.6	21.8	79.7	301.2	509.2	450.9	1086.7	79.1	392.9	439.3	133.1	248.2	1106	401.1	569	1272.9	775.3	162.5	715.8	223.7	42	54.1	172	756.7	1315.6	1337.3	442.6	148.7	345.5	386.8	1415.5	515.4	367.7	1115.5
219915_s_at	541.4	418.6	187.1	100.8	170.4	299.9	250.2	232.9	157.2	209.4	159.2	267.2	536.8	69.1	93.2	184.4	309.7	299.5	252.7	333.2	1064.2	246.7	198.9	669.9	154.4	427.7	268.6	160.6	438.1	306	819.8	231.8	148.9	574.9	121.2	316.1	264	358.1	496.9	475.9	593.3	197.7	100.3	369.3	192.6	438.7	537.5	256.9	433
1562815_at	11.1	94.3	50.2	65.3	29.8	10.7	16.6	10.4	102.2	52.3	7.7	17.7	27.3	7.3	27.8	5.7	47	42.1	12.3	10	154.8	18.8	87.6	17.6	105.7	6.3	7.3	7	25.6	14.9	24.3	9.2	66.7	8.8	45.1	110.9	12.4	5.6	12.8	24.2	24.8	53.7	14.7	16	55.9	63.9	85.5	170.9	38.7
1564786_at	230.8	538.1	70.9	89.1	73.9	59.1	215.7	63.5	66.7	87.5	82.9	28	324.1	71.3	181.2	94.8	188.5	54.3	53.3	63.8	47.7	71.2	58.7	84.5	193.7	33.1	45.7	156	50	87.4	121.9	84.7	84.9	199.1	115.7	111.8	106.4	328.4	101.3	85.2	83.6	245	177.5	608.7	34.9	62.1	345.7	71	78
243383_at	611.9	916.9	424	1076.2	755.4	578.8	626	470.6	533.5	553.1	436.9	577.8	642	651.7	449.3	282.7	460.4	441.9	511.1	667	575.4	985	793.2	1133.4	577.8	799.9	534	658	722.4	783.6	586.1	1163	456.8	832.2	384.6	536.3	678	791.5	1188.5	946.1	969.5	839	185	1688.2	378.1	1298	650.7	755.7	674.4
237398_at	47.1	599.6	592.2	292.7	69.4	563.4	498.9	470.7	591.1	241.1	44.7	32.4	11	26.3	125.2	16.7	146.1	139.1	193.7	332.3	162.5	519.5	48.3	302.8	110.2	76.1	117.3	215.4	53.4	438.4	354.7	193.5	94.7	204.9	90.2	129	134.5	136.7	177.9	220.3	526.1	48.7	222.7	90.4	309.1	1491.5	631.3	265.3	303.8
219290_x_at	358	2246.5	936.7	274.2	1570.3	523.5	807.3	747.8	378.8	620.9	281.8	537.8	871.9	945	709.5	289.8	422.8	445.4	2455.6	409.9	2415.8	556.3	479.1	3161.1	974.5	1199	652.7	516.5	320.2	1809.3	996.2	1163.2	1338.3	1484.6	172.4	485	1041.3	1462.4	378.3	1169.2	771.8	436.3	239.1	651.2	781.1	1124.1	2381.8	2109.1	483.8
204019_s_at	2067.7	6687.9	4269.8	4312	1548.2	1370.1	3628.7	622.2	2438.4	1091.9	1315.1	698.9	2729.6	1427.9	874.8	1228.1	1599.4	1152.8	3329.7	3463.7	1613.9	5131.4	463.2	3740.2	841.7	2901.6	1780.3	2538.5	3696.9	1169.3	3133.6	3087.8	843.6	3397.8	2592.2	1059.7	3542.7	1387.4	835.7	3038.5	3910	2320.8	2276.7	471.9	1526.2	5315.1	1663.2	1735.8	5250.7
231353_at	119.4	273	42	187	116	29	123.6	93.7	222.2	201.4	55.8	76	105.9	16.3	81	98.9	86.3	100.4	92.7	102.8	4.1	251.1	50.5	127.1	30.5	43.2	105.3	100.3	90.5	97.5	134.4	200.3	112.9	103.9	42.1	43.5	146.3	71.2	135.4	126	159.1	101	176.3	335.2	158.4	185.8	50.6	329.8	216.4
211110_s_at	476	235.4	162.7	340.1	173.9	376.1	243.5	165.1	357.6	219.3	238.5	260.2	286.1	235.2	186.6	266.8	228.5	239.3	197.9	200.6	139	414.1	318	494.6	200	222.8	168.8	115.4	169.1	196.8	40.7	221.2	79.1	174.9	58.9	240.1	248.4	251	307.8	299.5	197.1	386	70.6	537.9	477.7	231.2	472.2	352.3	316.6
238431_at	795.3	1619.1	1469.6	844.1	588.1	1185.3	1279.5	929.3	998	973.4	921.4	370.8	860	815.8	605	614.1	820.1	841	826.2	1620.4	707.9	1221.9	1053.3	1040.3	768.3	1306.4	636.6	1139	602.1	1132.2	739.6	1418.9	889.6	928.3	946.2	634.8	653	632.9	747.5	954.7	1383.6	1255.2	695	87.2	1236	1817	1726.3	691.6	1348.7
1565525_a_at	28.8	125.2	8.2	62.6	13.9	22.6	12.9	6.2	10.7	17.3	18.2	12.9	13	12.8	32.9	53.2	15	31.2	66	93	79.6	13.1	7.7	259.8	7	24	8.5	22.6	43	5.1	21.2	57.9	10.7	14.7	8.3	10	13.2	11.6	11.4	20	36.3	101.7	18.8	40.1	19.3	100.8	79.5	10	16.7
225822_at	311.7	691.5	171.3	373.5	119.1	116.5	206.7	310	317.4	253.4	303.8	273.7	467.6	290	369.5	204.7	167.9	235.1	252.4	277.4	301.6	443.9	282.2	759.5	264.1	377	236.2	449.6	472.9	460.6	305.6	447.1	162.5	376	245.6	304.5	205.5	305.2	439.9	428	582.4	450	279.1	797.8	178.9	639.7	366.3	406.2	525
213891_s_at	257.1	7173.1	10911.4	3293.5	3985.5	1607.3	4592	3151.2	5384	1724.5	219.9	630.8	2098.6	1126	535.2	506	928.9	1198.1	6522.2	18967.6	5327.9	12045.6	1723.1	5960	3829.4	5843.3	1270.8	1933.4	1171.8	3343.7	2544.7	1999.6	1382.6	3637.8	7571	1094.9	1852.5	3114	1590.9	1657.6	1760	1621.6	516.6	583	1869.7	13270	5310.7	3099.1	1302.4
228188_at	474.2	3041.8	1233.6	1418.2	1535	1611.8	2125	1298.6	1117.1	1846	701.5	621.7	1730.3	647.3	291.1	588	1772.7	1515.9	732	1278.5	4831.5	622.2	929.9	1642.6	956.5	3493	546.2	1197.2	567	653.7	2469.4	948.8	1115.2	2081.3	475.9	620.5	879.9	1806.2	1015.6	2801.5	1780.9	979.9	273.4	3397.6	2489.1	1423.6	1898.2	1044	1065.1
228416_at	453	1243.8	1344.8	1471.7	888.5	700.5	852.5	727.2	783.9	593.2	436.1	314.5	632.6	551.7	297.4	306	433.2	559.6	788.9	1957.1	550.4	1219.9	554	1081.3	929.8	1044.2	769.7	1046.2	851.9	817	594.4	1101.5	526.9	881.3	682.8	448.2	668.3	705.8	689.4	688.7	1226.4	574.2	245.8	134.2	561.1	1500	1049.1	1105.6	835.4
244332_at	16.7	362.3	232.8	157	89.1	230.2	191.6	104.7	221.9	218.9	19.2	124.9	100.2	60.7	108.1	180.1	43.8	90.9	127.2	270.3	148.8	267.7	148.2	600.2	148.3	62.5	38.7	230.9	61.9	299.4	214.3	88.1	46	88	65.9	31.4	23.1	107.8	141.6	218.9	243.2	121.7	29.6	273.8	66.8	479.6	502	79.4	139.4
233265_at	26.6	367.9	447.3	255.1	25.9	229.7	136.5	205.8	582.6	64	98.3	35	101.1	26.7	95.6	16	70.8	27	102.4	89.5	96.5	826.9	78.4	163	37.2	179.3	22.3	207.6	112	343	204.8	300.9	29	17	18.9	48.2	50.2	41	34.4	42.9	258.6	39.6	24.8	28.8	166	1587.6	69.8	208.1	102.3
211998_at	2636.7	1840.9	5089.8	3047.4	736.5	1578.5	2223.5	2803.7	2818.4	3448.9	1389.6	720.6	2166.4	597.9	1628.1	1895.2	2438.5	2919.6	2019	2496.8	1642.5	1905.5	790.3	3094.4	1804.4	2188	1295.7	3218.3	1609.9	2009.3	934.7	1600.5	634.6	2174.8	2913.1	1704	1246.1	1109.5	869.5	2059.5	4127.2	3474.6	1254.4	530.4	1515.1	1565.3	1610.4	1192.3	6509.4
241811_x_at	2.6	119.2	49.6	8.5	4.6	17.4	12.1	16.4	31.6	43.8	5.2	51.4	42.2	8.6	19.8	22	17.7	37.2	25.3	10.5	17.7	82.2	106.5	76.6	3.2	10.9	46.2	2.2	0.5	10	106.4	48.4	7.4	27.5	7.4	12.6	4	12.3	42.3	14.6	15.6	26.8	11.8	13.3	22	53.4	27.8	78.2	4.6
226806_s_at	710.4	3430.7	4462.4	3512.9	1248.7	2303.1	1586.5	2372.3	1950.3	1398.8	974.7	739.7	1272.6	661.9	442.7	422.5	1101.4	1132.9	1606.3	10533.7	1239.1	4039.9	409.7	3735.4	2205.2	771.6	2617.4	2576.5	3030	996.3	1461.7	2201.9	264.5	1167.3	952	2172.4	1056.5	756.6	1298.5	650.4	2340.5	396	47.1	437.8	2219.3	4374.8	2219.8	785.3	962.8
203038_at	2090.1	2707.2	292.2	2752.9	1601.4	2296	4941.1	1745.5	1180.7	1513	1772	1328.3	2516	2541.4	1383.7	1178.5	1619.3	1542.4	2464.3	2636.3	2343.3	170.9	1420	2618.6	1549.9	3577.4	3543.3	2932.8	1566	1682.2	1791.5	1398.2	1699.9	1783.4	673	1409.7	2639.3	1189.6	3662.9	772	480.3	650.4	230.2	2040.7	2748.6	414.7	2684	3504.3	5190.4
223126_s_at	1573.8	1290.4	2352.6	1928.7	1223.7	889.9	521.5	786.4	366.4	1335.9	680.5	350	856.5	301.5	468.9	202.9	672.8	968.4	893.9	1164	662.8	982.2	119.4	773.9	1032.6	276	2756.8	490.8	1985.6	1096.2	759.9	1994.7	1098.6	956.3	541.4	1142.8	1216.9	569.6	828.3	574.4	3563.2	693	278.7	536	1883.2	1177.9	904.7	727.4	2203.1
229638_at	2620.4	4376.7	3605	2191.2	1616.9	1829.8	972.4	1389.5	1268.7	2547.7	5799.8	4707.6	6875.5	7564.2	7390	5839.3	2533.7	2735.7	580.5	2138.1	603.5	2631.5	971.3	3549.3	1443.4	2723.6	1714.3	218.4	1205.3	1654.1	2019	1354.7	1091.4	1771.5	1262.8	1138.8	4637	2078.8	9212.1	7925.8	1763.5	1775.8	1394.4	13438.9	2136.3	2832.1	1875.8	1415.6	6336.7
234386_s_at	50.5	194.4	33.2	49.5	26.3	82.2	71.7	24.1	32.4	23.4	9.8	42.1	19.8	20.5	79.8	42.1	23.6	59.1	25.4	30.9	30.3	120.7	60.5	110.2	18.1	62.5	38.5	80.7	53.1	67.4	20	86.3	23.3	96.2	24	28.7	17.7	36.3	43.2	68.3	45	48.5	14.9	86.4	50.1	51.4	67.5	19	209.1
48031_r_at	724.9	1807.2	1194.8	2187.2	589.4	1039.2	470.9	1102.4	1195.5	904.9	706.7	502.8	761.1	520.3	633.6	584	801	1112.5	661.5	1627	474.2	1100.7	1179.7	1094.3	1188.8	381.3	1549.2	857.8	667.3	846.3	939.1	1718.7	405	707.9	2126.8	1333.5	518.8	806.6	636.1	1042.8	1403.4	723.4	479.7	471.3	643.2	905.9	746.5	1153	1040
235957_at	148.4	185.5	388.5	164.7	85.9	232	388	168.8	60	256.3	265.3	262.5	775	407.7	128.2	167.4	196.4	222	602.5	57	302.2	22.3	197.8	356.3	303.2	101.2	467	361.1	141.3	142.6	169.9	181.8	63.8	238.9	275.2	207.8	476.2	100	293.1	113.3	311.7	47.3	30	36	37.7	187.6	959.7	1041.2	484.8
233010_at	161.3	219.4	256.1	197.3	264	74.1	169.7	229.5	147.1	244	217.4	131.5	182.1	42.2	110.4	57.2	300.4	224.4	173.9	366.5	156.6	177.7	256.7	339	275.4	198.8	166.3	364.2	187	139.4	241.9	453.7	152	276.4	115.5	345.8	200.7	159.1	234	154.1	148.5	175.8	315	249.8	337.4	543.3	486.5	313.8	486.5
209270_at	113.6	1016.5	175.8	514.1	127.2	283.9	1593.6	153.5	642	676.1	283.4	231.5	805.3	142.4	243.4	607.8	256.2	742.6	282	171.6	2818.7	104.3	341.6	307.9	35.7	1599.1	43.4	208.4	639.3	292.4	1155	479.8	53.5	918.7	541.8	295.4	73.8	414.2	195.5	321.3	447.9	428.1	259	3438.5	269.5	874.2	979.8	313.4	765.3
212599_at	1363.6	1937.1	4857.2	1135	377.8	332.8	693.4	346.8	1745.8	1481.7	247.3	377.2	683.1	138.2	315	107.5	1264	1898.5	769.1	4766.8	1543.7	3774.4	333.4	1482.7	355	559	839.1	221.4	554.9	826.1	2008.5	2307.3	314.9	827.6	2136.8	1694.5	154.1	654.8	1306.3	355.7	1557.7	1105.8	513	1083.7	1239.5	5727.4	1674	750.7	1197.2
201829_at	1926	3817.6	3804.2	826.3	1540.1	2233.5	2848.3	1810	3654.1	1482.2	1083	1313.1	1083.9	778.7	1546.1	973.5	1105	1139.7	2865.8	1816.4	1751.4	2030.6	1113.8	2138.9	887.7	2794.5	988.8	637.3	1887.2	2881.7	1328.4	2232.3	1592.2	1938.1	2483.3	930.2	1406.1	965.3	1162.9	1983.1	2120.5	2254.9	1221.5	552.8	2314.5	2203.9	2642.5	1489.3	2518
234970_at	6.2	333.6	19.1	92.9	121.8	19.5	660.6	23.5	317.3	69.3	63.7	27.7	247.6	13	41.5	21.2	53.5	20.6	414.5	19.2	83.8	1590.8	77.3	1008.7	68.5	87.8	68.8	24.4	345.3	275.6	26.2	48	86.6	105.2	376.6	191.6	99.9	84.4	19.1	12.9	35.7	32	28.3	9.2	214.2	693.3	872	228.2	23.9
213267_at	79.5	270.6	103.7	95.8	225.3	161.1	157.2	172.9	164.7	84.6	72	15.7	145.5	11.3	80.5	7.9	10.6	105.5	151.2	91.5	164.9	197.6	77	383.5	114.6	207.6	100.8	191.5	84.5	139.8	119.7	88.5	107.9	51.7	11.1	76	83.4	46.5	149.7	243.7	254.8	72.2	12.2	41.4	33.4	150.5	178.1	205.1	146.7
200862_at	10784.7	5531.4	3883.5	1798	813	317.2	1902.6	622.7	1118.7	3551.3	11193	15261.6	5925.4	589.2	6259	7386.2	3337.2	3551.2	2015.6	590.6	1800.9	1646.1	1364.3	1122.3	200.7	4360.5	703.1	2357	4621	4169.9	2025.3	4377.7	7430.9	4719.5	1626	2569.9	561.5	1732.1	4962.2	4411.4	4071.1	6261.4	3215.1	7920.8	417.9	998.6	1375.2	888.4	1979.8
231929_at	78.3	662.2	291	274	239.5	304.5	658.9	336.6	186.8	40.2	18.3	9.2	246.1	111.5	86.1	72	253.1	131.3	710.8	25.9	81.3	11.6	397.3	1013.4	544.1	556.3	452.2	163.4	24.7	476.7	205.6	37.4	307.6	43.3	400.4	884.6	1033.2	49.6	25.1	34.6	125.1	11.8	21.3	12.8	486.8	40.5	104	593.8	38.9
229924_s_at	34.8	41.5	20.9	31.3	16.4	34.7	42	25.1	29.8	38.7	11.6	17.5	17.6	19.6	19.6	11.5	23.3	17.1	27.6	37.7	28.1	39.2	23.6	36.8	19.5	29.2	21.6	10.5	31.1	43.4	36.1	37.2	20.8	23.3	14.7	24.4	18.3	10.6	22.5	22.5	27.9	37.6	16.2	64.1	27.6	48.2	50.6	31.7	79.7
232406_at	226.7	716.6	792	704.1	179.1	408.5	760.8	533.6	1550.5	381.4	98	335.6	393.1	288.4	321.9	398.1	464.8	193.8	335.2	614.6	435.8	1923.7	283.6	971.1	431.9	429.3	252.7	550.4	727.3	768.9	705.3	676.9	139.3	578	432.1	483	293.2	599.2	474.7	292.4	664.2	604.1	242.5	885.9	480.4	2329.3	605.3	594.7	830.7
201425_at	1470.5	12847.6	4774.6	2003.4	9788.5	3427.8	4110.8	2233.1	1431.4	2056.2	135.3	775.7	6120.1	860.9	2694.4	490.1	2156.8	1292.7	5069.8	6660.4	7139.6	444.8	5914.3	8638.3	2167.7	6044.1	4702.6	4216.3	6153	6616.9	1660.8	4828.4	8442	7472	1244.8	3293.6	5227.3	7886.1	11465.1	10309.8	9003.1	724.4	267.3	7233.5	3596.3	606.8	4689.5	4668.9	3617.4
239652_at	56.8	190.4	66	56.7	125.1	144.8	112.6	148.9	77.4	50.2	49.1	51.4	98.7	25.2	107.6	84.8	32.7	14.3	38.4	52.7	164.7	52.1	86.3	68.9	104.9	82.9	37.9	123.1	84.9	169.6	111.4	40.5	94.3	92.4	30	26.4	122.4	52.3	62.3	35.8	133.2	130.2	14	231.3	19.8	108.2	33.6	46.1	38.7
225792_at	138.9	1296	125.8	68.2	17.9	96.7	146.2	1261.2	39.7	49.1	23.5	33.2	135.3	23.4	97.4	26.4	14.2	39.5	538.6	116.1	162.7	142.4	334.3	537.1	1335.5	1957.9	586.5	667	773.3	75.2	71.3	839.8	1144	828.6	43.8	1158	316.5	124.7	1028	57.3	4265.7	1369.2	1095.2	170.2	644.7	179.4	682.5	259.7	1133.6
219976_at	64.8	497.8	110.6	17.6	11.3	27.7	61.4	640.1	175.7	73.3	53.6	20.1	202.1	8.4	78.8	21.7	81.2	19.9	279.8	149.4	119	73	87	232.8	546.9	420.4	317	196	197.9	34.2	111.6	373.5	495.6	377.6	83.4	339.6	18.5	19.5	628.1	189.1	984.5	690.7	386.6	214.3	280.2	250.9	215.1	289.6	405.8
217080_s_at	456.7	774.1	226.4	453.7	243.7	220.4	287.3	389.2	367.5	274.5	544.7	483.5	512.4	219.7	600.1	80.2	254.9	43.8	206.7	119.5	194.3	388	218.4	354.1	353.4	473.2	302.5	252.3	380.4	160.2	168.3	740.2	346.5	347	297.9	2279.9	174	288.5	970.7	478.6	575.3	163.1	81.1	737.2	131.1	656.2	413.2	413.2	468.9
205081_at	396.9	4037.4	586.7	1582.9	1509.7	578.8	1340	346.8	1116.9	315.3	114.3	93	941.9	24.5	647	57.1	986	407.6	4185.7	281.1	2571.1	112.4	9329.4	5699.2	652.9	1238	1340.5	208.1	1258.6	5808	564.7	868.1	1924.4	1306.1	2423.6	1945.1	23.8	1652.9	672.2	3074.8	1399	1291	1342.7	5189.6	773.7	177.1	2198.9	38.4	536.8
235146_at	101.7	1192.5	226.4	292	423.7	293.1	354.6	556.8	333.4	227.2	1384.2	445.3	855.6	485.7	210	636	412.1	212.4	381.7	159.6	900.3	131.2	270.7	804.9	724.8	1185.9	245.5	263.1	163.3	288	430.3	377.1	275	624.9	90.2	533.6	527.8	300.5	378.5	585.8	342	135.1	39.8	190.3	202	140.1	558.3	538.8	638.9
219092_s_at	753.7	1583.8	459.2	413.7	529.9	896.6	1019.4	955.2	779.5	840.8	308.8	324.8	621.1	490.3	765.3	481.1	471.5	278.3	587.1	726.9	756.6	770.8	623.1	846.4	644.3	569.9	473	793.1	394.9	1019.9	522.6	1146.6	395.3	844.5	460.4	621	523.1	340.2	582.1	833	488.8	751.7	291	642.4	563.9	1029.8	1233.8	596.5	1381.9
236867_at	37.5	107.3	22.5	49	57.8	28.8	153.5	181	213.6	25.8	20.8	148.5	52.7	73.8	106.2	73.4	48	42.3	53.8	40.1	31.8	131	116.2	64.5	78.5	60.7	106.8	37.4	24	17.4	161.8	25	14.2	36.1	23.8	170.5	45.7	18.2	81.2	182.6	28.4	77	50.6	93.5	25.5	163.4	51.9	100.1	193.3
210353_s_at	15.1	38.5	24.4	28.8	51.8	23.3	21.1	13	18.2	13.9	22.7	17.2	18.5	7.3	14.8	20.4	17.9	19.4	21.4	18.7	11.9	31.8	17.9	34.5	17.8	33.1	36.5	15.3	17.5	39.5	14.3	32	18	16.3	15.1	21.2	14.9	25.6	15.2	29.4	23.1	12.9	14.6	36.7	43.8	26.2	34	32.9	17.2
235924_at	210.4	624.7	223.4	441.2	244.2	512.2	430.6	177.6	70.1	285.7	220.7	245.3	311.3	355.2	207.7	173.6	162.3	165.1	205.5	182.5	175.8	216.2	304.6	452.4	335.1	342.8	67.3	297.8	451.5	440.8	143.8	312.2	137.5	269.5	16	334.8	449.2	182.4	343.9	316.6	311.5	129.6	19.7	300.7	762.4	211.2	449.8	466.6	673.6
219517_at	468.4	2217.4	287.3	822.7	548.6	429.7	720.1	303.5	557.4	542	421.8	561.1	629.5	683.6	694.5	512.2	267.1	364.6	6111.7	132.8	289.3	212.5	572.8	1002	541.7	487	626.2	317.6	291	2771	288	460.9	397.8	274.4	316	350.5	740.4	719.1	451.4	665	561.4	520.6	223	522.9	338.6	233.8	632	440.2	691.2
215444_s_at	26.8	12.7	14.8	36	38.8	29.9	35.3	33.7	69.3	30.1	26.6	45.7	12.3	15.7	74.6	18	9.1	20.6	20.3	36.1	11.6	24.3	21.7	44.7	19.4	57.7	22.8	7.3	16.9	37.8	23.6	18.2	23.3	5.9	18.3	9.8	27.3	8.4	28.2	44.2	29	20.3	54.2	158.6	19.8	25.8	31	27.6	37.3
214980_at	208	239.5	278.3	274.2	313.2	161.1	279.7	113.1	298.4	179.8	21	45.7	70.3	41.5	40.5	98.4	34.7	223.2	199.2	55.5	206.7	387.2	313.9	238.3	71.5	126.8	132.9	227.7	257.4	291	34.7	79.5	137.7	61.4	171.2	196.9	301	288	69.8	275.1	387.2	346.2	41.3	393.5	174.1	500	383.7	52.9	458.3
209558_s_at	710.6	554	231.6	63.5	182.2	55.5	256.7	841.2	117.3	50.4	756.2	1040.5	1014.7	250.9	1287.2	682.7	77.5	155.3	1094.5	155.1	304.4	424.2	30.6	1336.3	842.8	56.4	34.1	132.5	167.3	1069.9	15.4	38.1	130.3	222.4	174.2	302.1	239.2	52.5	2336.6	973.8	439.4	954.7	660.2	285.4	41.7	345.2	81.5	57.2	699.6
228502_at	3.8	79.3	24.6	23	15.3	7.7	14.2	25.9	113.2	60.5	32.3	5.4	3.1	39.5	45.8	2.4	7.2	17.9	33.7	26.8	4.8	41.2	31.9	88.6	79.2	62	86.7	31.7	9.1	9.3	30.1	3.8	4.4	30.2	2.8	66	7.5	37.3	57.9	28.9	52.5	37.2	1.6	5	32.2	45.5	57.9	6.8	7.3
218995_s_at	53.4	431.9	325.6	200.5	232	148.4	262.1	234.5	207.6	152.6	214.5	185.5	383	38.2	84.3	216.7	217.1	169.6	551.1	452.5	1323.5	253	266.1	642.3	212.5	305.6	249.4	46	311.6	181.9	385	376	176.7	855.5	88.7	293.5	31.4	303.9	119.5	249.3	374.1	247.5	29.3	229.6	289	343.8	745.3	40.2	376
219681_s_at	1476.7	3446.6	1371.3	835.7	771.9	496.3	798.2	461	644.6	425.1	1129.9	1322.2	1181.7	953.4	1102.4	868.4	442.3	379.3	2194.1	471.3	1880.7	540.7	962.5	2214.9	1015.2	1348.5	876.5	480.7	3103.1	1681.1	1297.5	1320.5	1377.7	1463.2	892.4	1141.4	528.1	1020.2	813.3	3890.1	996.1	722.2	270.8	3319.9	1010.4	677.5	1511.2	1554.1	1580.5
241703_at	461.9	860.2	18.6	291.3	74.8	351.4	253.9	208.9	163.2	163.4	309.8	129.3	832.7	343	211	342.2	56.3	123.8	183.2	105	453.5	105.8	327.8	337.8	165	461.2	132.9	93	188.5	171.1	123.9	386.8	158.8	291.6	334	422	317	253.2	440.1	165.8	10.6	48	58.2	140.2	167	175.5	475.6	236.5	320.4
204400_at	188.1	2029.3	2526	444.5	474.8	260.3	452	192	2606.4	117.9	48.1	68.9	788.6	228.1	453.4	142.5	88.5	16.3	365.4	3732.2	1105.5	5610.4	179.8	686.5	121.7	312.4	115.1	368.9	249.5	2757.2	2455.3	739.7	18.2	424.9	2174.8	608.5	60.1	477.1	1470.3	352.8	2329.7	287.1	138.7	1333.1	258.7	7152.4	459	301.4	424.8
243729_at	65.4	315.3	41	177.3	109.6	70.9	336.1	51.9	163.4	216.3	10.3	12.6	152	68.2	65.8	69.2	98.3	20.2	246.2	43.6	154.3	1317.8	127.3	907.7	104.9	146.5	110.1	62.1	119.5	175.5	66.6	180.9	52.2	81.4	109.7	103.6	167.1	35.8	67.8	105	153.9	146.8	9.8	10.3	154.9	1035.3	417.5	123.8	118.2
202193_at	996.7	2159.1	599.2	618.9	461.2	442.9	1134.6	797.3	514	1425.5	733	926.7	1561.8	666.6	661.3	1110.3	1400.4	1563.5	721	688	2835.1	401.6	750	907.2	747.2	1912.7	789.1	621.2	543.7	1024.8	2468.2	2197.4	788.5	1738	561.4	1398.1	598.3	1332.6	1101.3	1149.4	598.7	1772.7	1110.8	2523.9	643.6	958.3	857.4	1777.4	2546.2
240279_at	19.1	258.3	123.6	180.6	83.3	208.2	288.7	191.5	216.7	244.6	78	161.8	94.7	135.6	28	132.9	126.4	85.6	194.2	213.2	252.4	290.7	130	370.7	196.5	223.2	82.7	158.9	109.9	204.5	208.7	41.9	91.9	200.7	29.8	62.2	14.9	253.5	32.1	134.1	528.6	92.5	114.9	155.2	131.4	551.2	209.8	364.2	312
33494_at	866.6	767.5	116.6	391.9	354.6	555.5	585.5	277.3	500.3	295.8	215.5	261.3	534.3	344.1	300.7	382.8	473.3	478.2	339.4	404.2	674.7	353.2	473	452.3	286.7	488.8	419.8	328.2	335	232.5	460.3	903.3	321.7	442.3	466.1	758.1	296.7	331.8	570.9	294.9	401.4	171.1	195.8	209.5	255.6	426.4	473.8	649.2	742.2
206034_at	1261.3	1574.1	522.3	682.5	388.4	562.9	978.5	1534.5	150.5	1411.6	270.3	647.2	779.8	395.5	570.6	331.8	1397.5	1120.4	499.6	443.6	2012.6	853.4	729.4	542.7	2099.3	2252.5	282.9	367.2	341.3	543	543.7	474.6	569.9	841.4	281.9	480.4	555.3	587.5	450.5	542.7	392.2	512.5	345.1	1242.7	807.4	1018.9	898.5	602.4	681.5
221812_at	471	742.9	584.6	274.4	386.9	797	351	544.8	154.2	676	231	392.4	696.9	101.6	318.1	175.5	581.3	418.7	696.8	165.5	467.1	794.7	208.9	396.1	500.8	857.4	304.4	112.6	246.5	536.9	554.3	311.1	122.8	248	424	557.2	389.1	468.8	162	651.4	303.8	804.4	67.4	1337.2	159	1478.2	226.3	492.5	825.5
228303_at	100.1	566.7	20.9	173.9	504.3	92	197.2	49.6	50.3	24.3	206.6	424.4	181.7	51.9	241.4	36.8	13.5	55.6	369.7	28.5	417.8	37	167.6	663.2	229.1	258.1	72.9	386	338.7	316	316.2	65.6	355	379.3	21.3	1074.9	238.6	1162.2	303.6	750.2	367.9	217.4	72.5	762.4	110.4	34.1	553.9	464.1	408.1
243283_at	24.2	175.1	29.3	185.8	33.1	28.5	173.6	21.9	129.3	20.3	44.4	23.4	79.7	29.4	22.2	6.8	18.4	82.6	110.2	53.6	214	310.5	30.1	212.8	33.3	34.9	23.6	28.4	77.1	180.7	191.5	37.2	24.8	131.2	194.8	175.5	20.7	54.2	77.1	168.3	68.8	28.3	18.5	29.2	25.8	76.6	146.3	108.9	210.5
237623_at	38.3	70.6	251.4	226.6	99.5	29.5	119.1	31.6	241.6	40.2	103.9	34.1	197.3	54.6	145.5	7.8	45.1	66	72.5	71.4	59.9	295.8	70	68.9	115	897.5	27.9	207.3	277.5	35.5	135.8	219	86.6	129	319.8	75.7	67.4	46.8	73.5	485.7	195.2	16.7	13.4	76.2	26.6	1108	55.6	117	77.6
1555250_a_at	71.9	252.3	102.5	93.3	41	137.1	95.4	123.2	116.5	108	81.9	64.3	114	30.5	15.8	82.5	92.4	77.2	205.5	109.3	291.5	118.8	118.7	286.4	131.4	376.5	227.3	90.7	70.8	103.1	70.5	162.6	130	172.3	98.2	261.5	65.9	51	51.5	208.7	151.8	120	127.4	59	122.8	91.7	228.2	17.7	118.6
205773_at	86.4	514.6	230.1	192.3	203.1	238.1	130.9	253.8	158.8	112.3	66.6	57	126.5	230.8	42.5	61.8	96.5	76.5	169.5	87.5	189.2	103.9	155.1	260.7	210.8	479.1	345.7	134	94.3	194.2	155.3	205	271	393	138.8	569.5	203.6	129.9	126.6	438	247.3	92	109.1	18.7	349.6	79.4	235.7	293.7	180.2
240030_at	79.1	45.8	52.9	114	87.9	56.4	106.2	41.6	58.4	90.2	40.3	56.2	58.4	66.7	60.7	36	64.4	49.6	24.3	49.6	46.5	63.3	60	182	67.1	75.4	58.8	75.6	230.8	108	74.7	98.9	55.2	74.1	49.5	52.9	88.2	108.1	88.3	70.2	174.5	37.9	29.2	234.1	49.3	111.8	55.4	102.8	57.3
226908_at	372.9	1944.5	1282.3	419.1	227.1	469.8	628.8	434.9	508.9	411.8	393	446.5	582.7	225.9	361.3	176.7	438.4	533	312.5	2122.8	463.1	340	1124.4	440.7	323.1	1266.3	2316.2	3008.3	257.4	2755	559	858.9	559.2	317.3	569.2	536.5	1145.2	186.3	312.8	378.2	8388.4	375.1	432.2	223.5	427	534.5	504.9	277.1	578.2
212593_s_at	2884.8	8784.6	4244.1	5150.6	3097.3	3084.2	3496.2	6359.9	7142.5	2901.8	2084.9	1607.1	3819.6	1277.4	1342.7	1216.7	2398.5	2218.5	7481.4	3367.6	5197.3	2699.9	2200.6	6978	7784.8	2987.4	5570.6	15306.8	4600.5	12687	2635.4	6553.9	2972.8	5452.7	9930.2	5639.9	5015.4	2219.3	3142.5	2935.4	5890.6	6830.2	3285.6	587.5	3566.3	2692.6	6197.5	4954.5	2721.8
238563_at	113.8	282.7	184.8	152.7	80.3	268.9	340.4	188.9	309.1	238.5	79	150.5	55.1	86.8	77.8	130	181.9	72.2	284.3	178.4	230.6	149.6	115.5	304.4	209.5	159.2	61.5	197	150.2	364.9	194.5	248	139.3	295.5	51.7	63.2	41.5	124	87.4	293.2	361.8	202.1	136.9	83.2	285.3	285.6	546.6	240.9	812.5
241545_x_at	74.5	60.1	59.8	60.1	43.5	18.4	10.5	7	51.4	53.4	12.3	3.6	101.9	152	34.2	51.1	26	4.1	73.8	47.5	36.2	130.4	40.6	2.5	30.5	81.5	8	25.7	86.2	179.4	4.6	6.3	63.2	65.6	45.3	44.6	49.1	16.9	50.4	72.9	79.5	7.1	51.2	47	63.3	73	61.3	153	102.5
209632_at	1293.3	1333	258	584.7	385.6	476.7	600.5	303.7	499.6	328.6	684.4	734.8	365	157.7	925.6	340.7	278	527.2	211.7	521.1	255.9	301.5	970.6	232.6	341.6	1274.7	432.6	264.9	200.4	465.2	262.8	675.8	708.7	907.7	731.5	393.3	140.4	233.5	146.6	472.8	198.7	526.7	579.3	111.1	379.6	370.6	516.6	111.6	1100.3
236375_at	53.8	179.8	16.6	275.3	21.3	241.9	70	53.6	41.3	16.6	16.8	47	102.6	7.7	52.3	25.8	12.9	10.3	9.9	17.6	79	154.5	16.3	334.9	146.3	34	37.5	174.7	57.2	153.4	197.8	56.3	36.2	51.7	5.3	5.4	9.3	47.7	116.2	313.6	205.4	196.8	14	67.6	231.1	424.8	232	156	145.4
208866_at	1884.1	2493.7	2382.7	1777	562.1	1033.5	1442.2	1546.7	1866	1335	948.5	615.1	1106.3	578	671	589.8	1614.9	1327.2	1535.7	1017.4	1618.7	1649.6	1157.2	3526	1437.2	1940.1	1253.8	1293	987.9	1601.6	1517	1354.5	846.2	1520	2000.2	1514	358.3	493.7	701.7	1104.4	1234.9	742.7	316.4	429.1	1399	1860.3	2227.3	696	2365.7
230266_at	202.6	1434	690.6	449.3	1549.9	566.4	796.9	281.1	2503.1	488.9	105.9	47.6	472	288.7	276.3	181.9	191.5	379.3	267.8	471.1	469.6	2071.3	589.2	938.5	259.2	2128.9	274.6	281.4	1056.1	1023.5	1975.1	1584.7	395.4	899.1	2151.6	391.2	509.8	2406.6	568.2	1006.7	957.2	1976	566.8	1263.8	341.4	1874.6	767	921.9	899
226604_at	1636	3237.9	1815.7	879.9	1491.5	1463	1995.9	1217.8	1872.8	716.3	1362.4	954.8	2318.7	2218.3	907.4	1468.3	829.5	715.9	1008.4	1912.5	2192	1262.9	1946.6	839.1	1315.6	3256.6	1379.7	2016.5	1081.8	1923.2	1483.4	2585.5	1566.3	1705.9	1624.9	871.9	2786.6	1208.5	1670.8	1196	783.5	713	296.1	176.6	1032.9	1648.3	2376.1	2505.5	2831.9
221905_at	393.6	452	477.4	304.6	89.3	524.5	589.3	315.3	733.1	185.6	267.5	250.2	375.7	155.5	241.4	283.3	563.2	517.4	1706	639.2	568.9	455.5	321.9	3185.8	678.8	804.6	309.5	338.5	246.5	526.4	406.9	769	647.3	643.2	137.8	149.2	14.8	49.1	65.8	761.2	317.4	58.4	11.2	46.2	527.5	504.6	962.2	464.7	853.6
39582_at	558	833.2	495.7	584	920.5	681.4	1779.5	593.9	648.8	583	212.5	159.6	432.4	582.2	185.8	269.1	435	477.3	2626.1	484.5	645.5	590.5	447.6	4022.8	678.8	860.3	479.6	412.1	344.5	677.3	422.7	861.4	658.9	1246.9	242.6	363.4	705.5	651.2	203.7	795.8	1080.2	192.7	26.1	76.1	888.2	580.4	1113.6	1528.1	1162.6
233907_s_at	19.5	124.9	11.5	88.2	13.2	143	65.3	139.8	333.7	167.5	40.9	26.7	85.2	131.2	134.6	53.3	17.7	89.1	7.9	187.7	6.6	206.2	15.6	18.5	54.2	81.3	192.7	430.2	41.9	110.1	224.1	91.2	84.4	110	314.9	90.3	17.4	103	84.6	72.1	31.7	15.3	33.1	96.9	16.2	148.9	89.9	185.9	55
225283_at	1858.9	4209	1609.2	1585.3	1972.5	1186	1612.8	845.1	620.9	1054.5	408.7	385.9	2378.9	596.8	333.8	541	1073	1215.4	1303.1	672.9	4331.4	1260.4	2223.5	2301.3	881.5	1879.6	654.9	948.2	1243.4	1252.6	1824.5	1998.9	2214.7	3183.5	749.8	2359.7	481.2	2884.8	1224.6	2932.5	9711.5	1311.9	716.1	1486.6	570.7	1785.9	2402.4	2545.2	4612.9
209679_s_at	567	1676.2	246.3	1045.2	721.1	194.4	1054.2	771	735.9	235	464.5	541.1	766.4	217.3	501.2	360	199	272.8	688.6	444.7	1934.5	448	795.7	1288.5	962.7	3288.5	212.2	234	819.2	425.9	753.7	772.2	378.2	877.5	943.2	188.8	481.8	668.7	794.6	237.4	190	176.7	298.9	2030.3	440.9	459.7	929.3	744.5	912
209493_at	53.2	2067.2	93.4	422	358.4	76.6	148.2	624.5	1006	151.2	62.2	92.8	687.7	301.2	162.6	47	120.9	225.8	213.2	5390.3	1164.5	8160.6	138.8	360.7	960.4	343.9	94.2	195.8	1803.1	399.6	992.5	754.8	86	225.3	6027.9	309.5	99.7	285.4	155	29.4	354.9	274.1	47	68.6	99	8025.1	434.1	618.7	263.9
219327_s_at	88.8	665	165.8	335.4	78.6	342.3	353.1	136.3	245.7	82.7	29.3	135.6	225.9	53.2	108.5	129	36.9	72.4	356.4	908.6	426.9	147	272.5	534.8	237.4	52.1	288.9	111.1	183	257.8	453.3	460.7	218.2	366.3	118.9	362.6	96.1	574.3	118.9	394.4	243.2	58.6	25.5	802.2	134.6	276.3	276.4	151.9	72.6
235427_at	266.8	834.9	748.8	515.8	391.7	210.4	602.7	326.2	349.5	352.6	164.2	341.2	322.3	319.4	269.6	164	324.7	299	900.6	410.5	731.6	745.8	280.6	913.3	312.6	606.3	282.6	738.1	361.9	415.5	706	517.2	333.8	563.5	198.2	630.6	481.3	533.6	370.6	872	1059.8	294.9	191.3	157.9	354.6	1100.5	499	244.2	620.4
1556008_a_at	183.2	42.9	66.6	238	163.3	78.2	99.3	83.5	137.2	129.9	138.4	127.5	115.6	59.4	96	7.6	46.7	77.8	87.5	58.1	97.2	265.8	71.4	577.1	65.5	25.1	70.3	227.4	120.6	115.4	165.3	147.5	51.3	152	24.4	74.8	15.5	231.4	139.2	327	340.1	155.6	110.2	299	74.1	285.4	188.7	192.2	145.4
238043_at	589.4	766.1	393.8	496.5	574.6	373.3	772.2	306.9	321.3	303	341.1	164.2	415.3	512.4	269.6	173.6	374	520.7	990.6	830.6	399.6	586.9	496.3	1373.1	226.5	545.9	412.8	226.9	598.8	754.7	360.7	361.1	308.3	448.2	223.9	418	528.4	324.2	707.6	445.5	824.3	415.6	107	53.1	860.1	809.1	537.4	371.5	822.4
239179_at	19.1	184.2	142.2	163.6	125.8	132.7	60.3	182	276.6	43.5	77.8	53.7	17.6	86.8	24.4	38.4	157.7	58.9	202.3	58.8	188.4	282.2	18.6	749.6	174	99.6	115.6	70.8	68.3	172.6	163.4	46.2	51.8	196.5	67.2	30.7	20.5	95.4	8.1	42.1	211.2	183.8	127.4	152.9	214.2	210.8	298.1	113.1	33.1
235553_at	220.9	89.1	366.8	23.2	151.3	168.6	213.4	54.3	92.6	23.7	63.2	166.5	249.8	176	197.7	25.1	77.3	146.2	130.8	243.2	195.5	454.8	211.1	154.3	251.6	200.8	78.9	241.8	52.3	70.1	17.3	103.8	241.9	36.5	120.8	15.5	199.6	350	321.2	498.6	123.2	153.5	32.7	33.7	17	59.9	39	147.1	374.8
204120_s_at	1422.8	1208	993	519.2	743.7	740.1	665.8	254.9	641.2	232.1	285.1	384.1	719.4	862.5	391.9	497.7	476.5	477.9	686.1	200.8	597.5	489.7	734.4	794.9	532.1	1991.5	1313.6	557.2	395.8	845.7	276.3	889.5	891.8	531.8	812.7	423.5	627.6	820.6	728.1	1063.4	693.6	301.4	349.4	159.9	1176.4	705.3	745.1	1101.2	673.4
1554652_s_at	22.4	30.1	24.4	63	25.8	34.2	43.9	23.8	31.9	40.3	8.7	15.2	24.2	79.7	38	26.9	16.6	28.4	108.8	50.1	95.8	41.2	28.1	76.8	131.5	15.4	13.1	63.9	14.2	32.9	29.3	88.3	17.6	48.4	18.9	30.9	20.8	34.5	42.7	118.5	20.9	40	14.4	178.7	40.3	18.5	40.5	35.3	36.8
243955_at	125.6	140.8	36.3	79.9	191.6	17.9	55.3	52.5	75.7	148.5	44.5	51.1	151.6	131.6	44.6	28.5	33	17.8	74.7	74.3	98.8	203.1	86.7	212.4	50.2	107.3	124.4	124.6	16.9	144.7	193.5	73.9	51.5	85.2	44.7	81.7	102.7	117.1	68.3	180.4	252.9	126.8	86.9	108.3	44.6	153	78.2	130.5	164.5
226799_at	103.3	52	270.7	119.9	242	168.8	58.4	87.5	49.3	51.5	58.8	124.3	121.7	74.6	113.4	44.1	39.4	41.8	238.6	144.2	98.3	149.4	144.7	305	39.3	186.8	113	145.7	88.7	220	125.8	257.2	205.3	242.9	33.6	159.9	149.4	479.4	316.4	442.8	398.7	11.3	6.1	128.3	83.5	152.6	319.6	57.1	46.2
239965_at	10.1	213.5	20.9	125.8	42.2	87.9	17.6	104.5	140.9	158.4	10.1	9.3	11.2	47.7	32.9	97.4	68.4	86.3	8.9	137.4	128.4	351.4	16.5	347.6	81.9	18.8	8.1	198.8	171.4	80.6	241.1	39.2	31.4	75.3	5.5	11.4	13.5	36.3	30	91.8	31.5	19.7	29.9	13	110.4	688.2	81.7	22.5	104.6
205668_at	86.4	1532.5	1052	364.5	1729.8	510.8	1267.6	730.3	419.1	317.3	73	158.5	526.5	455.4	225.3	119.5	149.2	202.8	3978.3	213.9	1569.7	57.8	1189.4	4561.1	1360.1	1784.3	1297.8	569.3	266.1	2253.7	456.2	1325.2	2977.1	1301.9	145.4	790.4	2405.4	571.4	329.1	1315.4	1393	144.9	148.6	145	979.8	63.1	2374.6	714	194.2
244605_at	56.8	404.3	150	206.8	227.1	118.7	237.3	362.5	339.9	401.6	417.8	462	532.8	221.8	271.6	249.6	330.9	202	193.1	352.3	133.7	421.3	116.6	879	212.4	139.2	61.3	107.1	106.2	144.9	237.4	90.8	53.9	223.8	85.5	59.1	136.7	70.8	680.8	344	177.2	87.5	76.4	364.1	176.6	543.7	534	427.2	1288.2
210239_at	686.6	599	147.7	204.7	92.9	679.2	362.4	188.6	193.1	310.2	319.9	356.3	297.3	211.1	773.4	332.8	199	312	337.3	185.5	93.5	521.2	115.8	303.5	177	265.1	151.2	281.9	478	29.5	259	81.8	154.1	449.8	83.1	152.2	273.2	250.3	336.9	936.1	383.3	298.6	173.8	904.1	132.7	522	872.3	187.6	506.6
224432_at	45.1	148.7	80.7	116.5	128.1	164.2	42.6	52.2	164.2	76	89.8	39.9	68.1	26.3	76.5	22.7	89	202.4	89.3	92.8	113.7	109.6	41.4	122.3	85.2	71.5	60.1	156.8	186.8	39.1	170.1	139.9	66.5	195.4	33	210	68.2	52.9	39.8	223.5	118.2	137	362.5	199.4	47.8	95.7	57.8	384.9	62.1
213135_at	1024.7	4047.5	884	1622.9	1245.3	1485.2	2229.5	500.2	925.3	3392.3	100.4	101.5	773.9	134.1	335.6	142	3684.1	2725.9	1816.4	1444.9	802.8	3935.4	1672.8	4236	445.5	3194.6	866.4	500.3	2470.6	2957.2	1386.4	4428.6	981	5436	901.8	2761.1	724.1	2535.6	582.4	2393.1	6431.3	3115.7	1440.4	582	776.6	2888.9	2722	1759.5	3329.5
240892_at	68.9	13.4	136.5	99.7	25.8	25.4	27.3	24.3	139.6	196.1	63	86.4	129.4	139.8	17.1	117.2	129.1	161.6	158.7	144.2	119.8	241.9	23.6	385	105.7	17.4	43.5	8.3	204	111.8	150.7	31.8	14.9	101.2	83.8	61.8	21.6	146.5	89.4	214.1	296.5	8.5	81.2	116.6	217.1	418.6	141.6	23.3	198
203970_s_at	1659.6	2032.3	974.8	1246.3	1224.8	1013.3	1668.4	425.2	541.8	566	1172.9	758	1534.3	1806.2	826.5	767.1	973.7	1273.8	1385.4	1977.8	788.7	1018.8	1183.3	1499.6	719.2	2375.9	656.2	3610.6	1533.9	1606.9	820.6	2734.4	1670.5	1690.5	655.6	637.2	1874.4	873.3	1098.2	1584.5	1735.6	447.3	488.6	322.3	1123.8	1124.9	1166	2194.5	1391.1
220391_at	195.7	257.3	159.2	121.9	224.1	201	108.3	35.3	55.3	232.3	120.4	115.6	171	257.3	109.1	131.6	202.3	213.9	221.4	322.7	109.1	201.8	181.5	234.3	144.9	176.4	242.4	177.9	189.1	177.9	133	166.5	157.5	103	172.5	345.5	266.5	335.6	183	183.5	155.6	152.7	90.6	282.3	238.2	198.7	305.2	251	162.8
204136_at	129.3	806	191.6	233.7	206.2	551.2	1375.5	397.3	514.5	298.9	135.3	231	466.3	184.2	352.9	243.3	242.5	197.1	265.7	491.1	1811	489.5	499.2	338	395.3	3405.8	52.2	446.6	110.5	2055.6	947.8	551.9	272.4	787.3	159.3	468.8	236.2	525.2	171.7	306.4	238.8	484.5	64.9	543.9	296.1	798.5	736.7	424.7	443.8
210372_s_at	209.8	1388	163.1	611.2	165.2	31.3	247.8	722.4	131.1	615.8	109.1	217.9	268.3	68.9	340.5	20.6	531.2	455	1817.2	466.9	659.9	1327	928.9	446	700.7	523.7	4842.5	574.7	2219.3	461	314	1196.3	500.8	321	393.8	387.3	166.8	507.1	192.4	201	1005.9	560.1	524.2	430.2	282.4	916.1	502.7	37.1	474.6
229876_at	124.8	228.1	94.5	29	173.9	86.8	126.8	31	347	227.5	14.1	7.4	20.7	115.1	107.6	20.4	146.3	277.8	32.3	465	80.4	351.7	531.6	330.9	26.1	132.4	21.1	188	451.9	306	463.6	938.4	16.5	22.5	509.9	265.3	58.2	30.6	449.4	191.6	114.3	45.6	15	188.9	15.4	407.7	183	487.8	1046.7
213927_at	254.9	591.2	106.8	274	236.9	265.7	213.6	756.3	96.2	511.2	255.9	343.7	358.8	343.9	167.5	196.8	412.5	457.2	295.5	216.9	223.8	251.5	293.1	793.4	585	359.1	250	178	415.1	614.6	281	472.1	367.7	163	134.8	170.3	414.4	357.8	536.6	566.1	562.6	425.3	145.8	501.1	438.6	224.5	246.9	973	753.7
243132_at	12.7	11.3	10.9	29.9	16.5	17.9	25.2	10.2	31.2	17	17.1	33.2	10.5	14.8	27.7	26.3	8	12.3	12.2	11.5	15.2	33.3	6.3	11.3	10.6	27.8	14.6	12.8	14.4	9.8	17.4	11	20.4	8.4	9.1	143.9	19.3	11.4	21.1	62.7	12.3	10.1	60.8	22.4	10.4	36.5	35.5	12.7	39.3
1558017_s_at	34.4	435.9	79.3	178.8	255.7	539.9	291.1	546.7	226	169	183.2	204	342.3	250.5	146	209.7	226.7	200.1	160	350.8	659.8	279.8	133.2	1876.6	542	202.9	158.8	526.2	93.5	129.8	233.3	58.6	126.7	505.7	41.3	60.3	17.4	360.6	211.1	110.6	341.8	161.7	186.8	23	308.5	486.5	676.5	326.6	398
232132_at	353.2	44.4	5.7	52.9	59.7	42.1	10.6	10.2	24.4	86.6	78.8	45.2	88.5	61.4	26.8	85.6	16.4	156.5	9.6	65.5	45.9	201.8	73.2	69.6	18	63.4	25.3	68.8	15.4	14.7	71.3	14.6	21.3	105.8	4.7	8.8	87.1	16.2	17.2	211.4	135.8	68.5	167.2	124.7	113.9	301.3	118.7	46.1	57.6
227204_at	5467.6	3149.1	1191.6	1257.8	480.7	2126.1	2075.1	1456.1	886.5	2694.1	1515.3	1324.9	2516.5	1802.6	2277	2116.1	2943.3	3302.8	986	1821.5	725.2	2811.6	1772.2	1569.7	1118	1503.8	1137.5	1653.9	825.5	1277.1	1156.1	2336.2	1470.9	1233.3	462.9	1978.3	1621.1	981.2	1863.9	4215.4	3423.2	4100.8	2830.8	2497.4	1272.9	3394.1	1125	3137.3	2651.9
57588_at	69.3	991.8	171.3	252	168.9	125.7	500.8	212.4	2709.9	568.4	73.1	110.7	430.4	256.6	180.4	126.6	701.3	826.7	272.3	152	1194.8	660.1	244	919.3	113.4	361.6	249.2	554.7	289.9	477.4	348.1	963.2	101.1	451.1	2888.2	81.9	172.1	562.3	87	194.1	221.3	103.8	26.8	958.1	1260.8	433.3	653	882.1	307.2
235513_at	322.8	312.4	245.7	139.3	12.4	16.1	342.8	244.7	227.9	120.6	193.8	213.8	180.2	202.5	238.5	200.5	149.7	138.4	271	208.8	302.1	606.4	63	904.9	48.2	81.5	133.9	688.4	79.3	120.9	213.2	86.7	19.3	134.5	145.4	404.7	129.7	63.6	35.9	202	204.2	189.4	13.4	265.1	196.6	1218	288.6	308.1	220.4
204840_s_at	583.5	191.9	82.2	147.4	137.1	239.9	258.2	241.1	215.4	277.6	180	167	570.6	447.9	9.5	272.6	328.2	225.7	92.9	72.3	175.5	123.4	248.9	101	161.8	220.1	59.6	89.7	147.1	87.6	112.1	313.6	213.6	334.7	112.7	88.3	6.2	39.7	355.6	817	169.3	135.1	141.3	9.6	455.3	138.5	443.8	25.8	306.6
227896_at	219.9	112.9	1434.4	734.1	304.9	393.9	359.6	681.2	926.1	428.5	390.3	310.7	451.5	898.4	573.6	284.3	266.6	460.8	398.6	327.3	585	585.7	720.5	216.5	487.6	608.1	645.9	438.6	99.9	665.2	371.2	419.4	254.8	284.1	914.7	236.5	388	406.7	500.9	613.3	325.1	422.4	318.9	156.2	339.4	468.1	83.5	72.8	359.3
213107_at	921.4	216.9	2667.8	424.3	916.3	2298	1796.9	429.6	1184	1301.5	623.5	438.8	971	902.2	350.9	542.2	1749.1	1143.7	896.7	1074	504.5	3038.9	3696.9	977.3	377.7	3657.3	353	745.7	389.8	579.8	1195.3	1465.5	1113	1446.1	1169.1	720.3	882.4	1023.8	1487.5	1434.1	2027.1	1624.5	944.7	844.2	904.7	4645.6	677.1	892	1511.1
242888_at	786.3	559.3	2514.9	636	960.6	488.9	496.3	375.5	1846.6	982	1232.9	1300.8	832.3	1875.6	994.7	1290.2	1244	1153.1	378.5	625.7	847.5	2697.3	3067.7	637.1	376.7	690.3	1086.2	911.3	786.6	1368.1	885.4	1549.1	1407.8	1574.3	2787	1195.8	615.1	575.8	1887.3	2171.1	1052.7	1701.4	1416	591.5	297.7	2986.9	876.2	1096.2	1005.1
216031_x_at	692.7	207	709.8	269	121.4	350.3	324.9	153.6	172	561.4	495.8	847.4	130.7	29.6	511.2	710.9	375.1	716	355.6	476.3	326.4	312.6	565.2	411.1	462.6	476.1	357	149.5	562.5	799.5	283.7	487	593.8	260.5	311.3	288.5	99.6	60.1	412.4	231.8	317.8	266.4	669.4	506.9	184.2	559	271	68.9	474.6
224320_s_at	802.6	328.6	1777.6	676	213.6	522.2	906.3	766.5	1036.4	866.4	840.2	998.9	983.9	1004.7	895.5	916.4	1095.6	932.4	782.1	1524.8	773.3	953.9	1089.5	650.1	984.3	2559.7	796.6	1306.6	1347.5	1889	544.8	1373.2	667.7	829.1	783.3	665	268.4	373.6	1438.1	1265.6	807.8	922.7	933.9	109.8	857.5	2214.8	799.7	207.2	1264.6
222404_x_at	11138.9	2881.7	15606.3	6635.9	1701	7282.5	8402.3	12812.1	9167.6	6608.7	10229.1	13013.5	7943.6	4210.3	16951.5	11780.2	8106.1	7628.2	8370.3	9130.6	6306.8	6663.3	9003.5	4208.1	12419.5	10422.1	6606.8	9957.3	12183.3	12134.7	4357.7	12579.6	9885.7	9877	11916.2	8528.1	1258.2	1021.8	7353	12655	5371.1	13101.2	13369	3801.5	5254.9	7549.1	6520.9	1964.7	15627.2
242455_at	148.8	76.6	2066.5	1485.7	681.9	1047.8	1381.1	1123.1	764.8	834.5	233.2	504.4	507.6	590.6	519.3	240	656.3	530.2	599.7	480.6	352.9	4254.4	1697.1	259.7	1268.7	3816.3	202	972.1	427.5	192.3	992.4	73	764.6	470.2	1037.4	501.4	200.4	510	104.6	996.7	949	176.2	29.5	416.8	2032	4286.7	859.8	505.1	1369
225803_at	4423.6	1153.5	2320	12768.3	807.2	889.4	1620.3	2480.1	650.3	3082.1	4820	4101.6	4650.6	1468.5	3271.9	5619.5	3265.4	3041.2	1180	1935.4	2177.8	999.1	2987.2	1516.9	2568.1	5330.9	2643.3	6095.9	1057.6	928.1	2842.9	6722.2	3237.4	1936.3	1157.1	7418.5	1161.2	985.8	5209.9	5581.8	2262.8	1479	884.8	1902.4	2312.9	1119.7	737.6	1362.6	1757.8
244819_x_at	181.4	20.8	194.7	395.7	232.5	34.9	113	327.3	448.4	416.5	528.2	188.8	149.9	301.2	212	100.2	203.1	262.9	36.1	96.3	167.3	240.6	518.2	176.6	250.9	218.5	123.1	108.1	287.2	277.1	262.3	258.4	93	203.5	751.2	327.3	87.4	20.5	148.4	256	201.7	174.2	47.4	55.1	19.7	565.3	175.1	14.8	371.8
204603_at	2053.2	327.7	3295.4	350.9	968.6	1116.6	993.7	738.9	1246.4	1169.7	1893.8	2366.6	2060.8	1901.2	1552.8	1998.6	1060.6	1563.7	511.4	968	750	963.6	1664.9	400.3	936.3	2133.6	507.9	324.5	552	2502.8	784.1	942	816.8	647.8	1182	858.8	1166.4	1079.7	1254.3	1278.9	1300.6	1147.7	854.2	343.7	1008.4	1587.6	1304.7	570.8	2196.6
216902_s_at	1312.8	497	1396.7	371.9	246.7	516.1	1110.2	352.4	836.6	1385.7	754.1	886.6	383.2	836.6	521.4	854	1092.5	1391.9	740.3	1461.7	707.8	1007.6	898.8	2487.5	713.9	1094.2	809.9	815	763.7	1336.6	1159.6	1284	627.3	753.4	1050.8	417.3	525.3	475.6	402.7	1624.9	1060.6	267.3	516.2	253.7	414.1	771.5	636.8	379.5	784.3
207165_at	2934.1	1282.8	4421.6	344.7	890.5	2168.5	1428.7	746	3048.2	2386.3	2340.6	2489.8	1769	5037.6	1476.5	1616.8	3082.3	2966.7	2402.7	1417.5	1591.7	596.1	3100.8	382.3	627.2	5276.3	2966.6	631.5	819.5	2685.8	578.1	2461.9	3548.4	1010.2	3342.2	2513.2	1654	1220.5	1042.7	2610.3	1321.3	1002.3	1048.6	121.4	2695.2	1515.1	2522.9	1050.8	3861.4
209709_s_at	2381.8	1106.5	2766.9	428.8	504.1	1326.4	1231.2	605.9	1749.3	1679.6	1217.4	1264.4	1354.6	979.5	554.5	923.2	1218.4	1790.2	1799.1	1300.5	1311.8	902.9	1768.2	594.4	759.1	3638.8	1638.4	679.8	854.6	1481.8	458.5	2210.5	2216.9	1051.3	2637.3	1540.6	713.5	630.1	703.4	1379.9	952.8	876.3	689.3	349.8	1608.6	1600.7	1659.1	295.5	2268.6
232015_at	218.1	101.1	332	851	177.7	246.9	209.7	855.1	360.7	232	520	507.9	485.6	41.3	349.7	586.1	535.4	472.3	28.7	674	93	1240.7	151.8	311.9	482.5	375.2	173.6	458.9	164.3	655.9	367.7	315.6	263.8	322.3	377.4	750.9	194.3	125	887.5	605.6	463.1	609.7	596.8	180.3	76.2	986.1	76.7	35	384.4
209520_s_at	1888.5	702.4	1952.6	959	444.3	1150.8	1091.5	1018	1008.4	1845.2	1134.6	1097.8	1238.8	582	649.4	963.6	1457	1565.7	1087	1737	1341.6	1822.7	1640.2	1001.2	1046.5	2210.4	1359.3	1347.6	882.5	2234.3	581.4	2652.9	1364.1	1326.4	1665.3	995.1	739.2	544.6	1559.4	1709.2	644.8	1346.3	978.6	329.3	790	1723.1	986.5	321.8	1380.1
205133_s_at	9982.3	5174.6	13309.6	11506.7	5261.5	10169.1	9633.7	9856.4	8462.2	9615.8	16758.6	16567	18361.1	26057.2	15650.1	17243.9	13787.6	13417.5	5759.2	9727	7333.6	8030.5	13038.3	3723.1	14517.1	13092.3	7517.2	7050.9	10081.2	15113.3	6505.2	19552	14722.6	7560.9	19019.2	12102.8	20613.1	8729	18908.1	24399	6248.2	11950.3	19625.2	2117.1	11920.9	8179	7206.7	9060.1	9427.9
227396_at	3467.7	1729.4	8067.2	2410.3	2874.7	3707.2	4064.7	4221.4	2883	3275.7	6928	5776.5	5253.9	3606.4	3900.8	4088.8	3553	4038.7	4224.3	1596	4901.8	7238.2	7570.3	5337.4	3588.7	4404.7	5443	3491.7	4305.3	4427.9	3224.2	9097.1	6445.7	5309.2	3550.1	10384.6	3590	2910.5	5508	5307.3	15107	7469.8	4997.1	1695.3	4017.6	9351.3	5841.1	1690.5	3723.5
203622_s_at	5851.4	1021.7	4935.9	2676.2	1135.1	1865.6	2009.8	2407.5	2211.4	3464.4	3033.4	3795.5	4332.4	4953.4	3143.5	3111.1	3926	4379.2	1621.9	3003.3	2657.5	5023.2	4520.1	2152	5304.5	7785.8	2549.8	2898.7	2879.3	4626.4	2344.2	6462.7	4899.6	3721.5	3808.7	2632.4	1934.3	1764.2	3630.3	3834.3	2619.3	1643.6	2782.3	1412.9	2106.6	6054.3	1982.2	2151.8	2684.6
223307_at	3471.3	1336.6	2735.4	987.8	2296.9	2434.9	2663.8	2795.2	2610.2	2825.4	3433.5	3309.2	4200	2452.4	3945.9	3210.5	2142.7	2519.7	2501.6	2277.3	1887	794.2	4646.5	1451.6	1605.1	6244.2	2007.4	742.4	1643.5	4370.1	1262.3	3485.4	3155.8	2017.1	2020.9	1434.9	1951.6	3072.1	4330.1	4077.5	3585.1	2929.2	2079.6	3218.5	2056.3	1804.5	2756.6	1725.8	3219.2
219494_at	740	264.7	2055.5	795.7	233.2	514	849.7	553.7	1246.4	628.4	763	659.3	465.4	734.3	476.6	594.2	521.9	759.7	708.5	1065.8	463.5	1326	902.2	241.2	725.1	638	555.1	869.3	550.6	1281.1	927.5	1586	599.9	603.5	1473.5	478.3	692.4	337	497.2	845.5	982	931.2	642.8	59.1	653.6	1538.9	550.4	465.1	718.2
1555780_a_at	10218.3	3957.7	7147.7	8653.4	2286.4	8399.3	7062.1	6500.5	5399.8	7435.6	14509.2	13034.6	11582.1	11908.1	18755.8	12135.6	10085.4	11937.4	5599.8	9342.7	8087	7259.7	8383.5	6955.1	10929	12122.6	8373.9	6995.3	14459	9605.5	7723.9	20566.4	9896.9	7987.7	13311.9	6897.9	6126.7	2179.4	6912.2	7518.9	8195	9462.6	14589.2	3720.4	7931.3	8798.7	6042.8	2470	6771.4
209796_s_at	7900.5	1655.4	7946.5	4715.4	1396.4	6096.5	3700.4	4235	3392.8	6991.8	7806.7	6740.4	8214	770.3	7266.7	7083.2	9411.5	11921.6	2671.9	4550.8	4003.4	3053.7	5746.6	3089.8	5205.1	8406.6	4575.3	3443	11131	5022.1	3522.2	6681.9	5266.6	7498.8	7761.8	6900.5	1265.8	1326.3	8871	6826	4393.3	3695.9	4801.1	4739.1	3526.3	3548.9	3217	2001.8	5802.9
203708_at	1112.9	1599.5	1373.5	3876.4	584	3476.3	2848.8	1051.5	2613.4	1304.6	5734.9	3677.4	4542.1	1600.4	2248.5	4582.5	1545.2	1302.3	2491.1	4494	2887.6	8718.9	1434	3083	1160.1	4371.6	4580	5528.4	173.2	3548.8	2224.9	4012.3	4130.7	1758.1	2121	4880.4	4443.4	378.2	979.5	1378.7	1807.5	1979.8	1242.6	538.9	1997.8	7925.9	1564.4	334.6	3903.7
221652_s_at	4361.7	3140.9	6328.9	7254.1	681.2	3904.5	5206	9491.8	4248.1	4448.9	6578.8	4225.7	5640.9	2636.8	2782.3	5548.3	5164.1	5144.6	2737.8	3308.4	4261.3	5254.3	8556.8	1609.5	12255.9	8649.8	6174.7	3497	3273.5	7553.3	2344.4	10222.9	6245.5	3532.2	9693.3	6118.2	396.5	1467.8	3106.3	5306.7	4969.5	8518.5	8466	305.3	4623.3	3962.2	3611.4	1201.5	4515.8
212626_x_at	18104.4	10323	19787.9	14860.7	5904.1	18820.8	16471.4	14184.3	12343.4	13395.2	13315.6	15121.6	17824.6	13705.4	3958.6	14761.3	11376.7	12785.9	16150.3	16995.4	14513.2	18161.9	16979	15188	17357.7	26989.2	13663.6	16503.8	12267.2	22620.1	13868.7	19578.6	17558	20008.5	17967.5	15739.1	7938.2	7793.8	11387.5	21198.7	18896.2	16231.1	13397.9	7327.6	10237.9	17860.2	14512.3	3525.4	14402.8
235911_at	16473.4	950.6	1121.7	21717.6	4771.7	15434.2	18650.3	10327.2	5721.2	13979.2	2424	4583.8	6744.7	1814.6	6280.7	603.7	7591.9	7190.6	4648.5	410.5	909.9	7573.9	2393.6	554.9	14238.1	23425.4	17688.7	28788.7	141.8	10160	4700.7	13816.7	13594.4	20468.5	11582.1	10064.4	1713.2	5358	1714.4	19739.6	5336.3	16595	4375	3342.7	172.3	11282.6	1926.5	180.6	20301.2
210198_s_at	14895.8	835.8	15824.7	12405.6	455.2	10892.5	11194.4	6878.1	5161.1	6970	5855.6	2535.1	4265	1810.4	4088.1	5456.8	11766.4	12266.5	2331.9	2757.9	2336.5	2086.7	18602.4	3408.7	9133.6	9453.1	15187.4	8442.1	12006.1	7388.2	7136.8	18801.9	290.6	18300.6	11573.6	29830.9	1339.8	881.4	4611.7	6390.3	16328.2	8891	8856.5	1668.8	3072.8	4832.9	3193.6	4106.1	9671.9
241013_at	39.3	72.7	25.6	38.3	78	103.1	47.1	99.5	46.4	133.8	142.4	63.2	49.2	57.7	54.6	141.8	101.6	167.9	33.1	242	130.8	72.9	43	67.7	199.2	45.5	25.9	89.9	97.1	58.7	36.5	138.1	89.9	121	29.5	56.5	50.6	23.4	194.4	104.1	51.3	48.7	30.9	103	56.4	317.8	105.6	53.8	52.9
239715_at	226.5	198.7	330.5	437.4	387.6	453.6	340.6	291.2	380.2	294.9	407	550.9	475.7	799.5	210.3	337.9	311	252.9	363.7	593.6	231.7	778	404.8	399.3	496.4	649.3	384.9	1388.3	315.4	680.7	365.3	551	281.6	281.2	272.6	477.4	562.9	312.7	371.6	340.5	541.3	170.6	41.3	230.4	347	936.5	464.5	386	232.7
228702_at	650.2	617.2	1021.1	3252.4	1386.7	3743.2	2415.1	3494.3	2515	1151.1	1504.1	991	1178.8	5332.2	1094.8	2149.2	1210.6	725.8	1830	653.7	1656.1	1094.6	2837.1	1662.3	3460.7	1699.6	1220.9	6674.9	890.8	3264.9	2368.3	1742.6	1529.5	1112	1133.5	2203.4	1908.7	1405.8	1311.6	2593.3	1493.7	2201.3	1117.2	290.4	1569.1	1609.2	1042.8	1232.7	1423.4
202558_s_at	3274.2	641.2	1855.1	1883.7	196.3	1554.3	2350.1	1059.6	1002.4	1289	1652.2	1514.6	1532.8	3213.5	1094.8	1277.5	1756.1	1325.5	1167.1	2789	2225.5	3200.8	4466.4	880.5	3251.9	8158.5	1641.9	1194.7	1434.7	2172.1	2018	7445.5	2605.7	1673.4	2936.7	1218.8	316.2	649.2	1481.1	2008.5	1192	1491.1	1630.4	103.5	1198.2	3572.1	1317.3	1475.4	1719.7
200889_s_at	8533	3710.6	10383.5	5231.7	2452.9	4513.7	8817.6	5067.7	3481.1	5808.6	7146.5	8741.2	7002.9	7084.5	4204.6	8308.1	5424.8	5969.8	3707.1	7113.5	6433.1	4680.8	8307.4	4714	7647.1	10964.8	6191.1	7248.4	3038.4	7050.7	8894.7	13414.4	12382.2	5411.8	9343.1	7345.2	2788.1	3157.8	8235.4	7538.6	3714.6	10487.2	10988.1	2075.8	4213.4	6340.5	3694.8	2962.6	5243.8
200890_s_at	3659.6	1474.7	4847.4	1633	799.3	1572	3202.1	1955.5	1189.3	2453.6	3256.3	4243.1	3135.4	2057.1	976.6	3712.6	2171.9	3426.2	2210.6	4100.6	2161.9	2749.7	4615.9	3018.1	3394	4850.5	2578.2	4906.2	1906.9	3996.4	3482.6	6324.8	6915.4	2965.9	3468.5	1633.4	1077.9	1108.8	2479.1	2886.3	2318.7	2633.1	3714.5	1201.6	1445.3	2807.1	2597.1	1141.8	2510.1
201064_s_at	10936.8	5229.6	12020.1	8551	7101	9452.6	11716.5	8994	8449	12281.7	14298.4	11687.5	11383.7	4032.2	11136.6	12729.6	11108.7	11074.8	9203	9221.6	8547.4	8619.6	9624.5	10926.5	12524.2	12697.4	9709.3	9164.4	18796.4	6488.1	7458.3	18142.1	8188.9	10371.1	22885.8	9428.9	5515.8	11020.8	11381.2	14028.1	19097.9	11912.9	7849.1	10120.2	10896.1	7996.4	7066.3	2649.4	9678
212957_s_at	302	299.3	670.9	905.9	239.2	497.3	616.5	632.8	602.3	479.3	757.3	797	859.5	27.6	397	361.1	334.1	521.1	341.2	597.4	401.1	552.1	15.2	718	593.4	757.3	445.6	485.5	866.7	577	596.4	899.9	8.6	578.2	834.2	608.2	15.7	348.6	749.5	298	87	1118.7	531.9	289.8	23.1	348.8	69	95.1	349.2
232425_at	174.6	39.9	128.7	26.6	71.3	100.6	126.2	48.8	156.4	369.3	147.9	181.7	293.6	366.4	161.6	178	228.7	203.8	116.1	147	167.8	115.2	163.6	381	199.3	161.4	20.4	113.4	186	156.6	221.1	338.1	154.6	231	54.6	46.1	97.7	180.2	344.6	258.7	385.8	165	246.3	61.2	236.6	273.3	176.1	133.8	59.9
200971_s_at	16950.4	8959.7	15490.1	27303.5	16270.8	12740.2	24471	18737.8	13801.1	10767.7	12736.8	11367.4	14780.6	26981.5	16602.7	7998.8	7699.8	7496.5	23391.4	16814.2	27432.7	17320.5	26599.4	19850.1	26066.3	27763.3	25306.9	17628.9	13781.5	18121	15274.6	20216.8	25557.7	20590.2	25637.7	25077.9	12376.4	18154.3	15569	29664.1	17680.7	24385.3	11845.2	10925.7	14044.8	19948.7	12716.8	6396.2	12147.4
204900_x_at	3824.1	1087.9	8485.4	715.8	1186.7	3311.6	3307.6	1064.6	4142.8	3193.6	1074.2	1010.5	1362.7	4149.9	2223.2	1050	3058.9	3049	1187	2575	1579.6	3132.8	2346.2	887.4	754.7	4683.4	6121	1494.5	980.2	2108.5	4485.9	4262.6	2450.6	3559.3	4050.7	5413.8	1811.6	1318	785.3	1378.1	2427.7	1821.2	2364.7	352.9	1048.7	2775.4	2142.4	1719.8	1811.6
201761_at	14730.9	4272.8	10313.8	8405	3765.5	8053.9	10868.6	6117.9	8396.1	6098.2	6491.2	8437.7	12437	16713.5	8832.5	5587.6	7876.8	5593.4	6023.6	6096.5	8336.6	7102.8	12086.5	3692.3	10855.1	25365.2	3763.1	4832.8	4426.3	11568	5949	12567.4	12578.2	7241.3	14478.4	3958.5	9481.9	3780.6	4894.6	10474.1	4792.5	5995.3	5486.7	1637.4	8712.4	9055.3	6371.2	4793.2	4792
224790_at	1412.1	788.3	4110.1	2170.7	487.4	819.4	1683.4	1864.8	1657.3	1763.3	2193.2	2084.9	1964.7	1164.6	2136.6	2034.8	1883.7	2058	1985.5	2841.9	1688.5	4430.5	1381	2406.7	3161.2	2799.3	1865.3	3498.6	2080.8	2581.2	3374.2	5786.2	1827.3	2627	3669.8	2059.3	640.5	905	820.3	3178.1	3921.4	980.6	965	548.1	1080.6	4892.1	1727.4	449.6	1543.5
235550_at	372.3	118.1	189.1	269.7	178.5	43	168.2	42.1	314.2	345.6	265.1	288.8	651.3	1037.8	341.7	252	265.3	462.6	240.2	540.1	573.2	549.9	1099.1	205.5	119.9	497.2	100.5	246.1	459.6	387.9	705.3	621.7	446	443.2	620.5	511.6	413.6	568.3	694.8	158.9	342	27.1	52.2	51.7	62.5	419.8	428.2	97.1	632.4
203313_s_at	3621.4	1120.9	4352.1	7950.2	2656.3	5294.5	7273.1	2677.3	1427.8	3742.4	5036	3695.9	4872.1	3658.1	4822.6	3689	4358.9	5354.3	2108.8	4176.4	3917.3	7736.5	6295.3	1790.2	4182	8840.9	7124.3	12248	3245.3	3857.8	5824.7	3870.6	4647.8	3902.1	2655.6	3322.1	6182.6	2634.1	3732.1	5476.6	5442.2	5075.8	4648.6	2744.3	3110.5	7281.4	2569	1307.8	4713.7
218336_at	8326.2	2841.8	12975.8	5872.1	3221	8614.5	10778.6	6908.1	6074.7	8731.8	7922.7	7904.6	7866.7	6897.9	12951.8	9989.7	4714.4	7236.6	5115	8809.8	7199.5	13617.2	11099.6	3150.8	7804.8	17060.2	7454.7	7099.4	6466.3	14810.6	8348.7	11776.1	8730.5	7577.8	9049.5	4521.6	7588.1	4761.4	7321.5	10534.9	8288.3	11497.2	7502.9	4216.3	6500.9	13818.8	5726.4	3518.3	9020.1
235389_at	339.9	229.3	301.6	147.4	292.3	428.9	285.5	313.2	173.1	410.1	527.9	415.5	421.9	652.2	396.3	278.6	373.2	970.3	656.6	558.4	362.2	369	1271.6	507.2	308.2	476.8	821.9	196.6	455	816.7	265	605.7	925.6	190.6	151	808.9	229.7	232.1	1858.5	447.3	276.1	309.2	332.9	48.2	303.5	556	333.5	34.1	573.8
1569495_at	191.9	40.6	736.3	129.8	301.2	163.4	236.9	257.3	303.6	225.3	266.5	336.3	334.2	428.2	286	187.4	292.3	481.9	197.3	334.1	245.8	244.3	419.1	368.7	234.9	299.8	266.3	101.5	200.4	131.6	213	480.5	243.6	229.7	316.6	186.9	257.5	354.1	251.2	341.8	296.1	227.1	117.1	179.7	209.1	219.3	448	190.1	156.3
220771_at	27.6	53.5	93.8	82.3	130.4	213.9	193.6	274.8	228.6	260.1	336.2	374.1	307.2	581.3	149.1	307.5	574.8	405.4	15.6	396.6	248.8	330.4	602.8	194.3	333.2	116.1	43.9	393.6	325	966.8	440.3	191	221.5	202.4	239.9	639.6	345.4	191.2	124.6	166.4	574.7	162.6	62	132.2	9.6	372.2	333.6	67.2	616.3
241453_at	426.5	197.6	1880.7	681.2	268.2	283.2	140.6	219.7	403.8	457.4	360.4	356.8	300.1	924.9	252	472.3	575.6	571.7	153	637.8	359.9	499.1	861.4	291.4	307.8	813	352.2	760.8	409	705.4	964.5	691.3	348.4	185.1	310	206.1	318.1	291.8	400	569.6	295.9	735.2	500.1	211.3	190.1	805.3	250.1	306.9	272.9
218056_at	4300.3	1395.7	3315.5	7271.4	1071.1	4956.5	4137.7	3941.2	1854.4	6731.9	4352.2	4479.2	4274.2	956.8	6257.6	4459.3	5744.3	6872.5	2222.6	3921.9	2810.1	2326.3	4991.5	3667.8	4986.3	5459.5	9629.2	6288.4	2605.3	5475.4	2179.7	8153.9	4935.1	3661.6	3576.3	5129.3	545.3	1172.4	5898.8	6664.8	3090.8	6855.8	3837.8	2732.4	3906	3049.3	2539.4	996.4	7219
208897_s_at	2893.7	2601.7	6302.5	1935.8	843.9	3081.9	5410.7	4783.8	3348.5	4458.2	3123.1	3475.5	3790.8	3147	1669.2	2664.6	3064.9	3408.6	3470.7	6295.1	3358.3	6432	6068.3	3570	7363.4	5284.5	4192	3589.7	3820.5	4765.1	2168.9	7805.4	3371	2714.4	7593.8	3176.5	2115.8	1348.2	2460	3416.7	1989	6061.9	3466.6	876.1	3387.9	4495.9	4145.8	1601.8	3920.7
200658_s_at	12297.9	4126.4	11663.6	5773.8	1355.4	15970.4	8665.2	12081.4	7704.3	13710.8	10074.8	10396.7	7174.5	142.4	14906	15221.5	10403.1	12499	6690.4	7089.4	6331.8	5175.2	15108	4538	14323.9	9585.3	8877.2	7118.9	5019.4	11503	4539.1	14893	14595.2	5715	12882.2	11310.5	1314.6	1572.5	14253.7	9303.7	4627.1	13504.9	10381.1	14806.4	10020.5	4690	5288.8	651.2	14247.1
218193_s_at	5223.9	1449.9	3640.9	5383.9	1171.4	3108.9	4324.4	3651.6	2648.3	1824.1	4874	3301.3	4865.3	5800.9	2483.1	2467	2612	2481.5	2195.9	4696.5	4403	2905.2	5334.1	1996.3	6993.1	8746.7	2753.7	4159.5	4560	3803.2	3023.2	7931.6	5226.7	3325	5737.1	3732.4	1647	1336.5	2990.1	6630.8	2192.9	2831.3	4017.5	284.7	2818.1	3484.8	1903.2	2152.7	2846.3
214804_at	570.4	125.2	613.9	91.6	270.4	592.9	625.5	82.8	371.4	538.4	1114.7	2021	743.3	1148	988.7	1031.3	769.4	999.5	313.7	463.9	297	232.2	485.6	340.3	159.4	908.3	146.7	147.8	132.5	533	295.1	299.1	401	314.4	262.8	376.4	303.8	430.4	494.1	583.1	379.5	360.8	386.4	187.6	270.6	780.1	366.4	406.8	765.9
207332_s_at	18076	5659.9	6822.7	1771.9	10277	6365.4	7257.6	7780	4409.5	19714.3	20080.1	18616.6	21895.6	6087.1	12039.8	8860	13971.2	20246.7	6432	5165.8	7984.1	5346.4	13432.2	5740.7	6576.1	7490.1	13306.6	2796.8	4813.3	8569.9	4176.7	19487.6	17939.8	9498.3	21708.2	3367.4	11697.5	8252.5	19080	20079.7	10081.6	14330.4	11376.2	4827.8	17830.6	8338.8	8071	6664.4	10186.5
208445_s_at	2114.4	800.4	3326.5	2690.8	2588.9	3424.9	4030.1	2104.3	5050.2	1503.1	3555.2	3428.1	3721.8	2902.8	3153.9	3394.3	1716.9	1800.8	1793.9	2983.5	2614.3	3327.6	2788.1	2694.9	1526.7	4138.2	810.6	3356.5	1298.5	5683.7	3678.8	5078.9	1684.7	2893.3	7207.4	2341.2	2019.1	2853.6	3454.2	4200.4	2364.9	4526.8	2500.4	881.9	1510.4	5402.4	1908.7	1117.4	2409.8
233655_s_at	1583.7	440.4	919.8	346.9	164.2	730.6	570	553.7	656.2	649.9	1164.2	1539.7	691.9	600.5	722.9	1304.6	919.7	1019.4	805.1	1014	770.2	1322.5	1251.2	877.6	932.2	1832.7	1040.3	1277.9	375.4	1581.2	777.6	669.2	2107	635.5	805.9	544.1	357.7	146.1	371.2	595.2	796.8	557.7	1172.5	213.1	691.3	1529.8	847.9	205.5	783
225419_at	4362.5	2308.5	6262.5	4412.7	1766.7	4738.4	3965.4	1636.1	4353.8	4446.3	7076.7	5947	4744.9	7058.2	10907.1	4608.8	6159.9	6347	2364	4182.8	2408.1	5069.9	4574.4	2045.2	2597.5	7880.7	4791.8	2861	4947.1	8255.7	3603.7	6181.6	5507.6	3319.4	8348.9	4585.3	6334.5	1445.7	4139.6	3673.1	2327.6	3427.1	4366.7	1515.9	2378.3	6448.9	2358.7	1686.7	4920.1
203594_at	6007.2	2626.5	2809.8	1935.8	2003.7	5798.9	5139.8	3097.5	2084.5	3409.6	4842.7	4857.5	4160.9	8030.5	3967.9	4134	5079.5	4907.3	2985	4647	3905.4	5573.5	3903.7	2376.2	5444.2	7009.7	3388.5	3653.4	2899.6	4312.7	3069.8	8441.1	8446.4	3929.6	3768.5	4042.6	6939.3	2419.4	1841.1	5741.1	4255.9	2558	2952.6	254.8	4835.8	5496.1	2953.8	1729.3	3317.4
222714_s_at	2575.7	1135.1	2507.7	1520.1	635.1	385.1	1650.5	2219.8	1151.9	2861.6	3909.9	3184.1	2592.5	4534.3	4237.5	2603.5	4355.8	4115	1443.9	1172.5	1509.4	709	2814.7	913.4	3362.3	2438.1	3912.4	1913.7	2032.5	1553	1596.3	6889.5	3558	2112.5	2931.2	1716.1	1871.6	549.6	1973.4	3385.3	1891.8	1943.6	3234.5	223.9	2109.2	927.6	1581.6	486.7	2550.4
223403_s_at	2311.7	1124.6	4269.5	2736.7	771	1628.8	3198	2741.6	3125.6	2004.4	2787.8	2469.1	2558	2806.2	1938.6	2900.9	2091.1	2084.6	2187.1	2015.9	1779.2	7559.4	3324.8	2080.5	3027	3440.4	3291.8	2585.5	3370.8	3568.2	1472.6	10138.4	1437.6	1981.4	5577.4	1347.8	1215.4	1123.8	2003.1	1825.4	2269.2	3472.3	2931.5	1329.8	1608	7536.8	3793.2	1142	2899.7
202478_at	12681.5	1672.7	17073	29571.9	3542.9	14672.4	15499.8	9765.4	12920.6	18576.7	11084.3	8436.7	7160.3	698.8	9581.2	8492	17133.2	14752.1	9428.3	33345.3	6352.3	33120.3	7538.3	10135.4	10420.1	7040.3	5509.8	14229.7	12845.2	20721.3	13067.9	16931.6	9997.3	15365.3	18977.1	18531	2649.9	4665.9	26285.2	10927.3	17479	11209.7	6023.2	5335.2	9470.3	36194.7	10376.7	4608.4	13854.3
210415_s_at	476.8	172.7	322.9	288.4	247.8	220.2	183.2	323	125.6	741.4	344.6	320.1	313.8	37.5	627.9	211.8	396.4	253.6	213.2	458.9	224.3	268	420.8	164.7	292.5	302.7	39.4	192	71.1	498.6	151.2	616.1	250.9	231	509.5	579.2	64.6	85.6	572.9	382.6	38.4	559.8	339.3	79.2	245.8	214.2	92.6	16.9	293.6
202499_s_at	604.1	1173.9	2902.6	9858.8	1807.5	827.4	3256.6	1832.7	3142	4632.2	4601.5	2386.6	2319.4	7028	3111	3100.8	8682.4	2590.5	1978.5	3976.5	16013.5	2147.6	3723	2472.7	1435.7	1362	476.8	1664.5	1115	12486.2	14868	4712.4	4905.9	7466.9	2894.2	2052.2	4035	3503.4	2750.6	3381.1	7878.9	6027	7038.9	2152.8	2970.6	4090.8	2489.1	1653.8	5773.9
202446_s_at	11049.9	5631.6	3721.8	3166.4	3779.3	23321.3	10287.9	10009.1	2779.6	7182.5	11173.9	15125.5	14271.7	11663.1	16365.9	8540.3	8862.7	9028.4	12020.4	7889.5	17491	3393.4	16401.6	5722.6	11022.5	29502.3	7521.7	4070.8	2682.7	14729.9	5523.3	12103.8	12786.8	11035.7	3578.8	7798.3	9709.1	2914.3	5585.7	8202.2	7041.2	7814.1	8029.3	3067.5	13772.4	5044.5	9501.3	2525.3	9205.7
224470_at	1354.3	118	512.3	370.8	223.4	433.8	506.7	177.4	252	230.4	725.6	828.6	481.9	354.9	354.3	658.2	247.7	304.3	332.9	376.7	268.6	559.1	783	625	337.6	853.1	298.9	249.5	570.8	615.5	187.5	965.9	517.1	798.5	248.8	450.7	302.3	128.6	921.4	1647.3	420.8	529.7	285.1	60.5	63.6	634.6	167.9	385.5	861.3
222132_s_at	3635.3	942.4	2284.2	3442.7	990.3	2837	3019.3	2226.8	4061.8	1647.3	1907.5	2037.7	3677.5	2429.2	2404.9	2659.7	1298.7	1405.5	1824	3909.4	1562.6	4337.4	4396.6	1938.1	3148.1	4237.4	3295.1	3792.3	3710.2	3912	2794.1	6537.5	2912	2599.7	5908.2	2114.8	690.9	967.4	2283.8	1948.7	2715.1	2715.7	1858.6	1216.3	2559.2	6819.3	1676.9	900	2617
236958_at	411.4	506.3	925.2	877.6	469.4	761.7	1058.1	774.6	228.4	1133.7	215.3	535.2	675.4	1414	485.4	514.6	862	902.2	618.9	649.8	177.6	1711.6	811.8	894.3	952.3	811	417.2	1078.7	770.7	1429.1	172.6	1402.5	147.4	964.9	620.3	291.7	667.9	617	1142.5	1061.9	1460.5	330.6	329.4	167.1	394.6	2197.3	616.5	725.8	236.3
214472_at	133.5	173.7	1419.2	117.9	107.5	300.2	265.1	400.1	334.8	338.1	88.6	9.7	118.2	126.6	360.1	181.2	263	269.7	151.9	253.3	307	92.5	167.2	162.2	268.2	911.1	163.3	197.3	427.9	386	385.6	634.6	269.9	292	474	293.3	25.2	147.6	114.5	185.6	45.7	470.2	376.8	165.9	26.8	201.9	100.1	26	184.4
226123_at	1170.5	651.8	10410.3	3565.8	644.8	1233.8	1740.3	4020.4	2833.4	1868.7	1509.5	1527.7	1631	1197.9	2266.2	1571	1884.4	1737.3	2164.4	3469.5	1828.5	6788.7	2110	4419.6	3766.2	2010.7	936	3546.1	2912.8	3135.3	3847.3	1972.6	1525.3	2734.1	2224.2	660.9	337.7	1439.9	1730.7	3475	4522	2281.1	1134.1	1151.7	889.2	10007.5	1462.9	458.8	1838.1
222680_s_at	3600.6	611	6197.4	501.5	536.6	2454.8	1445.3	1016.3	1479.3	1348.2	2410.2	3516.5	2891.3	3126.7	2370.7	3129.9	949.6	1591.6	1241	1813.4	1278.3	1980.4	2103.6	1180	917.6	3213.6	807.2	1328.7	808.9	3930.3	1152.5	1905.9	1609.5	821	1682.1	854.8	1242.1	732.9	1174.6	1903.9	1900.8	1488	1714.3	1622.3	877	4087.2	2218.6	707.5	3174.2
218585_s_at	4625.9	969	7915.7	719.2	1363.7	3717.1	2489.4	1942.7	2444.4	2798.4	5402.2	6152.9	6052.9	7056.9	4109.2	5469.9	2376.8	2909.5	1507.3	2632.4	1733.2	2460	3036.6	890.2	1241.3	4897.3	888	2491.2	1272.4	6515.8	1593.7	2502.4	2193.2	1629.8	2103.8	951.4	6234.3	1994.6	2230.8	3042.1	5071.3	3690.2	2834.3	867	3014	4530.6	4101.7	1411.2	6618.8
1559370_at	246.3	94.7	10.2	155	94.3	225.4	53.6	368.3	113.2	165.4	403	248.4	320.6	499.8	210.3	206.3	248.7	279.9	33.7	55.3	102.5	69.9	87.7	90.1	634.1	37.8	3.2	65.6	57.9	186.4	14.1	89.9	89.5	62.3	48.3	6.7	278.5	11	198.4	300.7	97.8	124.7	94.1	63.5	88.8	71.3	43.5	142.3	116.6
242283_at	356.4	195.5	953.3	564.7	377.4	720.2	635	1375.9	783.4	1083	1927.2	1520.3	1292.2	3296.5	2154.6	1509.1	1170.4	1162.6	214.8	443.4	595.6	749.7	1523.8	311.8	1597.3	796.9	422.1	557.2	513.4	1016.1	506.6	2051	929.3	527.4	772.5	374.8	972.5	398.2	647.7	753.7	980.9	1131.9	2649.4	213.6	603.7	763.6	567.7	614.5	1423.8
212216_at	3041.5	1331.6	1314.7	1598.9	332.8	1271.4	1873.5	2461.9	1258.3	1973.8	1954.6	1703.6	1810.9	635.2	525	1541.9	1346.8	1532.5	1119.4	1820.4	1134	3655.8	2070.3	1536.3	2871.7	2877.4	1269.4	1313.8	1463.3	1689.6	1432.7	2990.3	1404.3	2006.5	3483.2	2472	232.5	592.3	842.4	1795.6	898.4	1104.4	538.6	250.1	530.3	3089.8	1057.3	213.2	1924.5
204558_at	964.9	359.6	1416.4	479.9	345.4	1432.9	953.3	675.6	1027.8	1027.9	768.1	1032.6	659.2	286.7	824.4	737.3	1008	594.7	323.4	968.7	567.6	458.1	1427.2	316.5	476.3	1989.9	391.1	662.5	328.4	1522.4	372	802.4	778.7	580.7	693.6	421.6	383.6	473.3	757.6	587.3	1013	907.4	424	631.5	650	1013.9	744.4	601.2	664.8
202487_s_at	8235.2	4906.7	14586.7	7013	6950.4	6924.1	8315.3	4967.3	16665.5	6506.7	9107	10449.2	7403.5	5456.6	10779.4	8968.1	3917	5008.6	10260.8	7876.8	6609.6	11427.8	14069.7	6947.7	4524.3	14762.9	5258.3	4466.6	10886.7	15942.4	9704.8	17159.8	12732.6	6815.4	20147.2	14197.9	8503.6	4537.7	4762.9	9850.5	6512.2	7531.3	6079.4	5064.9	5419.7	15451.4	9568.3	3413.2	10043.1
218866_s_at	4569.1	1024.3	4258.5	1548.9	1285.3	3412.4	3023.2	1923.6	1776.7	3514.8	3024.1	3916.8	3688.7	1648.7	7304.9	4493.4	3841	4940.3	2659	2665.3	2164.4	2814	5181.7	2437.8	2664.9	3488.2	1888.4	2039.9	3681.4	5415.3	1263.7	4499.8	3121.4	1972.2	2508.7	3251.5	857.7	1733.8	4700.4	2382.9	2234	3194.1	3502.5	4144	2498.3	2974.4	2423.5	988.8	4125.1
222766_at	56	26.7	217.2	52.7	361.7	171.7	147.3	107.8	174.3	172	75.5	101.2	117.3	245.8	41.1	170.2	256.6	177.9	140.7	14.8	15.6	214.9	79.9	24	163.9	20.4	21.4	125.4	69.3	179.2	12.2	289.2	27	30.1	13.6	30.1	287.3	267.7	177.2	45.4	18.8	126.6	150.5	43.1	36.9	182.4	50.1	208.4	59.8
210154_at	3899.6	1011.9	1702.2	749.2	573.5	1681.2	2667.2	1011.8	753.6	1843.1	1686	1846.2	2323.3	464.9	1032.8	2078.2	1925.4	2176.2	1737.8	766.1	1800.2	3286	1517	1830.5	1566.7	4458.4	1084.4	1927.4	1162.5	1104.7	1664.9	4377	2195.2	2931.8	1282	1781.6	534.8	907.2	1383.3	3404	2036.5	1471.7	1811.9	554.8	1251.7	2521.1	2255.4	413.2	1819.9
206976_s_at	9981.9	4039.7	8712.4	10139.1	5569.1	6244.5	15087.3	8556.8	9144.4	13193.3	22471.2	21348.9	23858.8	22509.3	10092.8	17079.2	13506.9	12070.7	6788.5	14589.9	7704.5	7106.8	7624.7	4133.2	8045.2	14023.7	5707	12365.2	15702.4	12353.1	5937.3	17465.2	11105.1	12890.8	15210.5	9152.7	16250.6	5767.2	12599.3	33319.1	6415.6	13857.1	5271.9	905.3	9392.6	7585.3	7929.6	8344.6	15857.8
223700_at	556.5	453.8	1118.4	179.3	514.6	1015.2	801.2	360.4	930.5	645.6	796.8	912.8	680.5	1870.7	1178.7	1024.5	836.3	870.9	816.5	623.3	467.3	353.2	1814.6	196	305	826.1	765.5	420.9	394.3	1011.4	357.7	1240	586.4	325	955.2	1033.1	938	447.4	469.4	607.1	827.4	873.3	1124.8	130.1	596.8	503.6	1518.7	435.7	1079.1
237116_at	369.1	184.6	395.7	383.6	87.2	543.9	426.3	327.2	178.3	774	74	242.8	287	480.6	227.6	91.6	1045	871.9	137.8	647.6	167.7	781.5	107.8	188.4	495	308.1	158.3	257.6	121.6	533.9	199.2	253	525	347.9	329	195.5	328.7	163.7	171.9	442.1	237.7	97.4	119.3	71.4	160.4	941.1	151.7	236.2	369.8
219555_s_at	2386.1	471.1	2464.3	888	640.7	2402.3	810.5	396.4	2023.5	609.1	2237.2	2792.2	1240.1	2353	3829.5	3044.8	759.4	928.6	835.1	1380	921.1	1141.7	1312.6	82.5	803.9	3356.7	589.8	222.9	936.1	2696	202.2	1679.3	1683.2	1075.7	2662.8	702.7	1532.8	865.1	1170.2	1050.9	703.2	1091.5	1349.4	69.7	2062.9	1725.1	1278.8	905.6	2228.2
223229_at	4049.2	663.7	8460.4	564.7	967.2	3613.2	1996.7	1530.8	2244.6	1660.1	3484.6	4893.9	2815.9	4123.2	3445.6	5221.1	1557.1	2953.4	1415.2	3158.8	1063.7	1524.7	3337.5	648.7	956.7	4929.3	1553.3	1106	1033.4	4325.8	1025.7	2536.9	2422.8	926.8	2401.1	586.9	2564	923.2	1548	1810.2	1619.2	2459.9	3057.9	939.7	2400.5	3008	2605.5	983.1	4879.3
201662_s_at	11082.3	2262.9	4798.8	10647.5	1912	6774.8	9551.7	19787.4	9464.4	6700.9	14025.4	21916.6	13598.9	20209.8	14236.7	16607.7	9293.2	9035.6	3209.6	3789.5	7275	9520.6	22166.4	5956.8	26771	19283.3	2793	8792.4	9013.7	13797.1	7110.7	24624.4	14989.9	8542.6	14377.4	9493.3	7654	5672.9	14875.5	8476	7607.2	10415.4	9768.7	3722.5	4772.5	10214.3	4896.6	3452.9	15780.8
[truncated: 273 more rows]
[truncated: 58 more columns]
